# Supplementary material for: Amplification and sequencing of entire tick mitochondrial genomes for a phylogenomic analysis
Source: Sci Rep. 2022 Nov 11;12:19310. doi: 10.1038/s41598-022-23393-5 (PMC9652274; doi:10.1038/s41598-022-23393-5)
Supplement: Supplementary file 1 — Supplementary Information 1. [file 41598_2022_23393_MOESM1_ESM.txt]

##A.tholloni 16s Sanger Verification (positions 7320-8150 of KY457521.1 shown)
ONT_A.tholloni  ttatttcaatacctttgtatagtcaaaatactacagcaatttaataatattcattgagca
Sanger          --------------------------------------------taatattcattgagca
KY457521.1      ttatttcaatacctttgtatagtcaaaatactacagcaatttaataatattcattgagca
                                                            ****************

ONT_A.tholloni  gaatatatatttaatttaaaactaaataaaatgtttttattaaacagtcagagaaatttt
Sanger          gaatatatatttaatttaaaactaaataaaatgtttttattaaacagtcagagaaatttt
KY457521.1      gaatatatatttaatttaaaactaaataaaatgtttttattaaacagtcagagaaatttt
                ************************************************************

ONT_A.tholloni  ttgccgaattcttcaattttattttcccttcatttaaatgaatctagaatttaaattttt
Sanger          ttgccgaattcttcaattttattttcccttcatttaaatgaatctagaatttaaattttt
KY457521.1      ttgccgaattcttcaattttattttcccttcatttaaatgaatctagaaaaaacaatttt
                *************************************************   * * ****

ONT_A.tholloni  tgtattttttactaattctatcatttttaaacaaaaattaaattgttcttgtttgaaaaa
Sanger          tgtattttttactaattctatcatttttaaacaaaaattaaattgttcttgtttgaaaaa
KY457521.1      tttgctttt---------------------aaaaaaat-----------------aaaaa
                * *..****                     * ******                 *****

ONT_A.tholloni  tatttaatttttgtttaagttgcgaaattacttttaaaaatttaaaggaca----attct
Sanger          tatttaatttttgtttaagttgcgaaattacttttaaaaatttaaaggaca----attct
KY457521.1      tttttatttttcgtt---attttaaaataatttttaaaaattaaaaagaaaatttattct
                * **** ****.***   .** ..**** *.*********** ***.** *    *****

ONT_A.tholloni  gttccttattattccaataactttattttgtaaatcatttttttagcttatcccaaaaaa
Sanger          gttccttattattccaataactttattttgtaaatcatttttttagcttatcccaaaaaa
KY457521.1      gttccttattattccaataactttattttgtaaatcatttttttagcttatcccaaaaaa
                ************************************************************

ONT_A.tholloni  aataatctattttaataataattattttaaaaaataggaaaacttttagtttttttaaaa
Sanger          aataatctattttaataataattattttaaaaaataggaaaacttttagtttttttaaaa
KY457521.1      aataatctattttaataataattattttaaaaaataggaaaacttttagtttttttaaaa
                ************************************************************

ONT_A.tholloni  aactagataacataaattttggtaagaatttcacttctaaattcaattttattaactttt
Sanger          aactagataacataaattttggtaagaatttcacttctaaattcaattttattaactttt
KY457521.1      aactagatagcataaattttggtaagaatttcacttctaaattcaattttattaactttt
                *********.**************************************************

ONT_A.tholloni  tgaaataagtaaattgtattaaatttagatctatttatttcgagaaaaataaaaatttat
Sanger          tgaaataagtaaattgtattaaatttagatctatttatttcgagaaaaataaaaatttat
KY457521.1      tgaaataagtaaattgtattaaatttagaactatttatttcgagaaaaataaaaatttat
                ***************************** ******************************

ONT_A.tholloni  ttatttttgataaaccctaatgctagaggtacaaaaactgacttttcagaactttgaaat
Sanger          ttatttttgataaaccctaatgctagaggtacaaaaactgacttttcagaactttgaaat
KY457521.1      ttatttttgataaaccctaatgctagaggtacaaaaactgacttttcagaactttgaaat
                ************************************************************

ONT_A.tholloni  tttccttttcagtttataattatttaatttttttttttaatttttattattttgtgatga
Sanger          tttccttttcagtttataattatttaatttttttttttaatttttattattttgtgatga
KY457521.1      tttccttttcagtttataattatttaatttttttttttaatttttattattctttaacta
                ***************************************************.* *.*. *

ONT_A.tholloni  ta----tttagcaactcaaagtaaaaaaaaatggtaattct-----------actacaaa
Sanger          ta----tttagcaactcaaagtaaaaaaaaatggtaattct-----------actacaaa
KY457521.1      tataagtatatattttgaaaatataaaaaagagctttctctaagaatctttcaattgaca
                **    * **    .* ***.** ******. * *  .***           * *  * *

ONT_A.tholloni  attttcattgtaaatgaaacatcttaaattgatttcatttttt-------------aaaa
Sanger          attttcattgtaaatgaaacatcttaaattgatttcatttttt-------------aaaa
KY457521.1      ttttctatcataaataa---attctaaatttattgcatttctttgccaaattgaaaaaaa
                 ***..**..*****.*   **..****** *** *****.**             ****

ONT_A.tholloni  cactttccagtattttaactttgttacgacttatcttcaaaaaagagcgacgggcgatat
Sanger          cactttccagtattttaactttgttacgacttatcttcaaaaaagagcgacgggcgatat
KY457521.1      gatttt-------------ttttgcgcaactcctgtctatcggtta------------at
                 *.***             ***  ..*.***. * *..*  ..  *            **

ONT_A.tholloni  gtacatacttcagaacttaattcaaaattccattttattgaatttttactttcaaatcct
Sanger          gtacatacttcagaacttaattcaaaattccattttattgaatttttactttc-------
KY457521.1      gtacatacttcagaacttaattcaaaattccattttattgaatttttactttcaaatcct
                *****************************************************       

##A.tholloni trnF-ND5 Sanger Verification (positions 9111-9710 of KY457521.1 shown)
ONT_A.tholloni  tgttacttatttctaaaaaaatcaaaattttttgtgcatatacactcaaagttaattatc
Sanger          tgttacttatttctaaaaaaatcaaaattttttgtgcatatacactcaaagttaattatc
KY457521.1      tgttacttatttctaaaaaaatcaaaattttttgtgcatatacactcaaagttaattatc
                ************************************************************

ONT_A.tholloni  tttaaaaaatttatttttacattttcagtgtaatgtttttcttaaactataaagatttac
Sanger          tttaaaaaatttatttttacattttcagtgtaatgtttttcttaaactataaagatttac
KY457521.1      tttaaaaaatttatttttacattttcagtgtaatgtttttcttaaactataaagatttac
                ************************************************************

ONT_A.tholloni  aacaaaattgatagaattatcactaataaaattagtaa----aattttattaaaattttt
Sanger          aacaaaattgatagaattatcactaataaaattagtaa----aattttattaaaattttt
KY457521.1      aacaaaattgatagaattatcactaataataataataataataattttagttaaattctt
                ***************************** * **.***    ******* * *****.**

ONT_A.tholloni  aaattctattcaaaaattaaaattgtaaaattttataaaattatttttcaatatggaagg
Sanger          aaattctattcaaaaattaaaattgtaaaattttataaaattatttttcaatatggaagg
KY457521.1      aatttcaaataataaatttatttcaaaactttttattgtatttatttttaaaaatgaggg
                ** *** * * * ***** *  *.. **  ****** . ***  ****.** *  **.**

ONT_A.tholloni  gccaataatttctatccaagttcaatcatttaaactaatttcattcattttctttcttgt
Sanger          gccaataatttctatccaagttcaatcatttaaactaatttcattcattttctttcttgt
KY457521.1      agctaaaatttctattcatgatcaatctgttaaattaaatttaattattgttttcctttt
                . * * *********.** * ******  *****.*** **.* *.*** *.**.*** *

ONT_A.tholloni  tcctaatattaaaaatcttgttaagaaggaaagatgccaaattttat--aaaaaaaatct
Sanger          tcctaatattaaaaatcttgttaagaaggaaagatgccaaattttat--aaaaaaaatct
KY457521.1      tattaatataacatatctcgaaagaaaggataaatgtcaaatttttttaagaaaaaatca
                * .****** * * ****.*  *..***** *.***.******** *  *.******** 

ONT_A.tholloni  attttatat-gaaaaaatcttaaaattttttaaaaaaaaaaagaaaaagacagataaaat
Sanger          attttatat-gaaaaaatcttaaaattttttaaaaaaaaaaagaaaaagacagataaaat
KY457521.1      attttttttcttcaaaatataacatttttttataaaaatgtacataaaaattattataaa
                ***** * *    ***** * * * ******* ***** . * * ***.*. . ** ** 

ONT_A.tholloni  tataaatattattgtaaaatttttacaaaaaaaattaatgaaaattaaatc---attttt
Sanger          tataaatattattgtaaaatttttacaaaaaaaattaatgaaaattaaatc---attttt
KY457521.1      taacaaaataattacaaaattttttcttggaaaactaatgaaaattaaatttaaatttaa
                **  ** ** ***..********* *  ..****.***************.   ****  

ONT_A.tholloni  attaattattcaatttatca---ttctccctgaaatcactattacagaacaaagacttaa
Sanger          attaattattcaatttatca---ttctccctgaaatcactattacagaacaaagacttaa
KY457521.1      attaattattcaattcaataaatttctccctgaaatcactattacagaacaaagacttaa
                ***************.* .*   *************************************

ONT_A.tholloni  gattggaaaagtcataaagtaattaaaattgtattttctaattattaaatttaatgaccc
Sanger          gattggaaaagtcataaagtaattaaaattgtattttctaattattaaatttaatgaccc
KY457521.1      gattggaaaagtcataaagtaattaaaattgtattttctaattattaaatttaatgaccc
                ************************************************************

##O.brumpti L2 ND2 Sanger Verification (positions 241-360 of KY457511.1 shown)
ONT_O.brumpti   aagccacagcttcttctttatttattttttcttttttttttttatgacttaaccctttaa
Sanger          aagccacagcttcttctttatttattttttcttttttttttttatgacttaaccctttaa
KY457511.1      aagccacagcttcttctttatttattttttcttttttttttttttgacttaaccctctct
                ******************************************* ************.*  

ONT_O.brumpti   tagattttttttttaacaacttaattaccagagcaattcttataaaattaggagccgctc
Sanger          tagattttttttttaacaacttaattaccagagcaattcttataaaattaggagccgctc
KY457511.1      tcacctcaacttttaacaacttaattaccagagcaattcttataaaattaggagccgctc
                * . .*.  .**************************************************

##O.brumpti L2 COI Sanger Verification (positions 1321-1440 of KY457511.1 shown)
ONT_O.brumpti   gcagagcttggacaaccaggttccataattggagatgaccaaatttataacgtaatt---
Sanger          gcagagcttggacaaccaggttccataattggagatgaccaaatttataacgtaattgtt
KY457511.1      gcagagcttggacaaccaggttccataattggagatgaccaaatttataacgtaattgtt
                *********************************************************   

ONT_O.brumpti   ------cacgcatttattataattttctttatagttataccaattataattggtggtttt
Sanger          acagcacacgcatttattataattttctttatagttataccaattataattggtggtttt
KY457511.1      acagcacacgcatttattataattttctttatagttataccaattataattggtggtttt
                      ******************************************************

##R.zambeziensis 16s Sanger Verification (positions 7501-7530 of KY457543.1 shown)
ONT_R.zamb      tattttagttattttactaatattttcatttttacttaaattttaaatttaatttaataa
Sanger          tattttagttattttactaatattttcatttttacttaaattttaaatttaatttaataa
KY457543.1      tattttagttattttactaat------------------------------atttaataa
                *********************                              *********
