# Supplementary material for: Amplification and sequencing of entire tick mitochondrial genomes for a phylogenomic analysis
Source: Sci Rep. 2022 Nov 11;12:19310. doi: 10.1038/s41598-022-23393-5 (PMC9652274; doi:10.1038/s41598-022-23393-5)
Supplement: Supplementary file 4 — Supplementary Information 4. [file 41598_2022_23393_MOESM4_ESM.xlsx]

## Sheet: Supplementary File 4. Manual mo
##Manual Corrections Made to ONT Mitogenome Assemblies
Ref Pos	Ref	Alt	Query Pos	Ref	Query
5262	.	A	5263	Alectorobius capensis St. Croix_29 uncorrected	Alectorobius capensis St. Croix_29 corrected
10941	.	C	10943	Alectorobius capensis St. Croix_29 uncorrected	Alectorobius capensis St. Croix_29 corrected
12261	C	T	12417	Alectorobius fonsecai_6 uncorrected	Alectorobius fonsecai_6 corrected
12273	C	A	12429	Alectorobius fonsecai_6 uncorrected	Alectorobius fonsecai_6 corrected
12293	T	A	12449	Alectorobius fonsecai_6 uncorrected	Alectorobius fonsecai_6 corrected
12294	T	A	12450	Alectorobius fonsecai_6 uncorrected	Alectorobius fonsecai_6 corrected
12300	T	C	12456	Alectorobius fonsecai_6 uncorrected	Alectorobius fonsecai_6 corrected
12310	G	T	12466	Alectorobius fonsecai_6 uncorrected	Alectorobius fonsecai_6 corrected
12333	.	G	12490	Alectorobius fonsecai_6 uncorrected	Alectorobius fonsecai_6 corrected
12334	C	A	12491	Alectorobius fonsecai_6 uncorrected	Alectorobius fonsecai_6 corrected
12342	T	C	12499	Alectorobius fonsecai_6 uncorrected	Alectorobius fonsecai_6 corrected
12345	.	A	12503	Alectorobius fonsecai_6 uncorrected	Alectorobius fonsecai_6 corrected
12349	T	.	12506	Alectorobius fonsecai_6 uncorrected	Alectorobius fonsecai_6 corrected
1872	G	.	1871	Alectorobius fonsecai_7 uncorrected	Alectorobius fonsecai_7 corrected
5271	.	A	5271	Alectorobius fonsecai_7 uncorrected	Alectorobius fonsecai_7 corrected
5264	.	A	5265	Alectorobius guaporensis_1 uncorrected	Alectorobius guaporensis_1 corrected
3879	.	A	3880	Alectorobius microlophi_10 uncorrected	Alectorobius microlophi_10 corrected
4622	.	T	4624	Alectorobius microlophi_10 uncorrected	Alectorobius microlophi_10 corrected
5260	.	A	5263	Alectorobius microlophi_10 uncorrected	Alectorobius microlophi_10 corrected
3878	.	A	3879	Alectorobius microlophi_17 uncorrected	Alectorobius microlophi_17 corrected
5260	.	A	5262	Alectorobius microlophi_17 uncorrected	Alectorobius microlophi_17 corrected
293	T	.	292	Alectorobius mimon_2 uncorrected	Alectorobius mimon_2 corrected
3888	.	A	3888	Alectorobius mimon_2 uncorrected	Alectorobius mimon_2 corrected
5270	.	A	5271	Alectorobius mimon_2 uncorrected	Alectorobius mimon_2 corrected
3887	.	A	3888	Alectorobius mimon_3 uncorrected	Alectorobius mimon_3 corrected
5269	.	A	5271	Alectorobius mimon_3 uncorrected	Alectorobius mimon_3 corrected
4621	.	T	4622	Alectorobius peropteryx_2 uncorrected	Alectorobius peropteryx_2 corrected
8813	.	A	8815	Alectorobius peropteryx_2 uncorrected	Alectorobius peropteryx_2 corrected
3580	.	T	3581	Alectorobius puertoricensis_1 uncorrected	Alectorobius puertoricensis_1 corrected
3580	.	T	3581	Alectorobius puertoricensis_3 uncorrected	Alectorobius puertoricensis_3 corrected
5272	.	A	5273	Alectorobius rioplatensis_1 uncorrected	Alectorobius rioplatensis_1 corrected
7509	.	A	7511	Alectorobius rioplatensis_1 uncorrected	Alectorobius rioplatensis_1 corrected
5272	.	A	5273	Alectorobius rioplatensis_2 uncorrected	Alectorobius rioplatensis_2 corrected
7509	.	A	7511	Alectorobius rioplatensis_2 uncorrected	Alectorobius rioplatensis_2 corrected
4626	.	T	4627	Alectorobius spheniscus_38 uncorrected	Alectorobius spheniscus_38 corrected
10983	A	.	10982	Alectorobius tabajara_29B uncorrected	Alectorobius tabajara_29B corrected
10974	A	.	10973	Alectorobius tabajara_30A uncorrected	Alectorobius tabajara_30A corrected
4591	.	T	4592	Amblyomma americanum_1 uncorrected	Amblyomma americanum_1 corrected
955	.	T	956	Amblyomma hebraeum_50 uncorrected	Amblyomma hebraeum_50 corrected
4191	.	T	4193	Amblyomma hebraeum_50 uncorrected	Amblyomma hebraeum_50 corrected
4575	.	T	4578	Amblyomma hebraeum_50 uncorrected	Amblyomma hebraeum_50 corrected
204	.	A	205	Amblyomma maculatum_1 uncorrected	Amblyomma maculatum_1 corrected
5218	T	.	5218	Amblyomma maculatum_1 uncorrected	Amblyomma maculatum_1 corrected
9887	.	A	9888	Amblyomma maculatum_1 uncorrected	Amblyomma maculatum_1 corrected
11823	.	A	11825	Amblyomma maculatum_1 uncorrected	Amblyomma maculatum_1 corrected
12864	.	T	12867	Amblyomma maculatum_1 uncorrected	Amblyomma maculatum_1 corrected
13494	.	T	13498	Amblyomma maculatum_1 uncorrected	Amblyomma maculatum_1 corrected
4578	.	T	4579	Amblyomma tholloni 1_100 uncorrected	Amblyomma tholloni 1_100 corrected
13436	.	T	13438	Amblyomma tholloni 1_100 uncorrected	Amblyomma tholloni 1_100 corrected
278	.	T	279	Argas africoumbae JM2_33 uncorrected	Argas africoumbae JM2_33 corrected
3888	.	A	3890	Argas africoumbae JM2_33 uncorrected	Argas africoumbae JM2_33 corrected
6854	A	.	6853	Argas persicus Calama uncorrected	Argas persicus Calama corrected
6857	.	A	6858	Argas ricei_male uncorrected	Argas ricei_male corrected
7485	.	A	7487	Argas ricei_male uncorrected	Argas ricei_male corrected
6863	.	A	6864	Argas sp. San Antonio uncorrected	Argas sp. San Antonio corrected
7418	.	A	7420	Argas sp. San Antonio uncorrected	Argas sp. San Antonio corrected
9969	.	A	9970	Dermacentor albipictus_1 uncorrected	Dermacentor albipictus_1 corrected
11738	.	A	11740	Dermacentor albipictus_1 uncorrected	Dermacentor albipictus_1 corrected
9976	.	A	9977	Dermacentor albipictus_2 uncorrected	Dermacentor albipictus_2 corrected
11745	.	A	11747	Dermacentor albipictus_2 uncorrected	Dermacentor albipictus_2 corrected
9951	.	A	9952	Dermacentor variabilis_2 uncorrected	Dermacentor variabilis_2 corrected
11719	.	A	11721	Dermacentor variabilis_2 uncorrected	Dermacentor variabilis_2 corrected
985	.	T	986	Ixodes pacificus_female uncorrected	Ixodes pacificus_female corrected
4672	.	T	4674	Ixodes pacificus_female uncorrected	Ixodes pacificus_female corrected
10136	.	T	10139	Ixodes pacificus_female uncorrected	Ixodes pacificus_female corrected
4673	.	T	4674	Ixodes pacificus_male uncorrected	Ixodes pacificus_male corrected
10137	.	T	10139	Ixodes pacificus_male uncorrected	Ixodes pacificus_male corrected
6031	.	A	6032	Ixodes ricinus_3 uncorrected	Ixodes ricinus_3 corrected
4659	.	T	4660	Ixodes rubicundus_7 uncorrected	Ixodes rubicundus_7 corrected
297	.	T	298	Ixodes scapularis_2 uncorrected	Ixodes scapularis_2 corrected
3621	.	T	3623	Ixodes scapularis_2 uncorrected	Ixodes scapularis_2 corrected
297	.	T	298	Ixodes scapularis_3 uncorrected	Ixodes scapularis_3 corrected
3621	.	T	3623	Ixodes scapularis_3 uncorrected	Ixodes scapularis_3 corrected
10134	.	T	10137	Ixodes scapularis_3 uncorrected	Ixodes scapularis_3 corrected
7085	A	.	7084	Nuttalliella namaqua HVP_19 uncorrected	Nuttalliella namaqua HVP_19 corrected
281	.	T	282	Ogadenus brumpti L1_17 uncorrected	Ogadenus brumpti L1_17 corrected
3894	.	A	3896	Ogadenus brumpti L1_17 uncorrected	Ogadenus brumpti L1_17 corrected
4641	.	T	4644	Ogadenus brumpti L1_17 uncorrected	Ogadenus brumpti L1_17 corrected
5282	.	A	5286	Ogadenus brumpti L1_17 uncorrected	Ogadenus brumpti L1_17 corrected
7567	.	A	7572	Ogadenus brumpti L1_17 uncorrected	Ogadenus brumpti L1_17 corrected
8799	.	A	8805	Ogadenus brumpti L1_17 uncorrected	Ogadenus brumpti L1_17 corrected
11701	.	A	11708	Ogadenus brumpti L1_17 uncorrected	Ogadenus brumpti L1_17 corrected
281	.	T	282	Ogadenus brumpti L2_18 uncorrected	Ogadenus brumpti L2_18 corrected
3885	.	A	3887	Ogadenus brumpti L2_18 uncorrected	Ogadenus brumpti L2_18 corrected
4632	.	T	4635	Ogadenus brumpti L2_18 uncorrected	Ogadenus brumpti L2_18 corrected
5273	.	A	5277	Ogadenus brumpti L2_18 uncorrected	Ogadenus brumpti L2_18 corrected
6245	.	A	6250	Ogadenus brumpti L2_18 uncorrected	Ogadenus brumpti L2_18 corrected
7557	.	A	7563	Ogadenus brumpti L2_18 uncorrected	Ogadenus brumpti L2_18 corrected
8789	.	A	8796	Ogadenus brumpti L2_18 uncorrected	Ogadenus brumpti L2_18 corrected
10029	.	T	10030	Ornithodoros erraticus_1 uncorrected	Ornithodoros erraticus_1 corrected
10029	.	T	10030	Ornithodoros erraticus_2 uncorrected	Ornithodoros erraticus_2 corrected
3589	.	T	3590	Ornithodoros hermsi SIS_3 uncorrected	Ornithodoros hermsi SIS_3 corrected
6366	.	C	6368	Ornithodoros hermsi SIS_3 uncorrected	Ornithodoros hermsi SIS_3 corrected
5270	.	A	5271	Ornithodoros noorsveldensis_111 uncorrected	Ornithodoros noorsveldensis_111 corrected
5272	.	A	5273	Ornithodoros phacochoreus Pafuri3_78 uncorrected	Ornithodoros phacochoreus Pafuri3_78 corrected
7847	.	C	7849	Ornithodoros phacochoreus Pafuri3_78 uncorrected	Ornithodoros phacochoreus Pafuri3_78 corrected
3872	.	A	3873	Ornithodoros rudis_11 uncorrected	Ornithodoros rudis_11 corrected
4619	.	T	4621	Ornithodoros rudis_11 uncorrected	Ornithodoros rudis_11 corrected
3871	.	A	3872	Ornithodoros rudis_2 uncorrected	Ornithodoros rudis_2 corrected
8831	A	.	8831	Ornithodoros rudis_2 uncorrected	Ornithodoros rudis_2 corrected
5269	.	A	5270	Ornithodoros tartakovskyi_1 uncorrected	Ornithodoros tartakovskyi_1 corrected
5269	.	A	5270	Ornithodoros tartakovskyi_2 uncorrected	Ornithodoros tartakovskyi_2 corrected
11003	.	A	11004	Ornithodoros turicata KAN_5 uncorrected	Ornithodoros turicata KAN_5 corrected
3006	.	T	3007	Ornithodoros turicata NM_3 uncorrected	Ornithodoros turicata NM_3 corrected
3006	.	T	3008	Ornithodoros turicata NM_3 uncorrected	Ornithodoros turicata NM_3 corrected
3006	.	C	3009	Ornithodoros turicata NM_3 uncorrected	Ornithodoros turicata NM_3 corrected
3006	.	T	3010	Ornithodoros turicata NM_3 uncorrected	Ornithodoros turicata NM_3 corrected
3006	.	A	3011	Ornithodoros turicata NM_3 uncorrected	Ornithodoros turicata NM_3 corrected
3006	.	T	3012	Ornithodoros turicata NM_3 uncorrected	Ornithodoros turicata NM_3 corrected
3006	.	C	3013	Ornithodoros turicata NM_3 uncorrected	Ornithodoros turicata NM_3 corrected
3006	.	C	3014	Ornithodoros turicata NM_3 uncorrected	Ornithodoros turicata NM_3 corrected
3006	.	A	3015	Ornithodoros turicata NM_3 uncorrected	Ornithodoros turicata NM_3 corrected
3006	.	T	3016	Ornithodoros turicata NM_3 uncorrected	Ornithodoros turicata NM_3 corrected
3006	.	C	3017	Ornithodoros turicata NM_3 uncorrected	Ornithodoros turicata NM_3 corrected
3006	.	A	3018	Ornithodoros turicata NM_3 uncorrected	Ornithodoros turicata NM_3 corrected
3006	.	A	3019	Ornithodoros turicata NM_3 uncorrected	Ornithodoros turicata NM_3 corrected
3006	.	T	3020	Ornithodoros turicata NM_3 uncorrected	Ornithodoros turicata NM_3 corrected
3006	.	C	3021	Ornithodoros turicata NM_3 uncorrected	Ornithodoros turicata NM_3 corrected
3006	.	T	3022	Ornithodoros turicata NM_3 uncorrected	Ornithodoros turicata NM_3 corrected
3006	.	C	3023	Ornithodoros turicata NM_3 uncorrected	Ornithodoros turicata NM_3 corrected
11001	.	A	11002	Ornithodoros turicata Ocala_2 uncorrected	Ornithodoros turicata Ocala_2 corrected
5273	.	A	5274	Ornithodoros verrucosus CHICH-C_1 uncorrected	Ornithodoros verrucosus CHICH-C_1 corrected
5273	.	A	5274	Ornithodoros verrucosus CHICH-C_2 uncorrected	Ornithodoros verrucosus CHICH-C_2 corrected
4627	.	T	4628	Ornithodoros waterbergensis SD2_22 uncorrected	Ornithodoros waterbergensis SD2_22 corrected
6158	.	A	6160	Ornithodoros waterbergensis SD2_22 uncorrected	Ornithodoros waterbergensis SD2_22 corrected
1874	.	G	1875	Otobius lagophilus_4 uncorrected	Otobius lagophilus_4 corrected
1874	.	G	1876	Otobius lagophilus_4 uncorrected	Otobius lagophilus_4 corrected
6943	.	G	6946	Otobius lagophilus_4 uncorrected	Otobius lagophilus_4 corrected
6943	.	A	6947	Otobius lagophilus_4 uncorrected	Otobius lagophilus_4 corrected
6943	.	T	6948	Otobius lagophilus_4 uncorrected	Otobius lagophilus_4 corrected
6943	.	A	6949	Otobius lagophilus_4 uncorrected	Otobius lagophilus_4 corrected
6943	.	C	6950	Otobius lagophilus_4 uncorrected	Otobius lagophilus_4 corrected
6943	.	C	6951	Otobius lagophilus_4 uncorrected	Otobius lagophilus_4 corrected
6943	.	G	6952	Otobius lagophilus_4 uncorrected	Otobius lagophilus_4 corrected
6943	.	G	6953	Otobius lagophilus_4 uncorrected	Otobius lagophilus_4 corrected
9797	.	A	9808	Otobius lagophilus_4 uncorrected	Otobius lagophilus_4 corrected
1875	.	G	1876	Otobius lagophilus_8 uncorrected	Otobius lagophilus_8 corrected
9807	.	A	9809	Otobius lagophilus_8 uncorrected	Otobius lagophilus_8 corrected
1873	.	G	1874	Otobius lagophilus_N1 uncorrected	Otobius lagophilus_N1 corrected
6345	A	.	6345	Otobius lagophilus_N1 uncorrected	Otobius lagophilus_N1 corrected
9805	.	A	9806	Otobius lagophilus_N1 uncorrected	Otobius lagophilus_N1 corrected
3873	.	A	3874	Otobius megnini_31 uncorrected	Otobius megnini_31 corrected
3873	.	A	3875	Otobius megnini_31 uncorrected	Otobius megnini_31 corrected
5257	.	A	5260	Otobius megnini_31 uncorrected	Otobius megnini_31 corrected
10978	.	A	10982	Otobius megnini_31 uncorrected	Otobius megnini_31 corrected
5278	.	A	5279	Reticulinasus faini 2_82 uncorrected	Reticulinasus faini 2_82 corrected
7515	.	A	7517	Reticulinasus faini 2_82 uncorrected	Reticulinasus faini 2_82 corrected
720	.	A	721	Rhipicephalus annulatus_1 uncorrected	Rhipicephalus annulatus_1 corrected
4601	.	T	4603	Rhipicephalus annulatus_1 uncorrected	Rhipicephalus annulatus_1 corrected
10283	.	A	10286	Rhipicephalus annulatus_1 uncorrected	Rhipicephalus annulatus_1 corrected
4598	.	T	4599	Rhipicephalus evertsi Kwanare_125 uncorrected	Rhipicephalus evertsi Kwanare_125 corrected
6241	.	A	6242	Rhipicephalus maculatus1 _44 uncorrected	Rhipicephalus maculatus1 _44 corrected
720	.	A	721	Rhipicephalus microplus_3 uncorrected	Rhipicephalus microplus_3 corrected
916	.	T	918	Rhipicephalus microplus_3 uncorrected	Rhipicephalus microplus_3 corrected
3881	.	T	3884	Rhipicephalus microplus_3 uncorrected	Rhipicephalus microplus_3 corrected
10287	A	.	10289	Rhipicephalus microplus_3 uncorrected	Rhipicephalus microplus_3 corrected
717	.	A	718	Rhipicephalus sanguineus_1 uncorrected	Rhipicephalus sanguineus_1 corrected
11980	.	A	11982	Rhipicephalus sanguineus_1 uncorrected	Rhipicephalus sanguineus_1 corrected
12523	.	A	12526	Rhipicephalus sanguineus_1 uncorrected	Rhipicephalus sanguineus_1 corrected
10898	.	A	10899	Rhipicephalus zambeziensis_59 uncorrected	Rhipicephalus zambeziensis_59 corrected
