# Supplementary material for: Amplification and sequencing of entire tick mitochondrial genomes for a phylogenomic analysis
Source: Sci Rep. 2022 Nov 11;12:19310. doi: 10.1038/s41598-022-23393-5 (PMC9652274; doi:10.1038/s41598-022-23393-5)
Supplement: Supplementary file 5 — Supplementary Information 5. [file 41598_2022_23393_MOESM5_ESM.txt]

>rsimus_52
MMNNLFSIFDPSTSPFSYWASSSLFLISWKILLKNFFQENCLIISSIFIFILMSNIMGLF
PYVFTSSSHLVFTMFFAFPFWLSFILFSLVNKFNMVMAHLVPMGSPMLLSFFMVIIETVS
NVIRPITLSVRLTANMISGHLLIHLLSSISMYGNVLFILSIPMIMLLILETAVAFIQGFV
FVILISLYINE
>ahebraeum_50
MMNNLFSIFDPSTSPFPFWISSSLFLTSWKILLKKLFQENLFFFLVIFLVIFFSNFLGLF
PFLFTPSSHLVFTMFYSFPIWFSFIIFSLINKFNKVMTHLVPMGSPMALSVFMVLIETVS
NLIRPLTLSIRLTANMISGHLLIHLLSSMMM-ELNFFFLMLLMVMLLILETAVALIQSFV
FITLISLYINE
>atholloni_100
MMNNLFSIFDPSTSPIPFWVTPSLFLTSWKILLNKLFQENLIFFLAIFSIILFSNFFGLI
PYIFTPSSHLVFTMFYSFPIWISLMIFSLLNKFNKVMSHLVPLGSPLPLSFFMVIIETVS
NLIRPITLSVRLTANMISGHLLIHLLSSMMM-QLHFFFFMLIMIMLLILETAVALIQSFV
FMTLISLYISE
>iscapularis_2
-MTNLFSIFDPSSSPANYWSISSRYQMLWKIIFIKIFEEFIFIYLALFFSILMFNCLGLI
PYVFTPSSHIILSMIMAFPLWMTLMLKGWITSFNKMMTHLVPLGSPMMLTFFMVIIETIS
NLIRPITLSVRLSANMISGHLLIHLLTSIPFNYPKTITIILPMLFLMILETAVAMIQSYV
FITLSSLYTNE
>irubicundus_7
-MTNLFSIFDPSTSPMNYWLISSRYQMFWNNIYYYLFKEFIMFFISIFFSILMFNSLGLL
PYVFTPSSHITFSMMMAFPIWLSLMIKGWTTSFNMMMTHLVPLGSPIILSSFMVLIETIS
NMIRPITLSVRLSANMISGHLLLHLLTSISFKFPYLFILTFPLLTLMILETAVALIQSYV
FITLASLYTNE
>aamericanum_1
MMNNLFSIFDPSTSPLPFWSTSSLFLISWKTLFKKFFQENIIFFLSIFCIILFSNSLGLM
PYIFTPSSHLVFSMFYAFPFWMSLILFSIMNKFNKTMSHLVPLGSPLFLSFFMVLIETVS
NLIRPITLSVRLTANMISGHLLIHLLSSMMMTSISFFSIMFMMVLLLLLETAVAMIQSFV
FVTLISLYINE
>dalbipictus_1
MMNNLFLIFDPSTSPYFYWISPSTFSISWKKLLKNFFQENCLIISAIFIFILCINVSGLL
PYVFTSSSHLVFTMFLAFPLWISLIIFLILNKINMMMAHFVPLGSPVFLSFFMVIIETVS
NLIRPITLSVRLMANMISGHLLLHLLSSISMFGEIYLFLSLPMMILLLLESAVAFIQSFV
FVILISLYINE
>dvariabilis_2
MMNNLFLIFDPSTSPYFYWISPSLFSISWKKLLKNFFQENCLIISALFIFILCSNICGLF
PYVFTSSSHLIFTMFLAFPLWISLIIFLILNKINMMMAHFVPLGSPIFLSFFMVIIETVS
NLIRPITLSVRLMANMISGHLLIHLLSSISMFGEVYLFLSLPMMILLLLESAVAFIQSFV
FVILISLYINE
>rannulatus_1
MMNNLFSIFDPSTSPQEFWASSSFFLISWKILSKKFFQENCLFIFSIFFLIMESNFLGLI
PYVFTSSSHLVFTMFFAFPFWMTFILFSLINKFNMMMAHLVPLGSPMMLSFFMVIIETVS
NLIRPITLSVRLTANMISGHLLIHLLSSITIFSKSLFLLTIPMMTLLVLETAVAFIQAFV
FAILISLYINE
>hlongicornis_3
MMMNLFSIFDPSTSPSFYWISSSMFIISWKILLKKFFQENIILFTSVFICILFANIMGLM
PYVFTASSHLIFTMYLAFPIWLSMIVFSLFNKFNKFMTHLVPLGSPIFLSSFMVLIETVS
NLIRPITLSVRLMANMISGHLLIHLLSSLSLLNNLMFLITIPMIVLMILETAVAIIQSFV
FVTLISLYINE
>hmarginatum_1
MMNNLFSIFDPSTSPHIFWISSSLFLISWKKFLSSFFQENSLILTCFFFIIMFSNVMGLL
PYVFTATSHLVITMFFAFPFWMTLIIFSFINKFNKSMAHLVPLGSPMFLSFFMVIIETVS
NMIRPITLSVRLTANMISGHLLIHLLSSILNLSKVLFFFSIPMLLLLILETAVALIQSFV
FVVLMTLYINE
>rmaculatus_44
MMNNLFSIFDPSTSPYSFWASSSLFLISWKSLMKKFFQENCFIISSIFIFILMSNCMGLL
PYVFTSSSHLVFTMFFAFPFWLTFIIFSLINKFNMVMAHLVPMGSPMALSFFMVIIETVS
NIIRPITLSVRLTANMISGHLLIHLLSSISTFSKAFFVLSIPMMALLILESAVAFIQGFV
FVILISLYINE
>
MMNNLFSIFDPSTSPQEFWASSSFFLISWKILSKKFFQENCLFIFSIFFFIMESNFLGLI
PYVFTSSSHLVFTMFFAFPFWMTFIFFSLINKFNMMMAHLVPLGSPMMLSFFMVIIETVS
NLIRPITLSVRLAANMISGHLLIHLLSSITIFSKMLFLLTIPMMTLLILETAVAFIQAFV
FAILISLYINE
>rsanguineus_1
MMNNLFSIFDPSTSPFSFWASSSLFLISWKSLLKKFFQENCLIISSIFIFILLSNIMGLF
PYVFTSSSHLVFTMFFAFPFWMTFILFSLINKFNMVMAHLVPMGSPMALSFFMVIIETVS
NIIRPITLSVRLTANMISGHLLIHLLSSISMFSNLLFMVSIPMMILLILETAVAFIQGFV
FVILISLYINE
>rzambeziensis_59
MMHNLFSIFDPSTSPHIFWASSSLFLISWKILLKKFFQENCIIITAIFIFILMSNTMGLL
PYTFTSSSHLVFTMFFAFPFWVSFMLFSLINKFNMVMSHLVPMGSPMMLSFFMVIIETVS
NFIRPITLSVRLTANMISGHLLIHLLSSISMFGNTFFVMSIPMMTLLILETAVAFIQGFV
FVILISLYINE
>revertsi_125
MMNNLFSIFDPSTSPWSFWASSSFFLISWKILLKKFFQENCLIISSTFTFILMSNCLGLI
PYIFTASSHLVFTMFFAFPFWMSFILFTLINKFNMIMAHLVPMGSPMMLSFFMVLIETVS
NLIRPITLSVRLTANMISGHLLIHLLSSISIFSNMLFMMSIPMMALLILETAVAFIQAFV
FVILISLYINE
>iricinus_3
MMMNLFSIFDPSSSPMNFWMISSRHQKFWKIIFFKIFNEFISIYISIFFSILMFNCLGLM
PYVFTPSSHIILSMIMAFPLWLTLMLKGWITLFNKMMTHLVPLGSPMILTFFMVIIESIS
NLIRPITLSVRLSANMISGHLLIHLLTSIPFSFPMSMLFIFPMLFLMILETAVAMIQSYV
FITLSSLYTNE
>iscapularis_3
-MTNLFSIFDPSSSPANYWSISSRYQMLWKIIFIKIFEEFIFIYLALFFSILMFNCLGLI
PYVFTPSSHIILSMIMAFPLWMTLMLKGWITSFNKMMTHLVPLGSPMMLTFFMVIIETIS
NLIRPITLSVRLSANMISGHLLIHLLTSIPFNYPKTITIILPMLFLMILETAVAMIQSYV
FITLSSLYTNE
>iricinus_KF197132
MMMNLFSIFDPSSSPMNFWMISSRHQKFWKIIFFKIFNEFISIYISIFFSILMFNCLGLM
PYVFTPSSHIILSMIMAFPLWLTLMLKGWITSFNKMMTHLVPLGSPMILTFFMVIIESIS
NLIRPITLSVRLSANMISGHLLIHLLTSIPFSFPMSMLFIFPMLFLMILETAVAMIQSYV
FITLSSLYTNE
>nnamaqua_KR907248
MMTNLFMIFDPSTSPLSYWKIPSRMMMFMLTMMKIMSNEYNLVMMSLFLFIFINNIYGLY
PYIFTSTSHLIMTFTMALPLWMSLILYGIMKKSMMMMAHLVPMGSPLILSFFMVIIETVS
NLIRPLTLSIRLTANMISGHLLLSLLSSAMNNNEKMMMMMMPLMILLMLETAVAIIQSYV
FSMLMALYMSE
>ahebraeum_KY457512
MMNNLFSIFDPSTSPFPFWISSSLFLTSWKILLKKLFQENLFFFLVIFLVIFFSNFLGLF
PFLFTPSSHLVFTMFYSFPIWFSFIIFSLINKFNKVMTHLVPMGSPMALSVFMVLIETVS
NLIRPLTLSIRLTANMISGHLLIHLLSSMMM-ELNFFFLMLLMVMLLILETAVALIQSFV
FITLISLYINE
>amarmoreum_KY457516
--------------AFHFF-----FFIS--SLLKKLFQENLIFFLSIFILIMFSNFFGLF
PYIFTPSSHLIFTMFYSFPFWISLVIFSFLNKFNKMMTHLVPLGSPILLSFFMVLIESVS
NLIRPITLSVRLTANMISGHLLIHLLSSMMM-EMSLFILMFFMILLLILETAVALIQSFV
FMTLISLYINE
>atholloni_KY457521
MMNNLFSIFDPSTSPIPFWVTPSLFLTSWKILLNKLFQENLIFFLAIFSIILFSNFFGLI
PYIFTPSSHLVFTMFYSFPIWISLMIFSLLNKFNKVMSHLVPLGSPLPLSFFMVIIETVS
NLIRPITLSVRLTANMISGHLLIHLLSSMMM-QLHFFFFMLIMIMLLILETAVALIQSFV
FMTLISLYISE
>rdecoloratus_KY457525
MINNLFSIFDPSTSPWTFWASSSFFLISWKILVNKFFQENCLIILSMFIFIMMSNCLGLM
PYVFTSSSHLVFTMFFAFPFWMTFILFTIFQKFNMIMAHLVPLGSPMMLSFFMVIIETVS
NLIRPITLSVRLTANMISGHLLIHLLSSISTYSKFLFMMSIPMMILLILETAVALIQAFV
FSILISLYINE
>drhinocerinus_KY457527
MMNNLFLIFDPSTSPYTYWASSSLFSISWKKLLKNFFQENCLIVSSFFMIILSSNFLGLL
PYVFTSSSHLVFTMFLSFPLWMSLILFSFLNKLNMIMAHLVPLGSPIFLSFFMVIIETVS
NLIRPITLSVRLMANMISGHLLLHLLSSISLLGELYLIFSIPMMVLLLLETAVAFIQSFV
FAILITLYINE
>hrufipes_KY457528
MMNNLFSIFDPSTSPHIFWISSSLFLISWKKFLNSFFQENSLILTCFFFIIMFSNVMGLL
PYVFTATSHLVITMFFAFPFWMTLIIFSFINKFNKSMAHLVPLGSPMFLSFFMVIIETVS
NMIRPITLSVRLTANMISGHLLIHLLSSILNLSKILFFFSIPMLLLLILETAVALIQSFV
FVVLMTLYINE
>htruncatum_KY457529
MMNNLFSIFDPSTSPYCFWISSSLFLISWKKLLKNFFQENSLILTCFFFFFMFSNLMGLL
PYVFTATSHLVVTMFFAFPFWITLIIFSFINKFNKSMAHLVPLGSPMLLSFFMVIIETVS
NMIRPITLSVRLTANMISGHLLIHLLSSILNLGKILFFFSIPMLILLILETAVALIQSFV
FVVLMTLYINE
>irubicundus_KY457530
MMTNLFSIFDPSTSPMNYWLISSRYQMFWNNIYYYLFKEFIMFFISIFFSILMFNSLGLL
PYVFTPSSHITFSMMMAFPIWLSLMIKGWTTSFNMMMTHLVPLGSPIILSSFMVLIETIS
NMIRPITLSVRLSANMISGHLLLHLLTSISFKFPYLFILTFPLLTLMILETAVALIQSYV
FITLASLYTNE
>isimplex_KY457532
-MMNLFSIFDPSTSPSWFWVIPSRYQAFWKMIFSKILNEFTLLFMSIFSMILLLNCLGLT
PYVFTPTSHITLSMILSFPIWMALMLKGWLTSFNMMMTHLVPLGSPLPLTSFMVLIETIS
NLIRPITLSIRLSANMISGHLLIHLLTSIPYNFPSMFSIIFPMFTLMILESAVAIIQSYV
FITLTSLYLNE
>rappendiculatus_KY457535
MMHNLFSIFDPSTSPNIFWASSSLFLISWKILLKKFFQENCIFITAIFIFILLSNTMGLL
PYTFTSSSHLVFTMFFAFPFWISFMMFSLINKFNMMMSHLVPMGSPMMLSFFMVIIETVS
NFIRPITLSVRLTANMISGHLLIHLLSSISMFGNMFFMMSIPMMTLLILETAVAFIQGFV
FVILISLYINE
>revertsi_KY457537
MMNNLFSIFDPSTSPWSFWASSSFFLISWKILLKKFFQENCLIISSTFTFILMSNCLGLI
PYIFTASSHLVFTMFFAFPFWMSFILFTLINKFNMIMAHLVPMGSPMMLSFFMVLIETVS
NLIRPITLSVRLTANMISGHLLIHLLSSISIFSNMLFMMSIPMMALLILETAVAFIQAFV
FVILISLYINE
>rmaculatus_KY457539
MMNNLFSIFDPSTSPYSFWASSSLFLISWKSLMKKFFQENCFIISSIFIFILMSNCMGLL
PYVFTSSSHLVFTMFFAFPFWLTFIIFSLINKFNMVMAHLVPMGSPMALSFFMVIIETVS
NIIRPITLSVRLTANMISGHLLIHLLSSISTFSKAFFVLSIPMMALLILESAVAFIQGFV
FVILISLYINE
>rsimus_KY457542
MMNNLFSIFDPSTSPFSYWASSSLFLISWKILLKNFFQENCLIISSIFIFILMSNIMGLF
PYVFTSSSHLVFTMFFAFPFWLSFILFSLVNKFNMVMAHLVPMGSPMLLSFFMVIIETVS
NVIRPITLSVRLTANMISGHLLIHLLSSISMYGNVLFILSIPMIMLLILETAVAFIQGFV
FVILISLYINE
>rzambeziensis_KY457543
MMHNLFSIFDPSTSPHIFWASSSLFLISWKILLKKFFQENCIIITAIFIFILMSNTMGLL
PYTFTSSSHLVFTMFFAFPFWVSFMLFSLINKFNMVMSHLVPMGSPMMLSFFMVIIETVS
NFIRPITLSVRLTANMISGHLLIHLLSSISMFGNTFFVMSIPMMTLLILETAVAFIQGFV
FVILISLYINE
>atestudinarium_LC553841
MMNNLFSIFDPSTSPFPFWITSSLFLTSWKILFKKLFNENLIFLISVMFIILFSNFLGLF
PYIFTPSSHLIFTMFYAFSIWISLMIFSILNKFNKIMTHLVPLGSPIMLSFFMVLIETVS
NLIRPITLSVRLTANMISGHLLIHLLSSMML-EMQFFMFMIIMVMLLILETAVAFIQSYV
FMTLISLYINE
>rnuttalli_MF818020
MMNNLFMIFDPSTSPYSYWMSSSIFLISWKNLLEKFFQENCFMITTFFIFILMMNFIGLL
PYVFTPTSHLIVSMFLAFPLWMSLIIFTLLNKFNMIMCHLVPMGSPVYLSFFMVLIETVS
NLIRPITLSVRLTANMISGHLLIHLLSSISIFGHLFLIMCLPMLLLLVLETAVALIQSFV
FVILISLYVNE
>hlongicornis_MG450553
MMMNLFSIFDPSTSPSFYWISSSMFIISWKILLKKFFQENIILFTSIFICILFANIMGLI
PYVFTASSHLIFTMYLAFPIWLSMIVFSLFNKFNKFMTHLVPLGSPIFLSSFMVLIETVS
NLIRPITLSVRLMANMISGHLLIHLLSSLSLLNNLMFLITIPMVMLMILETAVAIIQSFV
FVTLISLYINE
>ageoemydae_MK814531
MMNNLFSIFDPSTSPYTFWASSSLFLTSWKILFKKLFQEFLFFLIMIFTMIMYNNFFGLF
PYIFTPSSHLIFTMFYSFPIWLSLMSFGLLNKFSMMMIHLVPLGSPLMLSFFMVLIETVS
NLIRPITLSIRLTANMISGHLLLHLLSSMMMEWHS-FVLMSFMFLLLILETAVALIQSFV
FMTLISLYINE
>dmarginatus_MK905212
-MNNLFLIFDPSTSPYHFWFSSSLFSISWKKLLKNFFQENSLIVTSIFLFILVSNVLGLF
PYIFTSSSHMIFTMFFAFPLWISMITFLILNKTNMMMSHLVPLGSPIFLSFFMVLIETVS
NLIRPITLSVRLMANMISGHLLIHLLSSISLLGETFLVMSIPMMILILLETAVAFIQSFV
FAILISLYINE
>inipponensis_MW013794
-MMNLFSIFDPSSSPANFWSTSSRYQMFWKIIFSKIFEEFILFYISLFFSILMFNCLGLI
PYVFTPSSHIILSMIMAFPLWLTLMLKGWITSFNKMMTHLVPMGSPMMLTFFMVIIETIS
NLIRPITLSIRLSANMISGHLLIHLLTSIPFFFPKSMLMILPMLFLMILETAVAMIQSYV
FITLSSLYTNE
>ivespertilionis_MW411447
-MMNLFSIFDPSTSPSWFWVIPSQLQMFWKSIFMKIINEFSLLFMSIFSMILLLNCLGLT
PYVFTPTSHISLSMMLSFPIWLTLMLKGWISSFNKMMTHLVPLGSPLILTFFMVIIETVS
NLIRPITLSVRLSANMISGHLLIHLITSIPYSYPSMLLIILPMFALMILETAVAIIQSYV
FITLASLYSNE
>amaculatum_MW719251
MMNNLFSIFDPSTSPLPFWISSSLFMISWKILIKKIFQENMLFMISIFLIIFFSNVGGLL
PFVFTPSSHLVFSMLFSFPFWISLIIFGIVNKFNMIMCHLVPMGSPILLSFFMVLIETIS
NIIRPITLSIRLTANMISGHLLIHLLSSIMM-KLPYYFLMLLMMMLLILETAVAIIQSFV
FITLISLYINE
>ihexagonus_NC_002010
-MMNLFSIFDPSTSPSWFWAIPSRYQMMWKIIFSKILSEFILLFISIFSSILLFNCLGLF
PYIFTPTSHISLSMLMAFPIWMTLMIKGWVTSFNKMMTHLVPLGSPLLLTSFMVIIETVS
NLIRPITLSIRLSANMISGHLLIHLLSAIPFNSPMMFPMIFPMFTLMILESAVAIIQSYV
FITLASLYTNE
>rsanguineus_NC_002074
MMNNLFSVFDPSTSPFSFWASSSLFLISWKSLLKKFFQENCLIISSIFIFILLSNVMGLL
PYVFTSSSHLVFTMFLAFPFWMTFILFSLINKFNMVMAHLVPMGSPMALSFFMVIIETVS
NIIRPITLSVRLTANMISGHLLIHLLSSISMFSNLLFMVSIPMMILLILETAVAFIQGFV
FVILISLYINE
>ipersulcatus_NC_004370
-MTNLFSIFDPSSSPANFWMISSRYQMFWKIIFFKIFEEFIPIYISIFFSILMFNCLGLI
PYVFTPSSHIILSMIMAFPFWMTLMLKGWITSFNKMMTHLVPLGSPMMLTFFMVIIETIS
NLIRPITLSIRLSANMISGHLLIHLLTSIPLSYPFSMLIILPMLFLMILETAVAMIQSYV
FITLSSLYTNE
>hflava_NC_005292
MMNNLFSIFDPSTSPSLFWKSSSMFIISWKILLGKFFQENILLFTSIFIIILFSNLFGLL
PYVFTASSHLIFTMYLAFPIWLSMIIFSLLNKFNKFMSHLVPIGSPIFLSAFMVLIETVS
NLIRPITLSVRLMANMISGHLLIHLLSSLSLISHFMMFFSLPMILLMILETAVAIIQSFV
FITLISLYINE
>iholocyclus_NC_005293
MMTNLFSIFDPSTSPSPFWITPSRIQMIWKMMFKFISIEFLFLLVSLFSIIMLSNLLGLI
PYVFTPSSHIMFSMAFAFPIWISLMLYGWINHFNKMMIHLVPMGSPGMLTIFMVLIETIS
NVIRPITLSVRLSANMISGHLLIHLLTSIPYNSNQMFMMIMPIVALMFLESAVALIQSYV
FITLVSLYTNE
>atriguttatum_NC_005963
MMNNLFSIFDPATSPYMFWTTPSLFLISWKILFKKFFQENIIIITSIFQIILFSNFFGLF
PFVFTSSSHLVFSMYCSFPFWITFIIFSIFNKLNKLFSHLVPLGSPIVLSFFMVFIETVS
NVIRPITLSVRLTANMISGHLLIHLLSSMMM-SINFFFFVFLMMILLILETAVAIIQSIV
FVTLISLYLNE
>iuriae_NC_006078
MMMNLFSIFDPTTSPTHFWVIPSRIQILWKMLSFFITSEFMMFFMSLFIVIMMSNLMGLV
PYVFTPSSHIMFSMAFAFPIWITLMLYGWINHFNKMMIHLVPMGSPNILTIFMVLIETIS
NLIRPITLSVRLSANMISGHLLIHLLTSIPYNHNNMFIITMPIMTLMFLESAVAIIQSYV
FITLVSLYTNE
>asphenodonti_NC_017745
MMNNLFSIFDPSTSPSLFWISSSKFIISWKILLSKIFQENIILINSLFILILMSNIGGLI
PYVFTTTSHIVFTMFLAFPIWISLILFSFVNKFNKLLTHLVPFGCPIMLSLFMVMIESVS
NLIRPITLCVRLAANMISGHLLIHLLSSMSLISSMMFLLTLGMTILMILETAVALIQSFV
FVTLISLYINE
>bconcolor_NC_017756
MVNNLFSIFDPSTSPLVFWVSPSLFIISFKILLKKFLKENILMLNSVFILILFSNLIGLL
PYVFTSSSHLVFTMVLSFPVWISLILFGIFNKFNKMMCHLVPLGSPIFLSVFMVVIETIS
NLIRPITLSIRLTANMISGHLLIHLLSSMALLSNSMMILTIPMITLMVLETAVAVIQSFV
FVTLISLYINE
>relaphensis_NC_017758
MVNNLFSIFDPSTTPNTFWFSSSLLVISWKKLLKKFFQEFIIMIYLIFMMIVISNLIGLL
PYMFTNTSHLVFCMFLAFPFWFALMFFGILNKINKMMIYFVPKGSPIFLSFFMVIIESIS
NFIRPITLSIRLMANMVSGHLLIHLLSSLL-NLNVFSKMMFPFLFLMILEMMVAVIQGIV
FIILITLFLNE
>nnamaqua_NC_019663
MMTNLFMIFDPSTSPLSYWKIPSRMMMFMLTMMKIMSNEYNLMMMSLFLFIIINNIYGLY
PYIFTSTSHLIMTFTMALPLWMSLIMYGIMKKSMMMMAHLVPMGSPLILSFFMVIIETVS
NLIRPLTLSIRLTANMISGHLLLSLLSSAMNNNE-MMLMMMPLMILLMLETAVAIIQSYV
FSMLMTLYMSE
>acajennense_NC_020333
MMNNLFSIFDPSTSPFPFWASSSLFLISWKTLYKKFFQENILMLTVIFCLILFSNSLGLL
PYVFTPSSHLLFSMFFSFPLWISLILFNLLNKFTKTMSHLVPLGSPIALSFFMVLIETVS
NLIRPITLSVRLTANMISGHLLIHLLSTMMIMSPSFFSLMFPMVMLLILETAVAMIQSFV
FVTLISLYLNE
>hformosensis_NC_020334
MMNNLFSIFDPSTSPSIWWMSSSMFVISWKILLSKFFQENILFFVSIFVSILISNLLGLL
PYVFTASSHLIFTMYLAFPIWLSMIIFSLSNKFNKFMSHLVPIGSPIFLSAFMVLIETVS
NLIRPITLSVRLMANMISGHLLIHLLSSLSLISNLMMCISIPMIMLMILETAVAIIQSFV
FITLISLYINE
>hinermis_NC_020335
MMNNLFSIFDPSTSPYTFWISSSLFVISWKILLKKIFQENIILILCIFITILFSNLLGLL
PYIFTSSSHLIFTMFLAFPIWISLIIFSIINKFNKFMSHLVPLGSPIFLSCFMVLIETVS
NLIRPITLSVRLTANMISGHLLIHLLSSLSLINSWLLILSLPMFILMILETAVAVIQSFV
FVTLISLYINE
>raustralis_NC_023348
MMNNLFSIFDPSTSPQEFWASSSFFLIFWKILSKKFFQENCLFIFSIFFFIMESNLLGLI
PYVFTSSSHLMFTMFFAFPFWMTFIFFSLINKFNMMMAHLVPMGSPMMLSFFMVIIETVS
NLIRPITLSVRLAANMISGHLLIHLLSSITIFSKTLFLLTIPMMILLVLETAVAFIQAFV
FAILISLYINE
>dnitens_NC_023349
MMSNLFLIFDPSTSPYFYWISPSTFSISWKKLLKNFFQENCLIISAMFIFILCINISGLL
PYVFTSSSHLVFTMFFAFPLWISLIFFLIINKINMMMAHFVPLGSPIFLSFFMVIIETVS
NFIRPITLSVRLMANMISGHLLLHLLSSISMFGEIYMVLSLPMMILLLLESAVAFIQSFV
FVILISLYINE
>rgeigyi_NC_023350
MMYNLFSIFDPSTSPWNFWVTSSFFLISWKILVNKFFQESCLIILSMFIFIMMSNCLGLM
PYVFTSSSHLVFTMFFAFPFWMTFILFTLIQKFNMMMAHLVPMGSPMMLSFFMVIIETVS
NLIRPITLSVRLTANMISGHLLIHLLSSISIYSKLMFMMSIPMMTLLILETAVAFIQAFV
FAILISLYINE
>dsilvarum_NC_026552
MMNNLFLIFDPSTSPYFYWSCSSLFSISWKKLLKNFFQENSLIVTSIFLFILMNNILGLF
PYIFTASSHMIFTMFFAFPLWISMIIYLVLNKTNMMMSPLVPWGSPIFLSFFMVFIETVS
NLIRPITLSVRLMANMISGHLLIHLLSSISLLGETFLIMSIPMMILILLETAVAFIQSFV
FAILISLYINE
>aamericanum_NC_027609
MMNNLFSIFDPSTSPLPFWSTSSLFLISWKTLFKKFFQENIIFFLSIFCIILFSNSLGLM
PYIFTPSSHLVFSMFYAFPFWMSLILFSIMNKFNKTMSHLVPLGSPLFLSFFMVLIETVS
NLIRPITLSVRLTANMISGHLLIHLLSSMMMTSISFFSIMFMMVLLLLLETAVAMIQSFV
FVTLISLYINE
>dnuttalli_NC_028528
MMNNLFLIFDPSTSPYFYWSCSSLFSISWKKLLKNFFQENSLIVTSIFLFILINNILGLF
PYIFTASSHMIFTMFFAFPLWIKMIIYLVLNKTNMMMSHLVPLGSPIFLSFFMVLIETVS
NLIRPITLSVRLMANMISGHLLIHLLSSISLLGETFLIMSIPMMILILLETAVAFIQSFV
FAILISLYINE
>asculptum_NC_032369
MMNNLFSIFDPSTSPFPFWASSSLFLISWKTLYKKFFQENILMLIVIFCLILFSNSLGLL
PYVFTPSSHLLFSMFFSFPLWISLILFNLLNKFTKTMSHLVPLGSPIALSFFMVLIETVS
NLIRPITLSVRLTANMISGHLLIHLLSTMMIMSPSFFSLMFPMVMLLILETAVAMIQSFV
FVTLISLYLNE
>hconcinna_NC_034785
MMNNLFSIFDPSTSPSIWWASSSMFIISWKILLSKFFQEYILFFVSIFVIILTCNLLGLL
PYVFTASSHLIFTMYLAFPIWLSMVIFSLLNKFNKFMSHLVPIGSPIFLSSFMVLIETVS
NLIRPITLSVRLMANMISGHLLIHLLSSLSLISHLMMIISIPMIMLMILETAVAMIQSFV
FITLISLYINE
>rturanicus_NC_035946
MMNNLFSIFDPSTSPFSFWASSSLFLISWKSLLKKFFQENCLIISSVFIFILLSNIMGLF
PYVFTSSSHLVFTMFFAFPFWMTFILFSLINKFNMVMAHLVPMGSPMALSFFMVIIETVS
NIIRPITLSVRLTANMISGHLLIHLLSSISMFSNLFFMMSIPMIILLILETAVAFIQGFV
FVILISLYINE
>itasmani_NC_041086
MMMNLFSIFDPSTSPSIYWIIPSRIQMIWKKIFFFIFKEFIILFMSLFIMIFLSNLMGLI
PFVFTPSSHIIFSMILAFPLWFSFMMYGWTMHFNKMMIHLVPMGSPMALSMFMVLIETIS
NIIRPITLSIRLSANMISGHLLIHLLTSIPSNIHFSYLLIFPIMTLMFLETAVAMIQSYV
FITLSSLYLNE
>areitcorreai_25
MM-NLFSIFDPSSSPYSFWVIPSRIHFIWFMMSNYLIQEFIFLYIILFWFILGNNFMGLF
PYIFTSTSHINLTTLMAVPSWLALMLFGWISQTNHMFAHLVPNGTPMPLSMFMVLIETIS
NLIRPITLAVRLSANMISGHLLLCLLSNLMENMPSLFIFITPLMILLILEMAVAIIQSYV
FITLSSLYLNE
>atabajara_29B
-MANLFSIFDPSSSPYTFWIIPSRLHFIWFLMSNYLIQEFMFLYIVIFWFILSNNFMGLF
PYIFTSTSHINLTTLLAIPTWLTLMLFGWISQTNHMFSHLVPNGTPMPLSMFMVIIETIS
NLIRPITLAVRLSANMISGHLLLCLLSNIMENMQSIFLVIMPMMILLLLEMAVAIIQSYV
FITLSSLYLNE
>omegnini_31
MMMNLFSIFDPSSSPYYFWIIPSRSQFIFNFFSTYLYLEFIILFINLFWMILLMNFMGLF
PYIFTPTSHINLSSSMALPLWLSFMMYGWINNTNYMFIHLVPLGTPMILSMFMVLIETIS
NLIRPLTLSVRLSANMISGHLLLCLLSNIMQNIPTINFLIIPMMLLLILEMAVATIQSYV
FITLTALYLNE
>ofurcosus_2
MMTNLFTIFDPSTSPSLYWLIPSRLHFLILNISFLLTKEFIFIFIMLFWFIFANNFLGLF
PYIFTATSHINLTSFMALPLWTTFMLYGWINQTNRMFVHLVPIGTPMALSIFMVLIETVS
NLIRPLTLAVRLTANMISGHLLLCLLSNIMQDFPSINLIVLPMMILLTLEMAVATIQSYV
FITLTSLYLNE
>orudis_11
MMMNLFSIFDPSTSPNMYWAVPSRLHQSWKLITNTLYQEFVFLIISMFWFILINNFMGLF
PYIFTSTSHLSLTTMMALPIWLTLMLFGWINQTNSMFSHMVPLGTPMLLSSFMVIIETVS
NMIRPLTLSVRLTANMISGHLLLCLLSNIMENMPVMNLLILPMIILLTLETAVAIIQSYV
FITLSSLYLNE
>acapensis_29
MMTNLFSIFDPSSSPYTYWIIPSRIHLLWFTITKYLILEFIFFFATLFWFILSNNFLGLF
PYIFTPTSHINLTTLLAIPSWLTLMLYGWVNQTSYMFSHLVPVGTPMPLSMFMVLIETIS
NLIRPVTLAVRLSANMISGHLLLCLLSNIMEKLPNLFLIILPMMILLMLEMAVAIIQSYV
FITLSSLYLNE
>otartakovskyi_1
MMMNLFSIFDPSTSPTLFWSTPSRIHYIWITLSSYLLTEFLMIFITIFWFILSCNFLGLF
PYIFTPTSHINLTSTLALPLWMSFMLYGWTNQMNYMFAHLVPNGTPLFLSVFMVCIETIS
NLIRPLTLAVRLTANMISGHLLLCLLSNLLQFMPSLGIIIMPLMTLLTLETAVALIQSYV
FVTLTSLYLNE
>acerradoensis_2
MMTNLFSIFDPSSSPYSFWLIPSRIYFFWTMISYYLIQEFIFFYMILFWFILINNFMGLF
PYIFTSTSHINLTTILAIPSWLTLMLYGWINQTNYMFSHLVPTGTPMPLSVFMVLIETIS
NLIRPITLAIRLSANMISGHLLLCLLSNILESIPNLFPIIMPLTILLILEMAVAIIQSYV
FITLSSLYLNE
>oturicata_Ocala2
MMMNLFSIFDPATSPMIYWVIPSRIHFLWNKTSLLLFHEFIYIFIVLFWFILTCNFMGLF
PYIFTPTSHINLSSFLALPMWLTFMLYGWINQTNHMFAHLVPLGTPIFLTVFMVCIETIS
NLIRPLTLSVRLTANMISGHLLLCLLSNIMENMPLINWMILPMIILLLLEMAVAVIQSYV
FITLTSLYLNE
>ozumpti_73
MMTNLFSIFDPSSSPSIFWKIPSRLQTFWFLLLKSLYSDFISIFMTIFWFILISNFFGLF
PYIFTPTSHINITSSIALPMWISFMLFGWINQSNFMFSHLVPTGTPMFLSMFMVCIETIS
NLIRPLTLAVRLTANMISGHLLLCLLSNIMQNFPSMNLVVFTLLILIVLEAAVAIIQSYV
FVTLSSLYLNE
>afonsecai_6
MVMNLFSIFDPSTSPYPYWVIPARIHFIWILISNYLVLELIFFYIIMFWFIMYNNFMGLF
PYIFTSTSHINLTTFLAIPTWLTLMIFGWSNQTSHMFCHLVPNGTPMLLSSFMVLIETIS
NLIRPITLSVRLSANMISGHLLLCLLSNIIESVPKIFILILPMVSLLILEMAVALIQSYV
FITLSSLYLNE
>oturicata_NM3
MMMNLFSIFDPATSPMIYWVIPSRIHFLWNKTSLLLFHEFIYIFIVLFWFILTCNFMGLF
PYIFTPTSHINLSSFLALPMWLTFMLYGWINQTNHMFAHLVPLGTPIFLTVFMVCIETIS
NLIRPLTLSVRLTANMISGHLLLCLLSNIMENMPLINLMILPMIILLLLEMAVAVIQSYV
FITLTSLYLNE
>arioplatensis_2
MMMNLFSIFDPSSSPYSFWLIPSRIHYIWLMMTSYMIQEFIYFYVIVFWFILANNFMGLF
PYIFTSTSHINLTTFLAVPSWLTLMLYGWINQTNHMFSHLVPNGTPMMLSVFMVLIETIS
NLIRPLTLAVRLSANMISGHLLLCLLSNIMESIPPMFIMILPMVILLLLEMAVAMIQSYV
FITLSSLYLNE
>rfaini_82
MMTNLFSIFDPASSPFTFWIIPSRIQFIWFFLSKYLISEFMYLFITLFWFILINNFLGLF
PYIFTATSHINLTTLLSIPLWLTLMMFGWINQTNQMFCHLVPMGTPMMLSSFMVIIETIS
NIIRPITLAVRLSANMISGHLLLSLLSNIAENIPKIFIIILPLTILLILEMAVAIIQSYV
FITLTSLYLNE
>orudis_2
MMMNLFSIFDPSTSPNMYWVVPSRLHQSWKLITNTLYQEFVFLIISMFWFILINNFMGLF
PYIFTSTSHLSLTTMMALPIWLTLMLFGWINQTNSMFSHMVPLGTPMLLSSFMVIIETVS
NMIRPLTLSVRLTANMISGHLLLCLLSNIMESMPVMNLLILPMIILLTLETAVAIIQSYV
FITLSSLYLNE
>oturicata_Travis5
MMMNLFSIFDPATSPMIYWVIPSRIHFLWNKTSLLLFHEFIYIFIVLFWFILTCNFMGLF
PYIFTPTSHINLSSFLALPMWLTFMLYGWINQTNHMFAHLVPLGTPIFLTVFMVCIETIS
NLIRPLTLSVRLTANMISGHLLLCLLSNIMENMPLINLMILPMIILLLLEMAVAVIQSYV
FITLTSLYLNE
>atabajara_30A
-MANLFSIFDPSSSPYTFWIIPSRLHFIWFLMSNYLIQEFMFLYIVIFWFILSNNFMGLF
PYIFTSTSHINLTTLLAIPTWLTLMLFGWISQTNHMFSHLVPNGTPMPLSMFMVIIETIS
NLIRPITLAVRLSANMISGHLLLCLLSNIMENMQSIFLVIMPMMILLLLEMAVAIIQSYV
FITLSSLYLNE
>ocompactis_9
MMTNLFLIFDPSSSPSMYWTIPSRFQILWFLISSMLTKEYILLMISIFWFILTNNFMGLY
PYIFTATSHINLTTILALPLWLTFMTFGWVNQTNYMFAHLVPLGTPMMLSVFMVMIETIS
NLIRPLTLSIRLTANMISGHLLLCLLSEIMQNYLTINTIILPMATLLTLEMAVAIIQSYV
FIILISLYLNE
>acapensis_1
MMTNLFSIFDPSSSPYTYWTVPSRIHLLWFTITKYLLLEFIFFFATLFWFILSNNFLGLF
PYIFTSTSHINLTTLLAIPSWLTLMLYGWINQTSYMFTHLVPIGTPMPLSMFMVLIETIS
NLIRPVTLAVRLSANMISGHLLLCLLSNIMEKLPNLFLIILPMMILLMLEMAVAIIQSYV
FITLSSLYLNE
>overrucosus_2
MMTNLFSIFDPSTSPMLFWIVPSRIHFIWLSLSSYLLTEFLMIFVTIFWFILGCNFLGLF
PYIFTPTSHINLTSTLALLLWTSFMLYGWMNQMNYMFAHLVPNGTPLFLSVFMVCIETIS
NLIRPLTLAVRLSANMISGHLLLCLLSNLLQFMPSLGIIILPLMTLLILESAVALIQSYV
FVTLTSLYLNE
>otartakovskyi_2
MMMNLFSIFDPSTSPTLFWSTPSRIHYIWITLSSYLLTEFLMIFITIFWFILSCNFLGLF
PYIFTPTSHINLTSTLALPLWMSFMLYGWTNQMNYMFAHLVPNGTPLFLSVFMVCIETIS
NLIRPLTLAVRLTANMISGHLLLCLLSNLLQFMPSLGIIIMPLMTLLTLETAVALIQSYV
FVTLTSLYLNE
>onoorsveldensis_111
MMTNLFSIFDPSTSPSLYWMIPSRSQTLWFYTSSLLKIEYMFLMISIFWFIMINNFLGLF
PYIFTATSHINLSSIMALPLWMTFMIFGWINQTNFMFSHLVPTGTPMMLSMFMVIIETIS
SLIRPLTLSVRLTANMISGHLLLCLLSNIMQNFPLINMFIFPMTALLTLEMAVAIIQSYV
FTILISLYLNE
>aguaporensis_2
MMMNLFSIFDPSSTPYSFWLIPSRIHFTWLTISNYITQEFIFFYMILFWFILSNNFLGLF
PYIFTSTSHINLTTLLAIPSWLTLMLYGWINQTNYMFSHLVPSGTPMPLSMFMVLIETIS
NLIRPITLAVRLSANMISGHLLLCLLSNILEKMPNLFLIIFPMTILLILEMAVAMIQSYV
FITLSSLYLNE
>acerradoensis_1
MMTNLFSIFDPSSSPYSFWLIPSRIYFFWTMISYYLIQEFIFFYMILFWFILINNFMGLF
PYIFTSTSHINLTTILAIPSWLTLMLYGWINQTNYMFSHLVPTGTPMPLSVFMVLIETIS
NLIRAITLAIRLSANMISGHLLLCLLSNILESIPNLFPIIMPLTILLILEMAVAIIQSYV
FITLSSLYLNE
>ofurcosus_1
MMTNLFTIFDPSTSPSLYWLIPSRLHFLILNISFLLTKEFIFIFIMLFWFIFANNFLGLF
PYIFTATSHINLTSFMALPLWTTFMLYGWINQTNRMFVHLVPIGTPMALSIFMVLIETVS
NLIRPLTLAVRLTANMISGHLLLCLLSNIMQDFPSINLIVLPMMILLTLEMAVATIQSYV
FITLTSLYLNE
>overrucosus_1
MMTNLFSIFDPSTSPMLFWIVPSRIHFIWLSLSSYLLTEFLMIFVTIFWFILGCNFLGLF
PYIFTPTSHINLTSTLALLLWTSFMLYGWMNQMNYMFAHLVPNGTPLFLSVFMVCIETIS
NLIRPLTLAVRLSANMISGHLLLCLLSNLLQFMPSLGIIILPLMTLLILESAVALIQSYV
FVTLTSLYLNE
>apuertoricensis_3
MMMNLFSIFDPSTSPYSFWLIPSRIHFIWSTITFYLIQEFIFFYIILFWFILSNNFMGLF
PYIFTASSHINLTTLLAIPSWLTLMLYGWINQTNHMFCHLVPSGTPMPLSMFMVLIETIS
NLIRPITLAVRLSANMISGHLLLCLLSNIMETLPSLFPIIFPMLILLILEMAVAIIQSYV
FITLSSLYLNE
>ohermsi_3
MM-NLFSIFDPSTSPHIYWMVPSRIHFMWSVISLKIHSELIFIFISIFWFIMVCNFLGLF
PYVFTPTSHINLTSFLAVSLWLTFMLYGWITQTNHMFSHMVPIGTPIFLSLFMVCIETIS
NLIRPLTLAVRLTANMISGHLLLCLLSNIMQNFSSINLMVMPMMILLLLEMAVAVIQSYV
FITLTSLYLNE
>acapensis_45
MMTNLFSIFDPSSSPYTYWVIPSRIHLLWFTITKYLLLEFIFFFASLFWFILSNNFLGLF
PYIFTSTSHINLTTLLAIPSWLTLMLYGWINQTNHMFTHLVPVGTPMPLSMFMVMIETIS
NLIRPVTLAVRLSANMISGHLLLCLLSNIMEKLPNLFLIILPMMILLMLEMAVAIIQSYV
FITLSSLYLNE
>oturicata_KAN5
MMMNLFSIFDPATSPMIYWVIPSRIHFLWNKTSLLLFHEFIYIFIVLFWFILTCNFMGLF
PYIFTPTSHINLSSFLALPMWLTFMLYGWINQTNHMFAHLVPLGTPIFLTVFMVCIETIS
NLIRPLTLSVRLTANMISGHLLLCLLSNIMENMPLINLMILPMIILLLLEMAVAVIQSYV
FITLTSLYLNE
>aperuvianus_solo
MMMNLFSTFDPSTTPQLYWSAPSRLHTIWFILSGYLLNDFMLLCLTLFWFIMTNNSMGLF
PYIFTSTSHINLTTILALPLWLTLMLYGWINQTNHMFSHLVPNGTPLPLSIFMVLIETTS
NLIRPVTLSIRLSANMISGHLLLCLLSNILESLPMFFLFVTPLMVLLTLEVAVATIQSYV
FITLFSLYLNE
>aguaporensis_1
MMMNLFSIFDPSSTPYSFWLIPSRIHFTWLTISNYITQEFIFFYMILFWFILSNNFLGLF
PYIFTSTSHINLTTLLAIPSWLTLMLYGWINQTNYMFSHLVPSGTPMPLSMFMVLIETIS
NLIRPITLAVRLSANMISGHLLLCLLSNILEKMPNLFLIIFPMTILLILEMAVAMIQSYV
FITLSSLYLNE
>apuertoricensis_1
MMMNLFSIFDPSTSPYSFWLIPSRIHFIWSTITFYLIQEFIFFYIILFWFILSNNFMGLF
PYIFTASSHINLTTLLAIPSWLTLMLYGWINQTNHMFCHLVPSGTPMPLSMFMVLIETIS
NLIRPITLAVRLSANMISGHLLLCLLSNIMETLPSLFPIIFPMLILLILEMAVAIIQSYV
FITLSSLYLNE
>aricei_male
MMNNLFSIFDPSTSPSMYWINPSRIHFYWILISKFLMKEFLLLFLSVFWFILSMNFLGLY
PYIFTPTSHINITSFMALPMWLSFMLFGWIMHFNKMFCHLVPLGTPIFLSSFMVCIETIS
NIIRPLTLAVRLTANMISGHLLICLLSNILYSYSYMFPLVIPMLILMLLESAVAMIQSYV
FIMLTTLYLSE
>amicrolophi_10
MMTNLFSIFDPSSSPYSFWIIPSRIYFFWFLLTNYLIQEFIILYMILFWFILSNNFMGLF
PYIFTPTSHINLTTILAIPSWLALILYGWINHTNHMFSHLVPNGTPMTLSIFMVLIETIS
NLIRPITLAVRLSANMISGHLLLCLLSNIMEMLPNLFFFITPMIILLILEMAVAIIQSYV
FITLSSLYLNE
>areitcorreai_2
MM-NLFSIFDPSSSPYSFWVIPSRIHFIWFMMSNYLIQEFIFLYIILFWFILGNNFMGLF
PYIFTSTSHINLTTLMAVPSWLALMLFGWISQTNHMFAHLVPNGTPMPLSMFMVLIETIS
NLIRPITLAVRLSANMISGHLLLCLLSNLMENMPSLFIFITPLMILLILEMAVAIIQSYV
FITLSSLYLNE
>amicrolophi_17
MMTNLFSIFDPSSSPYSFWIIPSRIYFFWFLLTNYLIQEFIILYMILFWFILSNNFMGLF
PYIFTSTSHINLTTILAIPSWLALMLYGWINYTNHMFSHLVPNGTPMTLSIFMVLIETIS
NLIRPITLAVRLSANMISGHLLLCLLSNIMEMLPNLFFFITPMIILLILEMAVAIIQSYV
FITLSSLYLNE
>arioplatensis_1
MMMNLFSIFDPSSSPYSFWLIPSRIHYIWLMMTSYMIQEFIYFYVIVFWFILANNFMGLF
PYIFTSTSHINLTTFLAVPSWLTLMLYGWINQTNHMFSHLVPNGTPMMLSVFMVLIETIS
NLIRPLTLAVRLSANMISGHLLLCLLSNIMESIPPMFIMILPMVILLLLEMAVAMIQSYV
FITLSSLYLNE
>pperimilis_GQ222414
MMNNLFSMFDPNSMSNSFYYQTNRINLMMKKIIYFLLNDMNIIILTFFMFIMLSNFLSIM
PFIFTPISHMSITLTFSMPFWCMLMIKGWFETPMKMFIHLVPMNTPIPLCMFMVLIETIS
NLIRPLTLAVRLSANMIAGHILISLLSKMLSHNLFWFILSSNLYLLMILELSVVMIQSYV
FITLINLYLNE
>asp_lamington_KC769586
MMTNLFSIFDPSSSPFLFWTIPSRFQMSINYLFLSVKKESLWIFLALFWFILINNFMGLY
PYIFTATSHISLTLMMSFPFWLMLMLFGWINYTNHMFTHLVPTGTPMILSSFMVCIESIS
NIIRPITLAIRLAANMIAGHLLLTLLSNILEKLPNMILMIIPIIMLLILEAAVAIIQSYV
FVTLASLYLNE
>asp_springbok_KC769588
MMTNLFSIFDPSSSPLLYWSVPSRLQLFWLKFSNALNKEFLLIFTSLFWLILMMNFLGLF
PYIFTPTSHINITSFMSLPLWMTFMIFGWTNFTNSMFLHLVPLGTPMLLSSFMVCIETIS
NLIRPLTLAVRLSANMISGHLLICLLSNTIYFNNSIYLIIFPLTILMLLESAVAIIQSYV
FITLTSLYLNE
>apersicus_KJ133581
MMNNLFSIFDPSSSPMMYWANPSRIHFYWLLISKFLMKEFLLLFLSIFWLILSMNFLGLY
PYIFTPTSHINITSFMALPMWLSFMLFGWVMHFNKMFSHLVPLGTPIFLSSFMVCIETIS
NMIRPLTLAVRLSANMISGHLLICLLSNILHYNSLMFPLIIPMLILMLLESAVAMIQSYV
FIMLTTLYLSE
>astriatus_KJ133583
MMNNLFSIFDPSTSPLIFWTIPSRLQLFWLKITKYFVNEFILIFASFFWFILASNFMGLF
PYIFTPTSHINLTSLLALTFWLTLMLFGWINLTKLMFSHLVPMSTPIFLAPFMVIIETIS
NLIRPITLSVRLTANMISGHLLICLLSSTLQNF-MIFPMITPLITLMILESAVAIIQSYV
FVTLATLYLNE
>awalkerae_KJ133584
MMNNLFSIFDPSTSPLVYWINPSRIHFFWLLISKFLMKEFLLFFLSLFWIIFSMNFLGLY
PYIFTPTSHINITSFMALPIWLSFMLFGWITHFNKMFSHLVPLGTPIFLSSFMVCIETIS
NIIRPLTLAVRLSANMISGHLLICLLSNILNSYMNLFPFVIPMLTLMLLESAVALIQSYV
FIMLTTLYLSE
>ocapensis_KJ133586
MMTNLFSIFDPSSSPYTYWIIPSRIHLLWFTITKYLILEFIFFFATLFWFILSNNFLGLF
PYIFTPTSHINLTTLLAIPSWLTLMLYGWINQTSYMFSHLVPVGTPMPLSMFMVLIETIS
NLIRPVTLAVRLSANMISGHLLLCLLSNIMEKLPNLFLIILPMMILLMLEMAVAIIQSYV
FITLSSLYLNE
>rfaini_KJ133588
MMTNLFSIFDPASSPFTFWIIPSRIQFIWFFLSKYLISEFMYLFITLFWFILINNFLGLF
PYIFTATSHINLTTLLSIPLWLTLMMFGWINQTNQMFCHLVPMGTPMMLSSFMVIIETIS
NIIRPITLAVRLSANMISGHLLLSLLSNIAENIPKIFIIILPLTILLILEMAVAIIQSYV
FITLTSLYLNE
>ocompactus_KJ133590
MMTNLFLIFDPSSSPSMYWTIPSRFQILWFLISSMLTKEYILLMISIFWFILINNFMGLY
PYIFTATSHINLTTILALPLWLTFMTFGWVNQTNYMFAHLVPLGTPMMLSVFMVMIETIS
NLIRPLTLSIRLTANMISGHLLLCLLSEIMQNYLTINTIILPMATLLTLEMAVAIIQSYV
FIILISLYLNE
>ocostalis_KJ133591
MMMNLFSIFDPTTSPSLFWLIPSRIMYMWIFISKSFLKEFLLLFTTLFWFIILCNFLGLF
PYIFTPTSHINLTSIMALPMWMTLMLYGWITQTNYMFAHLVPNGTPIFLSIFMVCIETIS
NLIRPLTLAVRLSANMISGHLLLCLLSNIMQNFPLMSLMIIPMIILLILEMAVALIQSYV
FVTLTSLYLNE
>omegnini_KJ133592
MMMNLFSIFDPSSSPYYFWIIPSRSQFIFNFFSTYLYLEFIILFINLFWMILLMNFMGLF
PYIFTPTSHINLSSSMALPLWLSFMMYGWINNTNYMFIHLVPLGTPMILSMFMVLIETIS
NLIRPLTLSVRLSANMISGHLLLCLLSNIMQNIPTINFLIIPMMLLLILEMAVATIQSYV
FITLTALYLNE
>omoubata_NC_004357
MMTNLFLIFDPSSSPSMYWTIPSRFQIPWFLISSMLTKEYILLMISIFWFIMTNNFMGLY
PYIFTATSHINLTTILALPLWLTFMTFGWINQTNYMFAHLVPLGTPMMLSVFMVMIETIS
NLIRPLTLSIRLTANMISGHLLLCLLSEIMQNYLSINTLIFPMATLLTLEMAVAIIQSYV
FIILISLYLNE
>oporcinus_KJ133595
MMANLFSIFDPSSSPSMYWMIPSRMQILWFSISLLLAKEYILFMISIFWFILTNNFLGLY
PYIFTATSHINLTTILAFPLWLTIMIFGWINQTNFMFTHLVPLGTPMILSMFMVLIETVS
NLIRPLTLSVRLTANMISGHLLLCLLSGIMQNYPSGNMFIFPMTALLLLEMAVAIIQSYV
FIILISLYLNE
>ophacochoerus_KJ133596
MMVNLFSIFDPSSSPSMYWSIPSRYQTPWFIISSLLMKEYILFMISIFWFILVNNFMGLF
PYIFTATSHINLTTILALPLWLTIMIFGWVNHTNFMFSHLVPLGTPMILSMFMVLIETIS
NLIRPLTLSVRLTANMISGHLLLCLLSEIMQNYPTTNMLIFPMMALLTLEMAVAIIQSYV
FIILISLYLNE
>okalaharensis_KJ133598
MMTNLFSIFDPSTSPSLYWTIPSRSQTLWFFTSSLLKIEYMFLMISIFWFIMINNFLGLF
PYIFTATSHINLSSIMALPLWMTFMIFGWINQTNSMFSHLVPSGTPMMLSTFMVIIETIS
NLIRPLTLSVRLTANMISGHLLLCLLSNIMQNFPLINAFIFPMTALLTLEMAVAIIQSYV
FMILISLYLNE
>opavimentosus_KJ133599
MMTNLFSIFDPSSSPSLYWTIPSRFQITWFFISSSLKTEYMLIMISIFWFIVINNFMGLF
PYIFTATSHINLSSIMALPMWTTFMIFGWINQTNSMFSHLVPTGTPMPLSMFMVLIETIS
NLIRPLTLSVRLTANMISGHLLLCLLSNIMQNFPMMNVFILPMTALLILEMAVAIIQSYV
FMILISLYLNE
>onoorsveldensis_KJ133601
MMTNLFSIFDPSTSPSLYWMIPSRSQTLWFYTSSLLKIEYMFLMISIFWFIMINNFLGLF
PYIFTATSHINLSSIMALPLWMTFMIFGWINQTNFMFSHLVPTGTPMMLSMFMVIIETIS
SLIRPLTLSVRLTANMISGHLLLCLLSNIMQNFPLINMFIFPMTALLTLEMAVAIIQSYV
FTILISLYLNE
>osavignyi_KJ133604
MMTNLFSIFDPSSSPTPFWMIPSRIQSFWFIISATLMSEYMSIMISIFWFIMINNFMGLF
PYIFTATSHINLTSIMALPLWLTLMLFGWINQTNSMFSHLVPTGTPMMLSAFMVLIETIS
NLIRPLTLSIRLTANMISGHLLLCLLSDIMQNFPLINIFIFPMMTLLTLEMAVAIIQSYV
FMILISLYLNE
>obrumpti_KR907229
MMTNLFSIFDPSSNPLLYWSTPSRLQLFWFQTSSFFLNEFLPFFLSLFWFILSSNFLGLF
PYIFTPTSHLNLSTFMALSIWTTFMLFGWYNMPNSMFTHLVPLGTPTFLSFFMVCIETIS
NLIRPITLAVRLSANMISGHLLLCLLSSSLLNLNLIFPLISPLMCLLFLEMAVAIIQSYV
FVTLSSLYLNE
>cboueti_KR907232
MMTNMFSIFDPSTSPMNFWLVPSRLFLIFYSITNILYKSFFLIIMTLFWYIMLLNLLGLN
PYIFTVTSQINMSSSLSITLWMTISLFMWINNTNYMFTHMVPNGTPMMLANFMVMIETIS
NFIRPITLCIRLSANMISGHLLMTLLSNLMVSHTNYFIMIMPLMIMLILEFAVAIIQSYV
FMLLTMLYLNE
>cboueti_KR907236
MMINMFSIFDPSTSPMNYWMIPSRYNMSFYLITKFISNNLILPIISLFWYIMLLNLSGLN
PYIFTITTQINMTSILSISLWMTIMLYMWINKTNLMFAHLVPNGTPSLLANFMVLIETTS
NLIRPITLCVRLTANMISGHLLLFLLSNMISLNPIMLSISMPMMIMLSLEIAVAMIQSYV
FMLLITLYMNE
>owaterbergensis_KR907251
MMTNLFSIFDPSSSPSMYWLIPSRFQILWFIISSLLVKEYILLTISIFWFILMNNFMGLY
PYIFTATSHINLTTILALPLWLTIMIFGWINQTNSMFSHLVPLGTPMILSVFMVLIETIS
NLIRPLTLSVRLTANMISGHLLLCLLSEIMQNFPDTNMFIFPMAALLTLEMAVAIIQSYV
FIILISLYLNE
>ozumpti_KR907254
MMTNLFSIFDPSSSPSIFWKIPSRLQTFWFLLLKSLYSDFISIFMTIFWFILISNFFGLF
PYIFTPTSHINITSSIALPMWISFMLFGWINQSNFMFSHLVPTGTPMFLSMFMVCIETIS
NLIRPLTLAVRLTANMISGHLLLCLLSNIMQNFPSMNLVVFTLLILIVLEAAVAIIQSYV
FVTLSSLYLNE
>ozumpti_KR907257
MMTNLFSIFDPSSSPSIFWKIPSRLQTFWFFLLKSLYSDFISIFMTIFWFILISNFFGLF
PYIFTPTSHINITSSIALPMWISFMLFGWINQTNFMFSHLVPTGTPMFLSMFMVCIETIS
NLIRPLTLAVRLTANMISGHLLLCLLSNIMHNFPSMNLVVFTLLILIVLEAAVAIIQSYV
FVTLSSLYLNE
>cconfusus_KY457514
MMTNLFSVFDPSSSPMSYWMTPSRLQMTSLLITKKLHKEFIIFLVTTFWLILLSNSIGLM
PYIFTPTSQIIYSSTLALPVWLAIVSFMLMKNMNHTLAHMIPAGTPMMLANFMVLIETIS
NIIRPLTLTIRLTANMISGHLLLTLLSKLMSNLIYLFVITSPLMLLLVLELSVALIQAYV
FVLLLSLYMND
>pperingueyi_KY457517
MMNNLFSIFDPSTSPLIFWVIPSRLQLFWFLITKYLINEFIIIFTSLFWFILIMNFMGLF
PYIFTPTSHINLTSCLALPFWLTLMLFGWINFTNSMFLHLVPTGTPIFLSSFMVLIETIS
NLIRPITLAIRLSANMISGHLLICLLSNTLYNLNHIFPIITPLIALMILETAVAIIQSYV
FVTLLTLYLNE
>stransgariepinus_KY457523
MMNNLFSIFDPSTSPLMYWLIPSRLQSPWFIMSKYLTKEFLFFFISLFWFIMTSNLLGLF
PYVFTPTSHINLTSLMALPLWLTFMIFGWINFSNLMFSHLVPLGTPIFLSSFMVCIETIS
NMIRPVTLAIRLSANMISGHLLICLLSNILYNFNLLFPMISPLIILMILETAVAVIQSYV
FVTLSTLYLNE
>oturicata_KAN_MF818021
MMMNLFSIFDPATSPMIYWVIPSRIHFLWNKTSLLLFHEFIYIFIVLFWFILTCNFMGLF
PYIFTPTSHINLSSFLALPMWLTFMLYGWINQTNHMFAHLVPLGTPIFLTVFMVCIETIS
NLIRPLTLSVRLTANMISGHLLLCLLSNIMENMPLINLMILPMIILLLLEMAVAVIQSYV
FITLTSLYLNE
>otholozani_MF818023
MMMNLFSIFDPSTSPTMYWVIPSRIHYIWLSLSSYLMTEFLMLLVTIFWFILSCNFLGLF
PYIFTPTSHINLTSTVALPLWLSFMLYGWTNQMNYMFAHLVPNGTPLFLSIFMVCIETIS
NLIRPLTLAVRLSANMISGHLLLCLLSSLLHFTPSLSMLIMPLMTLLILESAVALIQSYV
FVTLTALYLNE
>osonrai_MF818026
MMMNLFSIFDPSTSPSMFWLIPSRIMFMWLFITKSFLSEFLLLFSSLFWFIILVNFLGLF
PYIFTPTSHINLTSIMALPMWMSLMLYGWINQTNYMFTHLVPNGTPIFLSVFMVCIETIS
NLIRPLTLAVRLSANMISGHLLLCLLSNIMQNFPLISLMIIPMIILLILEMAVAMIQSYV
FVTLTSLYLNE
>oparkeri_MF818029
MVMNLFSIFDPATSPTIYWIIPSRIHFTWNKISFLLFSEFIYIFMTIFWFILICNFMGLF
PYIFTPTSHINLSSFLALPMWLTFMLYGWINQVNNMFAHLVPLGTPIFLSAFMVCIETIS
NLIRPLTLSVRLTANMISGHLLLCLLSNIMESTPSINLMILPMIILLLLEMAVAMIQSYV
FITLTSLYLNE
>ohermsi_MF818032
MM-NLFSIFDPSTSPHIYWMVPSRIHFMWSVISLKIHSELIFIFISIFWFIMVCNFLGLF
PYVFTPTSHINLTSFLAVSLWLTFMLYGWITQTNHMFSHMVPIGTPIFLSLFMVCIETIS
NLIRPLTLAVRLTANMISGHLLLCLLSNIMQNFSSINLMVMPMMILLLLEMAVAVIQSYV
FITLTSLYLNE
>ocoriaceus_MG593161
MMTNLFSIFDPATTPLMYWVIPSRPHFFWNKISFSLLSEFIFIFISLFWFILSCNFMGLL
PYVFTPTSHINLTSFMSISMWTTLMLYGWVMQTNHMFTHLVPTGTPMFLSVFMVCIETIS
NMIRPLTLSVRLTANMISGHLLLCLLSNIMESTPIMNPVIMPMIALLFLETAVAVIQSYV
FITLTSLYLNE
>oturicata_FLO_MG593162
MMMNLFSIFDPATSPTIYWIIPSRIHFTWNKISFLLFSEFIYIFMTIFWFILICNFMGLF
PYIFTPTSHINLSSFLALPMWLTFMLYGWINQMNNMFAHLVPLGTPIFLSAFMVCIETIS
NLIRPLTLSVRLTANMISGHLLLCLLSNIMESTPSINLMILPMIILLLLEMAVAMIQSYV
FITLTSLYLNE
>cvespertilionis_MT680027
MMANLFTIFDPSTSPYSYWIIPSRNNFIWTYMTKKLLLEFMIFFMMMFWFILINNMMGLF
PYVFTATSHINLTSFMALPMWMSLMLYGWTTKSNFMFAHLVPTGTPGPLSIFMVCIETIS
NLIRPLTLAIRLSANMISGHLLLCLLSNMMTSFPFLNMLIFVMSLLLSLETAVALIQSYV
FIILMSLYLNE
>cvespertilionis_MT762370
MMTNLFTIFDPSSSPYSYWIIPSRNNFIWTYMTNKLLMEFMIFFMMMFWFILINNMMGLF
PYIFTATSHINLTSFMALPMWMSLMLYGWITKSNFMFAHLVPVGTPGPLSIFMVCIETIS
NLIRPLTLAIRLSANMISGHLLLCLLSNMMTSFPYLNMLIFIMSLLLSLEAAVALIQSYV
FITLMSLYLNE
>lpolyphemus_NC_003057
MMTNLFSIFDPSTSPYLYWVIPSRLQILIINMFNILNKEMTFLLISLFWLISMNNSLGLL
PHIFTSTSHIMMTLSLALPIWMTIMLFGWLNNTTHMFAHLVPQGTPPALMMFMVCIESIS
NLIRPITLSVRLAANMIAGHLLLTLLSNSAVMSSLSTTLTISQIALLTLEMAVALIQAYV
FVVLSTLYSTE
>omoubata_NC_004357
MMTNLFSIFDPSSSPSMYWTIPSRFQTLWFLISSMLTKEYILLMISIFWFILTNNFMGLY
PYIFTATSHINLTTILTLPLWMTFMTFGWINQTNHMFAHLVPLGTPMMLSVFMVMIETTS
NLIRPLTLSIRLTANMISGHLLLCLLSEIMQNYLSINTLILPMATLLTLEMAVAIIQSYV
FIILISLYLNE
>vdestructor_NC_004454
------------------------------------------------------------
---------------------MTIMIFGWSNFFNKMMKHLVPEGTPIYLASFMVLIESIS
NLIRPLTLAVRLVANMIAGHLLLVLLSSLGEMSMMYYMFTLPMISLTVLEMFVTIIQSYV
YMILLVLYLNE
>acapensis_AB075953
MMTNLFSIFDPSSSPYTYWVIPSRIHLLWFTITKYLLLEFIFFFATLFWFILSNNFLGLF
PYIFTSTSHINLTTLLAIPSWLTLMLYGWINQTNHMFTHLVPVGTPMPLSMFMVMIETIS
NLIRPVTLAVRLSANMISGHLLLCLLSNIMEKLPNLFLIILPMMILLMLEMAVAIIQSYV
FITLSSLYLNE
>aafricolumbae_NC_019642
MMMNLFSIFDPSSSPLLYWVIPSRLQLFWLKFTIALNKEFLFIFTSIFWLILMMNFLGLF
PYIFTPTSHINITSFMSLPLWLTFMIFGWMNFSNSMFSHLVPLGTPMLLSSFMVCIETIS
NIIRPLTLAVRLSANMISGHLLICLLSNTIYSNNSIYFLIFPLTILMLLESAVAIIQSYV
FITLTSLYLNE
>amexicanus_NC_023340
MMANLFSIFDPSSSPYSYWIIPSRLHYLWFMASKYLLMEFIFLYSTLFWFILSNNFLGLF
PYIFTSTSHINLTTIMAIPSWLTLMLFGWINQTNSMFSHLVPNGTPMALSVFMVIIETIS
NLIRPVTLAVRLSANMISGHLLLCLLSNISENIPSTFIVILPMMILLILEMAVALIQSYV
FVTLSSLYLNE
>alagenoplastis_NC_023369
MMTNLFSIFDPATSPNFYWATPSRLQLFWTFISMMLIKEFLILFLTIFWLILTSNFMGLL
PYIFTPTSHINMTSFMALPLWLTFMIFGWTNHLNSMLTHLVPAGTPMFLSTFMVCIETIS
NVIRPLTLAIRLSANMISGHLLICLLSSTINISNLIFPMILPLITLMLLEMAVAIIQSYV
FVTLSILYLNE
>aminiatus_NC_023371
MMNNLFSIFDPSSSPMMYWTNPSRIHLYWMLISKFLMKEFLLLFLSLFWFIITMNFLGLY
PYIFTPTSHINITSFMALPMWLSFMLFGWIKHFNKMFSHLVPLGTPIFLSSFMVCIETIS
NIIRPLTLAVRLTANMISGHLLICLLSNILYFNSIMFPLVIPMIILMLLETAVAMIQSYV
FIMLTTLYLSE
>orostratus_NC_023372
MMTNLFSIFDPTTSPMQYWLVPSRLHFFWLMITKTLFTEFIFIFISLFWFILANNFMGLF
PYIFTATSHINLTSFMALPLWLTFMLYGWINQTNHMFSHLVPTGTPMMLSMFMVLIETIS
NMIRPLTLSVRLTANMISGHLLLCLLSNIMENMPHINMLIFPMMALLTLEMAVAMIQSYV
FITLTSLYLNE
>obrasiliensis_NC_023373
MMMNLFSIFDPSTSPLNYWLIPSRLHYIWFFITKSLFKEKILFFIMLFWFILMNNFLGLF
PYIFTATSHINLTSLMALPMWISFMLYGWINQTKHMFSHLVPTGTPMMLSVFMVLIETIS
NMIRPLTLAVRLTANMISGHLLLCLLSNIMQNFPSINIIIFPMMILLILEMAVAIIQSYV
FITLTSLYLNE
>namazoniensis_NC_033900
MMMNLFAIFDPSSSPYSYWLIPSRIHLIWFTISNYLITEFMFMFLSLFWFIMSNNLMGLF
PYIFTSTSHINLTTSLAIPLWLTLMLFGWINQTNHMFMHLVPNGTPMILSSFMVLIETTS
NLIRPITLAVRLSANMISGHLLLCLLSNILESTQNLFILVIPILILLTLETAVAIIQSYV
FVTLTSLYLNE
>ophacochoreus_78
MMVNLFSIFDPSSSPSMYWSIPSRYQTPWFIISSLLMKEYILFMISIFWFILVNNFMGLF
PYIFTATSHINLTTILALPLWLTIMIFGWVNHTNFMFSHLVPLGTPMILSMFMVLIETIS
NLIRPLTLSVRLTANMISGHLLLCLLSEIMQNYPTTNMLIFPMMALLTLEMAVAIIQSYV
FIILISLYLNE
>aspheniscus_36
MMMNLFSIFDPSSSPYMYWLIPSRIQQIWFMITKYLILEFIFWYVILFWFIFNNNFLGLF
PYIFTSTSHINLTTFLALPFWLTLLLFGWINQTNYMFSHLVPQGTPMPLSMFMVLIETIS
NLIRPITLAVRLSANMISGHLLLCLLSTVIENIPNFFTLILPMVILLLLEMAVATIQSYV
FMTLSSLYLNE
>aspheniscus_38
MMMNLFSIFDPSSSPYMYWLIPSRLQQIWFMITKFLILEFVFWYVILFWFIFNNNFLGLF
PYIFTSTSHINLTTFLALPFWLTLLLFGWINQTNYMFSHLVPQGTPMPLSMFMVLIETIS
NLIRPITLAIRLSANMISGHLLLCLLSTVIENIPNFFALIFPMMILLLLEMAVATIQSYV
FMTLSSLYLNE
>aafricolumbae_33
MMMNLFSIFDPSSSPLLYWVIPSRLQLFWLKFTIALNKEFLFIFTSIFWLILMMNFLGLF
PYIFTPTSHINITSFMSLPLWLTFMIFGWMNFSNSMFSHLVPLGTPMLLSSFMVCIETIS
NIIRPLTLAVRLSANMISGHLLICLLSNTIYSNNSIYFLIFPLTILMLLESAVAIIQSYV
FITLTSLYLNE
>aamblus_44
MMMNLFSIFDPATSPYMYWLIPSRIQQIWFMITKYLIIEFIFFYITLFWLIFNNNMMGLF
PYIFTSTSHINLTTFLAIPFWMTLMLYGWINQTNSMFSHLVPQGTPMPLSMFMVLIETIS
NLIRPVTLAVRLSANMISGHLLLCLLSSVMEKFSNLFLMILPMMILLLLEMAVAMIQSYV
FMTLSSLYLNE
>acapensis_KJ133587
MMTNLFSIFDPSSSPYTYWIIPSRIHLLWFTITKYLILEFIFFFATLFWFILSNNFLGLF
PYIFTPTSHINLTTLLAIPSWLTLMLYGWVNQTSYMFSHLVPVGTPMPLSMFMVLIETIS
NLIRPVTLAVRLSANMISGHLLLCLLSNIMEKLPNLFLIILPMMILLMLEMAVAIIQSYV
FITLSSLYLNE
>obrumpti_BJM2017_KY457511
MMMNLFSIFDPSSNPLLYWIIPSRIQFIWFWISLSFMKEFLPIFLTLFWFIMLNNFMGLF
PYIFTATSHLNLSSFMAFSIWITLMLFGWLNLTNLMFTHLVPLGTPTFLSFFMVCIETIS
NMIRPITLAVRLSANMISGHLLICLLSNSFSKLSLLFPFISFLIILLFLESAVAVIQSYV
FVTLSSLYMNE
>ocompactus_KJ133590
MMTNLFLIFDPSSSPSMYWTIPSRFQILWFLISSMLTKEYILLMISIFWFILTNNFMGLY
PYIFTATSHINLTTILALPLWLTFMTFGWVNQTNYMFAHLVPLGTPMMLSVFMVMIETIS
NLIRPLTLSIRLTANMISGHLLLCLLSEIMQNYLTINTIILPMATLLTLEMAVAIIQSYV
FIILISLYLNE
>aperopteryx_1
MMMNLFSIFDPSTSPYSFWTIPSRIHFSWFLINKYLFKEFIMLPMTYFWIILMNNSFGLF
PYIFTATSHINLTTILALPFWLTLMLFGWINQTNFMFSHLLPSGTPMSLSMFMVLIETIS
NLIRPITLAIRLSANMISGHLLISLLSNILENMPLIAFGILPMMILLLLEMAVAIIQSYV
FITLLILYLNE
>argas_sp_SA
MMNNLFSIFDPSTSPSMYWINPSRIHFYWILISKFLMKEFLLLFLSVFWFILSMNFLGLY
PYIFTPTSHINITSFMALPMWLSFMLFGWIMHFNKMFCHLVPLGTPIFLSSFMVCIETIS
NIIRPLTLAVRLTANMISGHLLICLLSNILYSYSYMFPLVIPMLILMLLESAVAMIQSYV
FIMLTTLYLSE
>
MVMNLFSIFDPSTSPYPYWVIPARIHFIWILISNYLVLELIFFYIIMFWFIMYNNFMGLF
PYIFTSTSHINLTTFLAIPTWLTLMIFGWSNQTSHMFCHLVPNGTPMLLSSFMVLIETIS
NLIRPITLSVRLSANMISGHLLLCLLSNIIESVPKIFILILPMVSLLILEMAVALIQSYV
FITLSSLYLNE
>olagophilus_N1
MMNNLFSIFDPSTSPFMYWIIPSRYQFFWFKISNFLMNEFMILFISIFWFILVSNFMGLF
PYIFTPTSHINLTSMLAFPFWLTLMIFGWINLTNHMFLHLVPLGTPLLLSTFMVCIETIS
NMIRPITLAIRLSANMISGHLLICLLSNTIFSLNSVFPMVAPLIILLSLETAVALIQSYV
FTTLIILYLNE
>amimon_2
MMTNLFSIFDPSSSPYSYWIIPSRIHFSWFLMSKYLIQEFIFIYIIMFWFILSNNFMGLF
PYIFTSTSHINLTTFLAIPSWLALMLFGWINQTNYMFSHLVPNGTPMPLSMFMVIIETIS
NLIRPITLAIRLSANMISGHLLLCLLSNIMENIPEIFILITPMIILLSLEMAVAMIQSYV
FITLSSLYLNE
>apersicus_35
MMNNLFSIFDPSSSPMMYWANPSRIHFYWLLISKFLMKEFLSLFLSIFWLILSMNFLGLY
PYIFTPTSHINITSFMALPMWLSFMLFGWIMHFNKMFSHLVPLGTPIFLSSFMVCIETIS
NMIRPLTLAVRLSANMISGHLLICLLSNILHYNSLMFPLIIPMLILMLLESAVAMIQSYV
FIMLTTLYLSE
>amimon_3
MMANLFSIFDPSSSPYSYWIIPSRIHFSWFLMSKYLIQEFIFIYIIMFWFILSNNFMGLF
PYIFTSTSHINLTTFLAIPSWLALMLFGWINQTNYMFSHLVPNGTPMPLSMFMVIIETIS
NLIRPITLAIRLSANMISGHLLLCLLSNIMENIPEIFILITPMIILLSLEMAVAMIQSYV
FITLSSLYLNE
>obrumptiL1_17
MMMNLFSIFDPSSNPLLYWIIPSRIQFIWFWISLSFMKEFLPIFLTLFWFIMLNNFMGLF
PYIFTATSHLNLSSFMAFSIWITLMLFGWLNLTNLMFTHLVPLGTPTFLSFFMVCIETIS
NMIRPITLAVRLSANMISGHLLICLLSNSFSKLSLLFPFISFLIILLFLESAVAVIQSYV
FVTLSSLYMNE
>ipacificus_female
-MMNLFSIFDPSSSPANFWSISSRFQKFWKIIFFKIFEEFIFIYISIFFSILMFNCLGLL
PYVFTPSSHITLSMIMAFPIWLTLMLKGWILSFNKMMTHLVPLGSPMILTFFMVIIETIS
NLIRPVTLSIRLSANMISGHLLIHLLTSIPFSYPKSMMIILPMLFLMILETAVAVIQSYV
FITLSSLYTNE
>omoubata_fe1
MMTNLFLIFDPSSSPSMYWTIPSRFQIPWFLISSMLTKEYILLMISIFWFIMTNNFMGLY
PYIFTATSHINLTTILALPLWLTFMTFGWINQTNYMFAHLVPLGTPMMLSVFMVMIETIS
NLIRPLTLSIRLTANMISGHLLLCLLSEIMQNYLSINTLIFPMATLLTLEMAVAIIQSYV
FIILISLYLNE
>ipacificus_male
-MMNLFSIFDPSSSPANFWSISSRFQKFWKIIFFKIFEEFIFIYISIFFSILMFNCLGLL
PYVFTPSSHITLSMIMAFPIWLTLMLKGWILSFNKMMTHLVPLGSPMILTFFMVIIETIS
NLIRPVTLSIRLSANMISGHLLIHLLTSIPFSYPKSMMIILPMLFLMILETAVAVIQSYV
FITLSSLYTNE
>ipacificus_WA173
-MTNLFSTFDPSTSPSWYWIIPSRYQMFWKIIFSKILKEFILIFISTFSSILLFNCLGLF
PYIFTPTSHITLSMMMAFPIWLTLMIKGWMTSFNKMMTHLVPLGSPMILTSFMVIIETVS
NLIRPITLSVRLSANMISGHLLIHLLSSIPFNSPPLFSIIFPMFALMILESAVAIIQSYV
FITLASLYTNE
>amaculatum_1
MMNNLFSIFDPSTSPLPFWISSSLFMISWKILIKKIFQENMLFMISIFLIIFFSNVGGLL
PFVFTPSSHLVFSMLFSFPFWISLIIFGIVNKFNMIMCHLVPMGSPILLSFFMVLIETIS
NIIRPITLSIRLTANMISGHLLIHLLSSIMM-KLPYYFLMLLMMMLLILETAVAIIQSFV
FITLISLYINE
>aperopteryx_2
MMMNLFSIFDPSTSPYSFWTIPSRIHFSWFLINKYLFKEFIMLPMTYFWIILMNNSFGLF
PYIFTATSHINLTTILALPFWLTLMLFGWINQTNFMFSHLLPSGTPMSLSMFMVLIETIS
NLIRPITLAIRLSANMISGHLLISLLSNILENMPLIAFGILPMMILLLLEMAVAIIQSYV
FITLLILYLNE
>oerraticus_1
MMMNLFSIFDPATSPSLFWLIPSRIMYMWLFISKSFLKEFLLLFTTLFWFIILCNFLGLF
PYIFTPTSHINLTSIMALPMWTTLMLYGWITQTNYMFAHLVPNGTPIFLSIFMVCIETIS
NLIRPLTLAVRLSANMISGHLLLCLLSNIMQNFPLMSLMIIPMIILLILEMAVALIQSYV
FVTLTSLYLNE
>olagophilus_4
MMNNLFSIFDPSTSPFMYWIIPSRYQFFWFKISNFLMNEFMILFISIFWFILVSNFMGLF
PYIFTPTSHINLTSMLAFPFWLTLMIFGWINLTNHMFLHLVPLGTPLLLSTFMVCIETIS
NMIRPITLAIRLSANMISGHLLICLLSNTIFSLNSVFPMVAPLIILLSLETAVALIQSYV
FTTLIILYLNE
>amixtum_1
MMNNLFSIFDPSTSPFPFWASYSLFLISWKTLLKKFFQENIILFTVVFFIIVFSNLLGLL
PYVFTPSSHLLFSMFFSFPLWISLIVFSLLNKFNKTMSHLVPLGSPIVLSFFMVLIETVS
NLIRPITLSVRLTANMISGHLLIHLLSSMMMIKFSLFSLMFPMMMLLVLESAVAIIQSFV
FVTLMSLYLNE
>oerraticus_2
MMMNLFSIFDPATSPSLFWLIPSRIMYMWLFISKSFLKEFLLLFTTLFWFIILCNFLGLF
PYIFTPTSHINLTSIMALPMWTTLMLYGWITQTNYMFAHLVPNGTPIFLSIFMVCIETIS
NLIRPLTLAVRLSANMISGHLLLCLLSNIMQNFPLMSLMIIPMIILLILEMAVALIQSYV
FVTLTSLYLNE
>olagophilus_8
MMNNLFSIFDPSTSPFMYWIIPSRYQFFWFKISNFLMNEFMILFISIFWFILVSNFMGLF
PYIFTPTSHINLTSMLAFPFWLTLMIFGWINLTNHMFLHLVPLGTPLLLSTFMVCIETIS
NMIRPITLAIRLSANMISGHLLICLLSNTIFSLNSVFPMVAPLIILLSLETAVALIQSYV
FTTLIILYLNE
>aatacamensis_23
MMMNLFSIFDPSSSPYTFWSTPSRIHYIWLVITLYLIQEFIFFYMILFWFILANNFLGLF
PYIFTSTSHINLTTLLAIPTWLTLMIYGWINQTNHMFSHLVPLGTPMILSMFMVLIETIS
NLIRPITLAIRLSANMISGHLLLCLLSNIMESLPSLFIIILPMLTLLILEMAVAMIQSYV
FITLSSLYLNE
>dalbipictus_1
MMNNLFLIFDPSTSPYFYWISPSTFSISWKKLLKNFFQENCLIISAIFIFILCINVSGLL
PYVFTSSSHLVFTMFLAFPLWISLIIFLILNKINMMMAHFVPLGSPVFLSFFMVIIETVS
NLIRPITLSVRLMANMISGHLLLHLLSSISMFGEIYLFLSLPMMILLLLESAVAFIQSFV
FVILISLYINE
>owaterbegensis_SD2_22
MMTNLFSIFDPSSSPSMYWLIPSRFQILWFIISSLLVKEYILLTISIFWFILMNNFMGLY
PYIFTATSHINLTTILALPLWLTIMIFGWINQTNSMFSHLVPLGTPMILSVFMVLIETIS
NLIRPLTLSVRLTANMISGHLLLCLLSEIMQNFPDTNMFIFPMAALLTLEMAVAIIQSYV
FIILISLYLNE
>rmicroplus_KP143546
MMNNLFSIFDPSTSPQEFWASSSFFLISWKILSKKFFQENCLFIFSIFFFIMESNFLGLI
PYVFTSSSHLVFTMFFAFPFWMTFIFFSLINKFNMMMAHLVPLGSPMMLSFFMVIIETVS
NLIRPITLSVRLAANMISGHLLIHLLSSITIFSKMLFLLTIPMMTLLILETAVAFIQAFV
FAILISLYINE
>rmicroplus_KY457541
MMNNLFSIFDPSTSPQEFWASSSFFLISWKILSKKFFQENCLFIFSIFFFIMESNFLGLI
PYVFTSSSHLVFTMFFAFPFWMTFIFFSLINKFNMMMAHLVPLGSPMMLSFFMVIIETVS
NLIRPITLSVRLAANMISGHLLIHLLSSITIFSKMLFLLTIPMMTLLILETAVAFIQAFV
FAILISLYINE
>abituberculata_AY457170
MMNNLFSVFDPTSNYYNYWLMNSRFLKIINIMMITFIKEILILFFMMIMFIFINNFMGLF
PYIFTSTSHILITLSLALLLWISYYIYGWIMKTFMMLAHLVPIGTPLLLMPFMVLIETIS
NIIRPITLSVRLMANMTAGHLLISLMSGTCQNLNMFSSVVVVQMMLMILELAVAIIQSYV
FTTLVLLYYNE
>enicholsi_KM999989
MMNNLFSMFDPSTMTNSFYFQTNRINLMMKKIIYFLLNDMNIIILTFFMFIMLSNFLSIM
PFIFTPISHMSTTLLLSLPIWSALTLKTSFKTPVTMFIHLVPMSTPIPILIFMVMIETIS
MLIRPFTLMIRLTANMIAGHVLICLLSQMLNMNMFTFLSTSLLNILMLLEVSVAVIQGYV
FTILLSLYLEE
>srarior_NC_013474
-MTNLFSTFDPSTSPLNYFLIPSRYQMSFHNMKNFIIKESTIFFTMIFFNLMINNLIGLH
PYIFTATSHLVISLSLALPIWMSIMIYGWIKTTNHMFTHLVPMGSPMMLSSFMVLIETIS
NLIRPLTLSVRLSANMIAGHLLISLLSGISESLPSMYFPSSLLMTLLSLEYAVAMIQSYV
FITLLTLYLNE
>nnamaqua_HVP1
MMTNLFMIFDPSTSPLSYWKIPSRMMMFMLTMMKIMSNEYNLVMMSLFLFIFINNIYGLY
PYIFTSTSHLIMTFTMALPLWMSLILYGIMKKSMMMMAHLVPMGSPLILSFFMVIIETVS
NLIRPLTLSIRLTANMISGHLLLSLLSSAMNNNEKMMMMMMPLMILLMLETAVAIIQSYV
FSMLMALYMSE
>obrumpti_L2
MMMNLFSIFDPSSNPLLYWIIPSRIQFIWFWISLSFMKEFLPIFLTLFWFIMLNNFMGLF
PYIFTATSHLNLSSFMAFSIWITLMLFGWLNLTNLMFTHLVPLGTPTFLSFFMVCIETIS
NMIRPITLAVRLSANMISGHLLICLLSNSFSKLSLLFPFISFLIILLFLESAVAVIQSYV
FVTLSSLYMNE
>obrumpti_ssp_KY457510
MMMNLFSIFDPSSNPLLYWIIPSRIQFIWFWISLSFMKEFLPIFLTLFWFIMLNNFMGLF
PYIFTATSHLNLSSFMAFSIWITLMLFGWLNLTNLMFTHLVPLGTPTFLSFFMVCIETIS
NMIRPITLAVRLSANMISGHLLICLLSNSFSKLSLLFPFISFLIILLFLESAVAVIQSYV
FVTLSSLYMNE
