# Supplementary material for: Amplification and sequencing of entire tick mitochondrial genomes for a phylogenomic analysis
Source: Sci Rep. 2022 Nov 11;12:19310. doi: 10.1038/s41598-022-23393-5 (PMC9652274; doi:10.1038/s41598-022-23393-5)
Supplement: Supplementary file 7 — Supplementary Information 7. [file 41598_2022_23393_MOESM7_ESM.txt]

>rsimus_52
MMTWSQLAFSDMNSPIMEQMVFFHDHSMMIILMITILTIYMITNIMMNNFISRSMMEGQE
IEFIWTIIPTITLIFIAIPSLHLLYLTDETFNSQISIKILGHQWYWSYEYSDFNKEFDSF
MIPESEMMKNSFRLLDTDNNLVIPINTNIKYLISSMDVIHSWTVPSLGIKMDAVPGRLNQ
SFSISSRPGIFYGQCSEICGANHSFMPISLEITSMKNFINFI
>ahebraeum_50
MMTWSQMSFPDMNSPIMEQMAFFHDHTMMIIISITIITMYMIINIMSNLLSSRSLMEGQE
IEIIWTLIPAITLIFIAIPSLHLLYLTDEIFNAQMSIKVIGHQWYWSYEYSDFNKEFDSF
LVTEQDLQSNSFRLLETDNNLIIPFNTMIKFLITSADVIHSWTIPSLGMKMDAIPGRLNQ
TFSIANRPGIFFGQCSEICGTNHSFMPISLEITQMMNFIKFI
>atholloni_100
MMTWSQMSFPDMNSPIMEQMAFFHDHSMTIIISITIITMYMIINIMTNMFSSRSLMEGQE
IEIIWTLIPAVTLIFIAIPSLHLLYLTDEIFNAQMAIKVIGHQWYWSYEYSDFNKEFDSF
LIPEQEMNSYSFRLLETDNNLVIPFNTMIKFLITSADVIHSWTIPSLGMKMDAIPGRLNQ
TFSIANRPGLFFGQCSEICGTNHSFMPISLEVTKMSNFIKFI
>iscapularis_2
MMTWSNIMFSNSNSPIMEQMIFFHDHSMLIIFMITIITMYMIFNIMSNSFSSRFLMEGQE
IETIWTIIPAITLIFIAMPSLRLLYMLDESFSPSITVKIIGHQWYWSYEFSDFNIEFDSF
MIPSHEMKENSFRLLDVDNRMVIPFNSHIKFLISSADVIHSWALPSLGIKMDAVPGRLNQ
SFSFSSRPGLFFGQCSEICGANHSFMPISLEITSPNNFIKWL
>irubicundus_7
MMTWSNIMFSNSNSPIMEQMIFFHDHSMLIILMITIITLYMIINTLFNTLSSRFLMEGQE
IETIWTIIPAITLIFIAFPSLRLLYMMDESFNQSLIVKIIGHQWYWSYELSDFNVEFDSF
MIPSSEMKINSFRLLDVDNRLIIPYNSNIKFLISSADVIHSWTVPSLGIKMDAIPGRLNQ
TFSFSYRPGLFFGQCSEICGANHSFMPISMEITSIKNFIKWL
>aamericanum_1
MMTWSQISFPDMNSPIMEQMAFFHDHSMMIIITITIITMYMILNITTNSLTSRSMMEGQE
IEIIWTIIPAITLIFIALPSLHLLYLTDEIFHAQTSLKIIGHQWYWSYEYSDFNKEFDSF
MIPETELEMNSFRLLETDNNVMIPFNTTIKFLISSADVIHSWTIPSLGMKMDAIPGRLNQ
TFSIAKRPGMFYGQCSEICGTNHSFMPISMEVTSMKNFIKFI
>dalbipictus_1
MMTWSQLLFSDMNSPIMEQMVFFHDHSMMIIMMITIITIYMIMNIIYNKFTSRSLMEGQE
IEIIWTIIPAITLIFIAIPSLHLLYLTDEMFNSQLSVKVLGHQWYWSYEYSDFNKEFDSF
MLSEMDMKKASFRLLETDNNLVIPVNTNIKFLISSADVIHSWTVPSLGLKMDAIPGRLNQ
CFSSSNRPGMFYGQCSEICGANHSFMPISLEITSLKNFMHFI
>dvariabilis_2
MMTWSQLLFSDMNSPIMEQMVFFHDHSMMIIMMITIITIYMIMNIMYNKFTSRSLMEGQE
IEIIWTIIPAVTLIFIAIPSLHLLYLTDEMFNSQLSIKVLGHQWYWSYEYSDFNKEFDSF
MLSETDMKKSSFRLLETDNNLIIPMNTNIKFLISSTDVIHSWTVPSLGLKMDAVPGRLNQ
CFSSSNRPGIYFGQCSEICGANHSFMPISLEITSMKNFMHFI
>rannulatus_1
MMTWSQLAFSDMNSPIMEQMVFFHDYSMMIILIITIITIYMIINIMLNNFISRSLMEGQE
IEIIWTIIPALTLIFIAIPSLYLLYLTDETFNNQISIKVLGHQWYWSYEYSDFNKEFDSF
MIPESEMMKKTFRLLDTDNNLVLPININIKYLISSMDVIHSWTVPSLGLKMDAIPGRLNQ
SFSVSSRPGMFYGQCSEICGANHSFMPISLELTSMSNFIKFI
>hlongicornis_3
MMTWSLISFPDSNSPIMEQMSFFHDHSMLIILMITIITIYMVMNIIINNLTSRSMMEGQE
IEIIWTIIPAITLIFIAMPSLHLLYLTDELFSSQMSIKIIGHQWYWSYEYSDFNKEFDSF
MIPEQEMMKNSFRLLDTDNNLVIPFNTTIKFLITSADVIHSWSLPSLSIKMDAIPGRLNQ
AFSFAKRPGMFYGQCSEICGANHSFMPISLEIVKMKNFIKFI
>hmarginatum_1
MMTWSQLSFPDMNSPIMEQMAFFHDHSMMIIMMITIMTLYMIINIMINNLTSRSLMEGQE
IEIVWTIIPALTLIFIAIPSLYLLYLTDETFSSQISIKILGHQWYWSYEYSDFNKEFDAF
MIPESDMMNNSFRLLETDNKLIIPINTNIKYLISSMDVIHSWTVPSLGIKMDAIPGRLNQ
CFSISSRPGMFFGQCSEICGANHSFMPIMIEITNMKNFINFI
>rmaculatus_44
MMTWSQLAFPDMNSPIMEQMVFFHDHSMMIILMITILTIYMIINIMMNNFISRSMMEGQE
IEIIWTIIPAITLIFIAIPSLHLLYLTDETFNSQISVKILGHQWYWSYEYSDFNKEFDSF
MIPEQEMLKNSFRLLDTDNNLVLPINTNIKYLISSMDVIHSWTVPSLGIKMDAVPGRLNQ
SFSISNRPGLFYGQCSEICGANHSFMPISLEITSMNNFINFI
>
MMTWSQLAFSDMNSPIMEQMVFFHDYSMMIILIITIITIYMIINIMTNNFISRSLMEGQE
IEIIWTIIPALTLIFIAIPSLYLLYLTDETFNNQISIKVLGHQWYWSYEYSDFNKEFDSF
MIPESEMMKKTFRLLDTDNNLVLPINTNIKYLISSMDVIHSWTIPSLGLKMDAIPGRLNQ
SFSMSSRPGLFYGQCSEICGANHSFMPISLELTSMLNFIKFI
>rsanguineus_1
MMTWSQMSFSDMNSPIMEQMVFFHDHSMMIILMITILTIYMITNIMMNNLLSRSMMEGQE
IEIIWTIIPAITLIFIAIPSLHLLYLTDETFNSQISIKILGHQWYWSYEYSDFNKEFDSF
MIPEPEMMKNSFRLLDTDNNLVIPINTNIKYLISSMDVIHSWTIPSLGIKMDAVPGRLNQ
SFSISSRPGLYYGQCSEICGANHSFMPISLEVTSMKNFINFI
>rzambeziensis_59
MMTWSQMAFSDMNSPIMEQMVFFHDHSMMIILMITILTIYMIINIMMNNYLSRSLMEGQE
IEIIWTIIPAITLIFIAIPSLHLLYLTDETFNSQISIKILGHQWYWSYEYSDFNKEFDSF
MIPEAEMSKNSFRLLDTDNNLVIPINTNIKYLISSMDVIHSWTIPSLGIKMDAVPGRLNQ
SFSVSSRPGLFYGQCSEICGANHSFMPISLEITSMNNFINFI
>revertsi_125
MMTWSQVAFSDMNSPIMEQMVFFHDHSMMIILMITILTIYMIVNIMMNNFISRSLMEGQE
IEIIWTIIPAVTLIFIAIPSLHLLYLTDETFNSQISIKVLGHQWYWSYEYSDFNKEFDSF
MIPESEMMKKSFRLLDTDNNLVLPINTNIKYLISSMDVIHSWTVPSLGLKMDAVPGRLNQ
AFSMSGRPGMFYGQCSEICGANHSFMPISLEITSMNNFIKFI
>iricinus_3
MMTWSNIMFSNSNSPIMEQMIFFHDHSMMIIIMITIITLYMITNIMFNSFSSRFLMEGQE
IETIWTIIPAITLIFIAMPSLRLLYMLDESYSPSITVKIIGHQWYWSYEFSDFNIEFDSF
MIPCNEMMKNSFRLLDVDNRMVIPFNSHIKFLISSADVIHSWTVPSLGMKMDAVPGRLNQ
SFSFASRPGLFFGQCSEICGANHSFMPISLEITSSNNFIKWL
>iscapularis_3
MMTWSNIMFSNSNSPIMEQMIFFHDHSMLIIFMITIITMYMIFNIMSNSFSSRFLMEGQE
IETIWTIIPAITLIFIAMPSLRLLYMLDESFSPSITVKIIGHQWYWSYEFSDFNIEFDSF
MIPSHEMKENSFRLLDVDNRMVIPFNSHIKFLISSADVIHSWALPSLGIKMDAVPGRLNQ
SFSFSSRPGLFFGQCSEICGANHSFMPISLEITSPNNFIKWL
>iricinus_KF197132
MMTWSNIMFSNSNSPIMEQMIFFHDHSMMIIIMITIITLYMITNIMFNSFSSRFLMEGQE
IETIWTIIPAITLIFIAMPSLRLLYMLDESYSPSITVKIIGHQWYWSYEFSDFNIEFDSF
MIPCNEMMKNSFRLLDVDNRMVIPFNSHIKFLISSADVIHSWTVPSLGMKMDAVPGRLNQ
SFSFASRPGLFFGQCSEICGANHSFMPISLEITSSNNFIKWL
>nnamaqua_KR907248
MSTWKNMNFQESNSPIMEQMIFFHDHTMMIIILIALITLYMITNLIFNKFYSRLKMDNHE
IEIMWTILPAMILIFIALPSLRILYMTEDNIMSTLLIKIKGHQWYWSYEYANFNKEFDSF
MIPQEMLKNNMFRLLDVDNRLILPMKISTRLMLTSYDVIHSWTIPSMGVKMDAIPNRLNQ
TILFPQRPGIYYGQCSEICGVNHSFMPITLEIISLNDFMKWL
>ahebraeum_KY457512
MMTWSQMSFPDMNSPIMEQMAFFHDHTMMIIISITIITMYMIINIMSNLLSSRSLMEGQE
IEIIWTLIPAITLIFIAIPSLHLLYLTDEIFNAQMSIKVIGHQWYWSYEYSDFNKEFDSF
LVTEQDLQSNSFRLLETDNNLIIPFNTMIKFLITSADVIHSWTIPSLGMKMDAIPGRLNQ
TFSIANRPGIFFGQCSEICGTNHSFMPISLEITQMMNFIKFI
>amarmoreum_KY457516
MMTWSQMSFPDMNSPVMEQMAFFHDHSMTIIISITIITMYMIVNIMTNLFSSRTLTEGQE
IEIVWTLVPAFTLIFIAIPSLHLLYLTDEIFHAQTSIKIIGHQWYWSYEYSDFNKEFDAF
MIPHQEMNFSTFRLLETDNNLLIPFNTMIKFLITSADVIHSWTIPSLGMKMDAIPGRLNQ
TFSIANRPGLFFGQCSEICGTNHSFMPISLEVTQMKNFIKFI
>atholloni_KY457521
MMTWSQMSFPDMNSPIMEQMAFFHDHSMTIIISITIITMYMIINIMTNMFSSRSLMEGQE
IEIIWTLIPAVTLIFIAIPSLHLLYLTDEIFNAQMAIKVIGHQWYWSYEYSDFNKEFDSF
LIPEQEMNSYSFRLLETDNNLVIPFNTMIKFLITSADVIHSWTIPSLGMKMDAIPGRLNQ
TFSIANRPGLFFGQCSEICGTNHSFMPISLEVTKMSNFIKFI
>rdecoloratus_KY457525
MMLLLNKLFSDMNSPIMEQMVFFHDYSMMIILIITILTIYMIINIMMNNFISRSLMEGQE
IEIIWTIIPAITLIFIAIPSLYLLYLTDETFNAQISVKVLGHQWYWSYEYSDFNKEFDSF
MIPNEEMMKKSFRLLDTDNNLILPINTNIKYLISSMDVIHSWTIPSLGMKMDAIPGRLNQ
TFSISSRPGMFYGQCSEICGANHSFMPISLELTSMSNFINFI
>drhinocerinus_KY457527
MMTWSQISFPDMNSPIMEQMAFFHDHSMMIIMMITIITIYMIMNIMFNNLTSRSLSEGQE
IEIIWTIIPAITLIFIAIPSLHLLYLTDEMFSSQISIKVLGHQWYWSYEYSDFNKEFDSF
IIPENEMTLSSMRLLETDNNLIVPVNTNIKYLISSADVIHSWTIPSLGLKMDAVPGRLNQ
CFSSSNRPGVYYGQCSEICGANHSFMPISLEITSMKNFMNFI
>hrufipes_KY457528
MMTWSQLSFPDMNSPIMEQMAFFHDHSMMIIMMITIMTLYMIINIMINNLTSRSLMEGQE
IEIVWTIIPALTLIFIAIPSLYLLYLTDETFSSQISIKILGHQWYWSYEYSDFNKEFDAF
MIPESDMMNNSFRLLETDNKLIIPINTNIKYLISSMDVIHSWTVPSLGIKMDAIPGRLNQ
CFSISSRPGMFFGQCSEICGANHSFMPIMIEITNMKNFVNFI
>htruncatum_KY457529
MMTWSQLSFPDMNSPIMEQMAFFHDHSMMIIMMITIMTLYMIINIMINNLTSRSLMEGQE
IEIVWTIIPALTLIFIAIPSLYLLYLTDETFSSQISIKILGHQWYWSYEYSDFNKEFDAF
MIPESDMIKNSFRLLETDNKLIIPINTNIKYLISSMDVIHSWTIPSLGIKMDAVPGRLNQ
CFSISMRPGTFFGQCSEICGANHSFMPIMVEITNMKNFINFI
>irubicundus_KY457530
MMTWSNIMFSNSNSPIMEQMIFFHDHSMLIILMITIITLYMIINTLFNTLSSRFLMEGQE
IETIWTIIPAITLIFIAFPSLRLLYMMDESFNQSLIVKIIGHQWYWSYELSDFNVEFDSF
MIPSSEMKINSFRLLDVDNRLIIPYNSNIKFLISSADVIHSWTVPSLGIKMDAIPGRLNQ
TFSFSYRPGLFFGQCSEICGANHSFMPISMEITSIKNFIKWL
>isimplex_KY457532
MMTWSNMMFSNSNSPIMEQMIFFHDHTMMIILMITIITLYMIINISVNSFSSRFLMEGQE
IETIWTIIPAITLIFIAFPSLRLLYMLDESFSPSITIKIIGHQWYWSYELSDFNIEFDSF
MIPSNELKENSFRLLDVDNRLVIPFNSHIKFLISSSDVIHSWTIPPLGMKMDAIPGRLNQ
SFSFSNRPGIFFGQCSEICGANHSFMPISLEITSPNNFIKWI
>rappendiculatus_KY457535
MMTWSQMAFSDMNSPIMEQMVFFHDHSMMIILMITILTIYMIINIMMNNFLSRSLMEGQE
IEIIWTIIPAITLIFIAIPSLHLLYLTDETFNSQISIKILGHQWYWSYEYSDFNKEFDSF
MIPEMEMTKNSFRLLDTDNNLVIPINTNIKYLISSMDVIHSWTVPSLGIKMDAVPGRLNQ
SFSVSSRPGLFFGQCSEICGANHSFMPISLEITSMNNFINFI
>revertsi_KY457537
MMTWSQVAFSDMNSPIMEQMVFFHDHSMMIILMITILTIYMIVNIMMNNFISRSLMEGQE
IEIIWTIIPAVTLIFIAIPSLHLLYLTDETFNSQISIKVLGHQWYWSYEYSDFNKEFDSF
MIPESEMMKKSFRLLDTDNNLVLPINTNIKYLISSMDVIHSWTVPSLGLKMDAVPGRLNQ
AFSMSGRPGMFYGQCSEICGANHSFMPISLEITSMNNFIKFI
>rmaculatus_KY457539
MMTWSQLAFPDMNSPIMEQMVFFHDHSMMIILMITILTIYMIINIMMNNFISRSMMEGQE
IEIIWTIIPAITLIFIAIPSLHLLYLTDETFNSQISVKILGHQWYWSYEYSDFNKEFDSF
MIPEQEMLKNSFRLLDTDNNLVLPINTNIKYLISSMDVIHSWTVPSLGIKMDAVPGRLNQ
SFSISNRPGLFYGQCSEICGANHSFMPISLEITSMNNFINFI
>rsimus_KY457542
MMTWSQLAFSDMNSPIMEQMVFFHDHSMMIILMITILTIYMITNIMMNNFISRSMMEGQE
IEFIWTIIPTITLIFIAIPSLHLLYLTDETFNSQISIKILGHQWYWSYEYSDFNKEFDSF
MIPESEMMKNSFRLLDTDNNLVIPINTNIKYLISSMDVIHSWTVPSLGIKMDAVPGRLNQ
SFSISSRPGIFYGQCSEICGANHSFMPISLEITSMKNFINFI
>rzambeziensis_KY457543
MMTWSQMAFSDMNSPIMEQMVFFHDHSMMIILMITILTIYMIINIMMNNYLSRSLMEGQE
IEIIWTIIPAITLIFIAIPSLHLLYLTDETFNSQISIKILGHQWYWSYEYSDFNKEFDSF
MIPEAEMSKNSFRLLDTDNNLVIPINTNIKYLISSMDVIHSWTIPSLGIKMDAVPGRLNQ
SFSVSSRPGLFYGQCSEICGANHSFMPISLEITSMNNFINFI
>atestudinarium_LC553841
MMTWSQISFPDMNSPIMEQMAFFHDHSMMIIISITIITMYMIMNIMTNSYLSRSMMEGQE
IEIIWTLIPAVTLIFIAIPSLHLLYLTDEIFHAQTSIKIIGHQWYWSYEYSDFNKEFDSF
LIPEQELEKNSFRLLETDNNLMVPFNTMIKFLITSADVIHSWTVPSLGMKMDAIPGRLNQ
TFTMANRPGLFFGQCSEICGTNHSFMPISMEVTNMKNFIKFI
>rnuttalli_MF818020
MMTWSQMSFSDMNSPIMEQMVFFHDHSMLIILMITIITIYMIFNIIINNLTSRSLMEGQE
IEIIWTIIPAITLIFIAIPSLHLLYLTDETFNYQISIKILGHQWYWSYEYSDFNKEFDSF
MIPEEEMNKNSFRLLETDNNLVIPTNTNIKYLVSSADVIHSWTIPSLGMKMDAIPGRLNQ
CFSISSRPGLFFGQCSEICGANHSFMPISLEITSIKNFINFI
>hlongicornis_MG450553
M------SFPDSNSPIMEQMSFFHDHSMLIILMITIITIYMVMNIIINNLTSRSMMEGQE
IEIIWTIIPAITLIFIAMPSLHLLYLTDELFSSQMSIKIIGHQWYWSYEYSDFNKEFDSF
MIPEQEMMKNSFRLLDTDNNLVIPFNTTIKFLITSADVIHSWSLPSLSIKMDAIPGRLNQ
AFSFAKRPGMFYGQCSEICGANHSFMPISLEIVKMKNFIKFI
>ageoemydae_MK814531
MM-FDLKFLPGYNSPIMDQMAFFHDHAMMIIISITIITMYMIINIMMNLFTSRSSMEGQE
IEVIWTMIPAITLIFIAIPSLHLLYLTDEIFKAQTSIKIIGHQWYWSYEYSDFNKEFDSF
LLPEEELNLNSFRLLETDNNLIVPFNTVIKFLITSADVIHSWTIPSLGMKMDAIPGRLNQ
TFTIANRPGLFFGQCSEICGTNHSFMPISLEITKMSNFIKFI
>dmarginatus_MK905212
-MTWSQMSFSDMNSPIMEQMAFFHDHSMMIITMITIITIYMIINIMMNKFTSRSMMEGQE
IEFIWTIIPAITLIFIAIPSLHLLYLTDEMFNSQISIKVLGHQWYWSYEYSDFNKEFDSF
MIPESDMSLNSIRLLETDNNLVIPMNTNIKFLISSTDVIHSWTIPSLGLKMDAIPGRLNQ
CFSSSNRPGLYFGQCSEICGANHSFMPISMEITSMKNFMNFI
>inipponensis_MW013794
MMTWSNIMFSNSNSPIMEQMIFFHDHSMLIIIMITIITLYMITNIMMNSLSSRFLMEGQE
IETIWTIIPAITLIFIAMPSLRLLYMLDESYASSITVKIIGHQWYWSYEFSDFNIEFDSF
MIPSNEMKSNSFRLLDVDNRMVIPFNSHIKFLISSADVIHSWTIPSLGVKMDAVPGRLNQ
SFSFASRPGLFFGQCSEICGANHSFMPISLEITSSYNFIKWL
>ivespertilionis_MW411447
MMTWSNIMFSNSNSPVMEQMIFFHDHTMLIITMIPIITLYMIINIMMNTFSSRFLMEGQE
IETIWTIIPAITLIFIALPSLRLLYMMDESFSPTITVKIIGHQWYWSYEFSDFNIEFDSF
MIPSNEMKMNSFRLLDVDNRMVVPFNSHIKFLITSADVIHSWTIPSLGMKMDAIPGRLNQ
SFSFPNRPGIFFGQCSEICGANHSFMPISMEITSPNNFIKWL
>amaculatum_MW719251
MMTWSQMSFPDMNSPVMEQMAFFHDHSMMIIISITIITMYMIFNIISNSFSSRSMMEGQE
IEIIWTIIPTITLIFIAIPSLHLLYLTDEIFNAQTSIKVIGHQWYWSYEYSDFNKEFDSF
LISEQDMKKNSFRLLETDNNLLIPFNTMIKFLITSGDVIHSWTIPSLGMKMDAVPGRLNQ
TFSFAKRPGMFFGQCSEICGANHSFMPISMEITKMDNFIKFI
>ihexagonus_NC_002010
MVTWSNIMFSNSNSPIMEQMIFFHDHSMLIIMMITIITLYMIINIMMNSFSSRFLMEGQE
IETIWTIIPAITLIFIAFPSLRLLYMLDESFTPSITIKIIGHQWYWSYELSDFNIEFDSF
MIPPTEMKPNSFRLLDVDNRMVIPFNSHIKFLISSADVIHSWTIPSLGIKMDAIPGRLNQ
SFAFPNRPGIFFGQCSEICGANHSFMPISVEITSPKNFIKWM
>rsanguineus_NC_002074
MMTWSQMSFSDMNSPIMEQMVFFHDHSMMIILMITILTIYMITNIMMNNLLSRSMMEGQE
IEIIWTIIPAITLIFIAIPSLHLLYLTDETFNSQISIKVLGHQWYWSYEYSDFNKEFDSF
MIPEPEMMKNSFRLLDTDNNLVIPINTNIKYLISSMDVIHSWTIPSLGIKMDAVPGRLNQ
SFSISSRPGLYYGQCSEICGANHSFMPISLGVTSMKNFINFI
>ipersulcatus_NC_004370
MMTWSNIMFSNSNSPIMEQMIFFHDHSMLIIIMITIITLYMIANIMTNSFSSRFLMEGQE
IETIWTIIPAITLIFIAMPSLRLLYMLDESFSPSITVKIIGHQWYWSYEFSDFNIEFDSF
MIPSHEMKNNSFRLLDVDNRMVLPFNSHIKFLISSADVIHSWTVPSLGMKMDAVPGRLNQ
SFSFANRPGLFFGQCSEICGANHSFMPISLEITSSNNFIKWL
>hflava_NC_005292
MMTWSLISFPDSNSPIMEQMTFFHDHSMLIIIMITIITIYMICNIIMNNFTSRSMMEGQE
IEIIWTIIPAVTLIFIAMPSLHLLYLTDELFSSQMSIKIIGHQWYWSYEYSDFNKEFDSF
MIPEQEMMKNSFRLLDTDNNLVIPFNTTIKFLITSADVIHSWTVPSLSIKMDAVPGRLNQ
AFSFSKRPGLFFGQCSEICGANHSFMPISLEIVKMKNFIKFI
>iholocyclus_NC_005293
MMTWSNIMFSDSNSPIMEQMIFFHDHSMLIIMMITIVTFYMITNILLNSFTSRFLMEGQE
IETVWTIIPAITLIFIAFPSLRLLYLLDESFSSSITIKVIGHQWYWSYEYSDFNIDFDSF
MIPSSDMSLNSFRLLEVDNRLVIPFNMNIKYMITSADVIHSWTVPSQGLKMDAVPGRLNQ
LSSLSNRPGLFFGQCSEICGANHSFMPITLEVTSINNFIKWL
>atriguttatum_NC_005963
MMTWSQLSFSDMNSPIMEQMVFFHDHSMMIIISIVFITMYMILNIMLNSLTSRSLTEGQE
IEIIWTIIPAVTLIFIALPSLHLLYLTDEIFNTQTSIKIIGHQWYWSYEYSDFNKEFDSF
IIPEQDLNLNSFRLLETDNNLLIPFNTMIKMLITSADVIHSWTIPSLGMKMDAIPGRLNQ
TFSIANRPGMFFGQCSEICGANHSFMPISLEVTSLNNFINFI
>iuriae_NC_006078
MMTWSNIMFSDSNSPIMEQMIFFHDHSMLIIIMITIVTFYMITNILLNSFTSRFLMEGQE
IETIWTIIPAITLIFIAFPSLRLLYLMDESFSTSITIKVIGHQWYWSYEYSDFNVEFDSF
MIPSSEMNSNSFRLIEVDNRVVIPFNLNIKYLITSADVIHSWTIPSQGLKMDAVPGRLNQ
LSSLSNRPGLFFGQCSEICGANHSFMPIMLEVTSINNFIKWL
>asphenodonti_NC_017745
MATWSLMSFMDSNSPIMEQMIFFHDHSMLIILMITIITLYMVINIIMNNFTSRYLMEEQE
IEIIWTIIPALTLIFIALPSLHLLYLSDEMFSSQISVKIIGHQWYWSYEYSDFNKEFDSF
MVSEQEMSKNMFRLLDTDNNLILPFNTNIKFLVTSADVIHSWTVPSLGIKMDAVPGRLNQ
CLSFAKRSGMFFGQCSEICGTNHSFMPISLEIVSLKNFIKFI
>bconcolor_NC_017756
MTTWSLMSFPDSNSPIMEQMSFFHDHSMMIILMITIITLYMLTNIIMNKYTSRSLMEGQE
IEIIWTIIPAFTLIFIAIPSLHLLYLTDELFTSQISIKTLGHQWYWSYEYSDFNKEFDSF
MIPEQEINMNSFRLLETDNNLIIPFNTSIKFLITSADVIHSWTVPSLGMKMDAVPGRLNQ
CFSICKRPGLFFGQCSEICGANHSFMPVSLEVTSMKNFVEFI
>relaphensis_NC_017758
MPIWSTISFPDSNSPIMEQMMFFHDHSMLIITMITIITFYMIINISINNLTSRFMMESQE
IEIIWTIIPAITLIFIAMPSLHLLYLTDELFISQISIKILGHQWYWSYEYSEFNKEFDSF
MIPEEEMLMNSFRLIDTDNKIFIPFKTGIKFLISSADVIHSWTIPSLGIKMDAIPGRLNQ
CFSMSNRPGLFFGQCSEICGANHSFMPISMEIMSTKNFIKCM
>nnamaqua_NC_019663
MSTWKNINFQESNSPIMEQMIFFHDHTMMVIILIALLTLYMITNLIFNKFYSRMKMDNHE
IEIMWTILPAIILIFIALPSLRILYMTEDNMLSTLLIKIKGHQWYWSYEYADFNKEFDSF
MIPQEMSNNNMFRLLDVDNRLILPMKISTRLMLTSYDVIHSWTIPSMGVKMDAIPNRLNQ
TILYPQRPGIYYGQCSEICGVNHSFMPITLEIISLNDFMKWL
>acajennense_NC_020333
MMTWSQITFPDMNSPIMEQMAFFHDHSMMIIISITIITMYMIVNIMMNSFTSRSMMEGQE
IEIIWTVIPAITLIFIALPSLHLLYLTDEIFNAQTSIKIIGHQWYWSYEYSDFNKEFDSF
LIPETDLDINSFRLLETDNNLIIPFNTMIKFLITSADVIHSWTIPSLGMKMDAIPGRLNQ
TFSIAKRPGLFFGQCSEICGTNHSFMPISLEVSSVKNFLNFI
>hformosensis_NC_020334
MMTWSLISFPDSNSPIMEQMSFFHDHSMLIIVMITIITIYMVFNIMMNKFTSRSMMEGQE
IEIIWTIIPAITLIFIAMPSLHLLYLTDELFNSQMSIKIIGHQWYWSYEYSDFNKEFDSF
MIPEQEMKMNSFRLLDTDNNLVIPFNTSIKFLITSADVIHSWSIPSLSIKMDAVPGRLNQ
AFSFSKRPGMFFGQCSEICGANHSFMPISLEIVKMKNFINFI
>hinermis_NC_020335
MMTWASLSFSDSNSPIMEQMMFFHDHSMMIIMMITIITIYMVMNIITNSFTSRSLMEGQE
IEIIWTIIPALTLIFIALPSLHLLYLTDEMFSSQISMKIIGHQWYWSYEYSDFDKEFDSF
MIPEQEMNKNSFRLLDTDNSLIIPFNTSIKFLITSADVIHSWTIPSLGIKMDAVPGRLNQ
CFSMAKRPGLFFGQCSEICGANHSFMPISMEVVSMKNFVKFI
>raustralis_NC_023348
MVTWSQLTFSDMNSPIMEQMVFFHDYAMMIILIITIITIYMIINIMMNNFISRSLMEGQE
IEIIWTIIPALTLIFIAMPSLYLLYLTDETFNNQISIKVLGHQWYWSYEYSDFNKEFDSF
MIPESEMMKKSFRLLDTDNNLVLPININIKYLISSMDVIHSWTIPSLGLKMDAIPGRLNQ
SFSVSSRPGLFYGQCSEICGANHSFMPISLELTSMSNFIKFI
>dnitens_NC_023349
MMTWSQLLFSDMNSPIMEQMVFFHDHSMMIILMITIITIYMIMNIIYNKLTSRSLMEGQE
IEIIWTIIPAITLIFIAIPSLYLLYLTDEMFNSQMSIKVLGHQWYWSYEYSDFNKEFDSF
MLSEMNMKKASFRLLETDNNLVLPVNTNIKFLISSADVIHSWTIPSLGLKMDAIPGRLNQ
CLSSSNRPGMFYGQCSEICGANHSFMPISLEITSLKNFMHFI
>rgeigyi_NC_023350
MMTWSQLSFSDMNSPIMEQMVFFHDYSMMIILIITILTIYMIINIMMNKFISRSMMEGQE
IEIIWTIIPAITLIFIAIPSLYLLYLTDETFNSQISIKILGHQWYWSYEYSDFNKEFDSF
MIPNTEMEMKSFRLLDTDNNLIIPINTNIKYLISSMDVIHSWTIPSLGMKMDAIPGRLNQ
TFSISNRPGMFYGQCSEICGANHSFMPISLELTSMSNFINFI
>dsilvarum_NC_026552
MMTWSQMSFSDMNSPIMEQMAFFHDHSMMIIMMITIITIYMIINIMLNNFTSRSMMEGQE
IEFIWTIIPAITLIFIAIPSLHLLYLTDEMFNSQISIKVLGHQWYWSYEYSDFNKEFDSF
MIPESEMNLNSIRLLETDNNLVIPMNTNIKFLISSTDVIHSWTIPSLGLKMDAIPGRLNQ
CFSSSNRPGMYFGQCSEICGANHSFMPISMEITSMKNFMNFI
>aamericanum_NC_027609
MMTWSQISFPDMNSPIMEQMAFFHDHSMMIIITITIITMYMILNITTNSLTSRSMMEGQE
IEIIWTIIPAITLIFIALPSLHLLYLTDEIFHAQTSLKIIGHQWYWSYEYSDFNKEFDSF
MIPETELEMNSFRLLETDNNVMIPFNTTIKFLISSADVIHSWTIPSLGMKMDAIPGRLNQ
TFSIAKRPGMFYGQCSEICGTNHSFMPISMEVTSMKNFIKFI
>dnuttalli_NC_028528
MMTWSQMSFSDMNSPIMEQMAFFHDHSMMIIMMIIIITIYMIINIMLNNFTSRSMMEGQE
IEFIWTIIPAITLIFIAIPSLHLLYLTDEMFNSQISIKVLGHQWYWSYEYSDFNKEFDSF
MIPESEMNLNSIRLLETDNNLVIPMNTNIKFLISSTDVIHSWTIPSLGLKMDAIPGRLNQ
CFSSSNRPGMYFGQCSEICGANHSFMPISMEITSMKNFMNFI
>asculptum_NC_032369
MMTWSQITFPDMNSPIMEQMAFFHDHSMMIIISITIITMYMIVNIMMNSFTSRSMMEGQE
IEIIWTVIPAITLIFIALPSLHLLYLTDEIFNAQTSIKIIGHQWYWSYEYSDFNKEFDSF
LIPETDLDINSFRLLETDNNLMIPFNTMIKFLITSADVIHSWTIPSLGMKMDAIPGRLNQ
TFSIAKRPGLFFGQCSEICGTNHSFMPISLEVSSVKNFLNFM
>hconcinna_NC_034785
MMTWSLISFPDSNSPIMEQMSFFHDHSMMIITMITIITIYMIINIIMNKFSSRSMMEGQE
IEIIWTIIPAITLIFIAMPSLHLLYLTDELFNSQMSIKIIGHQWYWSYEYSDFNKEFDSF
MIPEQEMEKNSFRLLDTDNNLVIPFNTTIKFLITSADVIHSWTVPSLSIKMDAVPGRLNQ
AFSFSKRPGLFFGQCSEICGANHSFMPISLEIVKMSNFIKFI
>rturanicus_NC_035946
MMTWSQMSFSDMNSPIMEQMVFFHDHSMMIILMITILTIYMITNIMMNNLLSRSMMEGQE
IEIIWTIIPAITLIFIAIPSLHLLYLTDETFNSQISIKILGHQWYWSYEYSDFNKEFDSF
MIPESEMMKNSFRLLDTDNNLVIPINTNIKYLISSMDVIHSWTIPSLGIKMDAVPGRLNQ
SFSISSRPGLYYGQCSEICGANHSFMPISLEITSMKNFINFI
>itasmani_NC_041086
MMTWSNIMFSDSNSPIMEQMIFFHDHSMLIIIMITIITLYMIMNILSNYFSSRFLMEGQE
IETIWTIIPAITLIFIAFPSLRLLYLLDESFSSSITIKVIGHQWYWSYEYSDFNIDFDSF
MIPSTDLKLNNFRLLEVDNRVIIPYNLNIKFMITSADVIHSWTIPSQGIKMDAVPGRLNQ
FSSLSNRPGLYFGQCSEICGANHSFMPISLEVTSINNFIKWL
>areitcorreai_25
MMTWSNISFPNSNSPIMEQLIFFHDHSMTIIILITIITLYMIFNIILNTFKSRFLMEGQE
IEILWTIIPAIILVYIALPSLRLLYLMEESFFPSMSMKVIGHQWYWSYEYSDFNIEFDSF
MIPTESMNASSFRLLDVDNRMIVPFNTNLRLLITSSDVIHSWTVPSLGVKVDAIPGRLNQ
ISSLAFRPGIYFGQCSEICGANHSFMPISMEITSIKNFFNWI
>atabajara_29B
MMTWSNISFPNSNSPIMEQLIFFHDHSMTVIILITIITLYMISNIILNEFKSRFLMEGQE
IEILWTIIPAIILIYIALPSLRLLYLMEESFFPSMSMKVIGHQWYWTYEYSDFNIEFDSF
MLPYESLSHNSFRLLDVDNRLIVPFNTNLRFLISSSDVIHSWTVPTLGVKVDAVPGRLNQ
LSSLAHRPGIYFGQCSEICGANHSFMPISMEITSIKNFFSWI
>omegnini_31
MMTWANISFPNSNSPVMEQLIFFHDHSMMIIILITSITLYMILNIILNTFSYRFMMEGQE
IETLWTIIPALILIYIALPSLRLLYLMEESFFPSISTKIIGHQWYWSYEYPDFNVEFDSF
MIPSEELLNNNFRLLEVDNRFILPYNTNIRMMISSNDVIHSWTVPSLGLKMDAVPGRLNQ
ISSFANRPGIFFGQCSEICGANHSFMPISLEICSLQNFLFWI
>ofurcosus_2
MMTWNNLSFPNSNSPFMEQLIFFHDHSMTVIILITIITLYMIMNIVYNSYSSRFLMEGQE
IETLWTIIPAIILVYIALPSLRLLYLMEESFYPSISMKVIGHQWYWSYEYPDFNIEFDSF
MIPMSEMSPATFRLLDTDNRIILPFNSNMRLLVTSADVIHSWTIPSLGIKMDAVPGRLNQ
ISSLANRPGIYFGQCSEICGANHSFMPVSMEITSLTNFFNWI
>orudis_11
MSTWSNISFPNSNSPIMEQLIFFHDHSMTIVILITFITLYMIFNIITNKYKSRSLMEGQE
IEIIWTILPAVILIYIAFPSLRLLYLMEESFYPSTTIKIIGHQWYWSYEYSDFNIEMDSF
MIPTTQMSNNSFRLLDVDNRLITPFNTNIRFLISSEDVIHSWTIPPLGIKMDAVPGRLNQ
ISTMASRPGLFFGQCSEICGANHSFMPITMEVTTLKNFLHFI
>acapensis_29
MMTWSNISFPNANSPMMEQLIFFHDHSMTIIILITIITLYMVLNIILNSFKSRMLMEGQE
IEILWTIIPAIILIYIALPSLRLLYLMEESFSPSMSLKVIGHQWYWSYEYSDFNIEFDSF
MLPNDLLNKSSFRLLDVDNRLVVPFNSSLRLLITSNDVIHSWTIPSLGVKVDAVPGRLNQ
ISTQVNRPGLFFGQCSEICGANHSFMPISMEITSIKNFFTWM
>otartakovskyi_1
MMTWANLTFPNANSPIMEQLIFFHDHSMTILTLIIVITLYMIFNITYNTVTSRFLMEGQE
IETLWTIMPAIILVTIALPSLRLLYLMEESFYPSISLKAIGHQWYWSYEYPDFNIEMDSF
MIPPQDMTLETFRLLDVDNRIVIPFNTNTRILVSSADVIHSWTIPSIGVKMDAVPGRLNQ
ISTTMNRPGIFFGQCSEICGANHSFMPISMEVTSLENFLAWI
>acerradoensis_2
MMTWSNISFPNANSPIMEQLIFFHDHSMTIIILITIITLYMIMNITLNSFKSRFLMEGQE
IEILWTIIPAIILIYIALPSLRLLYLMEETFFPSMSLKVIGHQWYWSYEYSDFNIEFDSF
MLPPEVLNKSSFRLLDVDNRLVIPFNSNLRLLITSSDVIHSWTIPSLGMKVDAVPGRLNQ
ISSQVNRPGLFFGQCSEICGANHSFMPISMEITSIKSFFNWI
>oturicata_Ocala2
MMSWANLSFPNSNSPIMEQLIFFHDHSMTIIVLITLITLYMIMNVVLNSMTSRFLMEGQE
IETLWTIIPAVILIYIALPSLRLLYLMEESFYPSISMKVIGHQWYWSYEYPDFNIELDSF
MIPNFNENLSTFRLLDVDNRIILPYNTNMRILITSADVIHSWTIPTLGVKMDAVPGRLNQ
ISTMASRPGIFYGQCSEICGANHSFMPISMEVTSLNNFLNWI
>ozumpti_73
MMTWSNISFPNSNSPIMEQLIFFHDHSMIIIMMITLITMYMIFNILMNKFMSRYMMEGQE
IETMWTIIPAIILIFIALPSLRLLYLMEESFYPSISIKILGHQWYWSYEYPDFNIEFDSF
MTPYESLT-NNFRLLDVDNRMVIPLSLNMRLLISSLDVIHSWTIPSLGVKIDAVPGRLNQ
ISTFTNRPGVYFGQCSEICGANHSFMPITMEVTSLNNFMTWL
>afonsecai_6
MMTWSNISFSNSNSPIMEQLIFFHDHSMTIIILITIITLYMIFNICLNKFKSRFLMEGQE
IEILWTIIPAIILIYIALPSLRLLYLMEESFFPSLSLKVLGHQWYWSYEYSDFNVELDSF
MLPIETSSQNSFRLLDVDNRMVIPFNSNLRLLISSNDVIHSWTLPSLGVKVDAVPGRLNQ
ISSMANRPGIYFGQCSEICGANHSFMPISLEITSIKNFFNWI
>oturicata_NM3
MMSWANLSFPNSNSPIMEQLIFFHDHSMTIIVLITLITLYMIMNVVLNSMTSRFLMEGQE
IETLWTIIPAVILIYIALPSLRLLYLMEESFYPSISMKVIGHQWYWSYEYPDFNIELDSF
MIPNFDENLSTFRLLDVDNRIVLPYNTNMRILITSADVIHSWTIPTLGVKMDAVPGRLNQ
ISTMASRPGIFYGQCSEICGANHSFMPISMEVTSLNNFLNWI
>arioplatensis_2
MMTWSNISFPNANSPIMEQLIFFHDHSMTIIILITIITLYMILNIISNNFKSRFLMEGQE
IEILWTIIPAIILVYIALPSLRLLYLMEESFFPTMSMKVIGHQWYWSYEYSDFNIEFDSF
MLPYESTNKSSFRLLDVDNRLVIPFNTNLRLLITSSDVIHSWTIPSLGVKVDAVPGRLNQ
ISTQINRPGLFFGQCSEICGANHSFMPISMEITSTKNFFNWI
>rfaini_82
MTTWSNISFPNSNSPIMEQMIFFHDHSMMIIILITIITFYMIFNIISNSFKSRFLMENQE
IEILWTIIPAIILIYIALPSLRLLYLMEESFYPNMSMKVIGHQWYWSYEYSDFNIEFDSF
MIPNESMNKSSFRLLDVDNRMIIPFNTNLRILISSSDVIHSWTIPSLGVKMDAVPGRLNQ
ISTQTYRPGIYFGQCSEICGANHSFMPISMEITSLTNFMNWM
>orudis_2
MSTWSNISFPNSNSPIMEQLIFFHDHSMTIIILITFITLYMIFNIITNKYKSRSLMEGQE
IEIIWTILPAVILIYIAFPSLRLLYLMEESFYPSTTIKIIGHQWYWSYEYSDFNIEMDSF
MIPTTQMSNNSFRLLDVDNRLITPFNTNMRFLISSEDVIHSWTIPPLGIKMDAVPGRLNQ
ISTMASRPGLFFGQCSEICGANHSFMPITMEVTTLKNFLHFI
>oturicata_Travis5
MMSWANLSFPNSNSPIMEQLIFFHDHSMTIIVLITLITLYMIMNVVLNSMTSRFLMEGQE
IETLWTIIPAVILIYIALPSLRLLYLMEESFYPSISMKVIGHQWYWSYEYPDFNIELDSF
MIPNFDENLSTFRLLDVDNRIVLPYNTNMRILITSADVIHSWTIPTLGVKMDAVPGRLNQ
ISTMASRPGIFYGQCSEICGANHSFMPISMEVTSLNNFLNWI
>atabajara_30A
MMTWSNISFPNSNSPIMEQLIFFHDHSMTVIILITIITLYMISNIILNEFKSRFLMEGQE
IEILWTIIPAIILIYIALPSLRLLYLMEESFFPSMSMKVIGHQWYWTYEYSDFNIEFDSF
MLPYESLSHNSFRLLDVDNRLIVPFNTNLRFLISSSDVIHSWTVPTLGVKVDAVPGRLNQ
LSSLAHRPGIYFGQCSEICGANHSFMPISMEITSIKNFFSWI
>ocompactis_9
MMTWTTISFPNSNSPIMEQLIFFHDHSMTVIILITVITMYMIFNIMNNLYSSHNLMEGQE
IEILWTIIPAMILIYIALPSLRLLYLMEETFFPSITTKIIGHQWYWSYEYPDFNFEFNSF
LLPQTELNLSNFRLLDVDNRMILPFNTSMRFLVTSEDVIHSWTIPTLGIKMDAVPGRLNQ
ISSTANRPGLYFGQCSEICGANHSFMPISLEITSLKNFLFWI
>acapensis_1
MMTWSNISFPNANSPMMEQLIFFHDHSMTIIILITIITLYMILNIILNSFKSRMLMEGQE
IEILWTIIPAIILIYIALPSLRLLYLMEESFSPSMSLKVIGHQWYWSYEYSDFNIEFDSF
MIPNDLLNKNSFRLLDVDNRLVVPFNSSLRLLITSNDVIHSWTIPSLGVKVDAVPGRLNQ
ISTQVNRPGLFFGQCSEICGANHSFMPISMEITSIKNFFTWM
>overrucosus_2
MMTWANLTFPNANSPIMEQLIFFHDHSMTVIILIIVITLYMISNILYNNMTSRFLMEGQE
IETLWTIMPAIILMTIALPSLRLLYLMEESFYPSISMKITGHQWYWSYEYPDFNIEMDAF
MIPTQDNTMETFRLLDVDNRIVIPFNTNARILITSADVIHSWTIPSIGVKMDAVPGRLNQ
ISTFTNRPGIFFGQCSEICGANHSFMPIVMEVTSLTNFLSWI
>otartakovskyi_2
MMTWANLTFPNANSPIMEQLIFFHDHSMTILTLIIVITLYMIFNITYNTVTSRFLMEGQE
IETLWTIMPAIILVTIALPSLRLLYLMEESFYPSISLKAIGHQWYWSYEYPDFNIEMDSF
MIPPQDMTLETFRLLDVDNRIVIPFNTNTRILVSSADVIHSWTIPSIGVKMDAVPGRLNQ
ISTTMNRPGIFFGQCSEICGANHSFMPISMEVTSLENFLAWI
>onoorsveldensis_111
MMTWSNISFPNGNSPIMEQLIFFHDHSMTIIILITMITMYMIANIMNNSLSSRFLMEGQE
IEIMWTIIPAIILIYIALPSLRLLYLMEEAFFPSISTKIIGHQWYWSYEYPDFNLEFNSF
MIPQNEMNPSNFRLLDVDNRMILPYNTNTRFLATSEDVIHSWTIPTLGFKMDAIPGRLNQ
VSSTANRPGLYFGQCSEICGANHSFMPISLEITSLKNFLHWI
>aguaporensis_2
MMTWSNIAFPNANSPIMEQLIFFHDHSMIIIILITIVTLYMIMNIIFNTFKSRFLMEGQE
IEILWTIIPAIILVYIALPSLRLLYLMEEAFFPSMSMKVIGHQWYWSYEYSDFNIEFDSF
MLPSESMNNSSFRLLDVDNRLIVPFNSNLRLLITSSDVIHSWTIPSLGVKVDAVPGRLNQ
ISSQVNRPGLFFGQCSEICGANHSFMPISMEITSIKNFFNWI
>acerradoensis_1
MMTWSNISFPNANSPIMEQLIFFHDHSMTIIILITIITLYMIMNITLNSFKSRFLMEGQE
IEILWTIIPAIILIYIALPSLRLLYLMEETFFPSMSLKVIGHQWYWSYEYSDFNIEFDSF
MLPPEVLNKSSFRLLDVDNRLVIPFNSNLRLLITSSDVIHSWTIPSLGMKVDAVPGRLNQ
ISSQVNRPGLFFGQCSEICGANHSFMPISMEITSIKSFFNWI
>ofurcosus_1
MMTWNNLSFPNSNSPFMEQLIFFHDHSMTVIILITIITLYMIMNIVYNSYSSRFLMEGQE
IETLWTIIPAIILVYIALPSLRLLYLMEESFYPSISMKVIGHQWYWSYEYPDFNIEFDSF
MIPMSEMSPATFRLLDTDNRIILPFNSNMRLLVTSADVIHSWTIPSLGIKMDAVPGRLNQ
ISSLANRPGIYFGQCSEICGANHSFMPVSMEITSLTNFFNWI
>overrucosus_1
MMTWANLTFPNANSPIMEQLIFFHDHSMTVIILIIVITLYMISNILYNNMTSRFLMEGQE
IETLWTIMPAIILMTIALPSLRLLYLMEESFYPSISMKITGHQWYWSYEYPDFNIEMDAF
MIPTQDNTMETFRLLDVDNRIVIPFNTNARILITSADVIHSWTIPSIGVKMDAVPGRLNQ
ISTFTNRPGIFFGQCSEICGANHSFMPIVMEVTSLTNFLSWI
>apuertoricensis_3
MMTWSNISFPNANSPMMEQLIFFHDHSMTIIILITIITLYMIMNITLNTFKSRFLMEGQE
IEILWTIIPAIILIYIALPSLRLLYLMEEAFFPTMSMKIIGHQWYWSYEYSDFNIEFDSF
MLPSDSLNQSSFRLLDVDNRLIIPFNSNLRLLITSSDVIHSWTVPSLGVKVDAVPGRLNQ
ISSQINRPGIFFGQCSEICGANHSFMPISMEITSIKNFFNWI
>ohermsi_3
MMTWANLSFPNSNSPIMEQLIFFHDHTMTIIILITLITLYMILNVISNTFTSRFLMEGQE
IETLWTIIPAIILIYIALPSLRLLYLMEESFSPSISMKITGHQWYWTYEYPDFNLEFDSF
MTPLNENQFSNFRLLDVDNRLIFPLNMSMRMLITSADVIHSWSLPTLGLKMDAVPGRLNQ
VSTVANRSGIFYGQCSEICGANHSFMPISMEITTLNNFLNWI
>acapensis_45
MMTWSNISFPNANSPMMEQLIFFHDHSMTIIILITIITLYMVLNIILNSFKSRMLMEGQE
IEILWTIIPAIILIYIALPSLRLLYLMEESFSPSMSLKVIGHQWYWSYEYSDFNIEFDSF
MVPNDLLNKNSFRLLDVDNRLVVPFNSSLRLLITSNDVIHSWTIPSLGVKVDAVPGRLNQ
ISTQVNRPGLFFGQCSEICGANHSFMPISMEITSIKNFFTWM
>oturicata_KAN5
MMSWANLSFPNSNSPIMEQLIFFHDHSMTIIVLITLITLYMIMNVVLNSMTSRFLMEGQE
IETLWTIIPAVILIYIALPSLRLLYLMEESFYPSISMKVIGHQWYWSYEYPDFNIELDSF
MIPNFDENLSTFRLLDVDNRIVLPYNTNMRILITSADVIHSWTIPTLGVKMDAVPGRLNQ
ISTMASRPGIFYGQCSEICGANHSFMPISMEVTSLNNFLNWI
>aperuvianus_solo
MMTWSNISFPNSNSPIMEQLIFFHDHSMTIIILITIITLYMIINIFMNSYKNRLLMEGQE
IEILWTIIPAIILIYIALPSLRLLYLMEESFTPSMTLKVIGHQWYWSYEYSDFNIEFDSF
MIPKETMNMHSFRLLDVDNRPAIPYNSSLRILISSSDVIHSWTIPTLGVKVDAVPGRLNQ
ISSTALRPGVYFGQCSEICGANHSFMPISLEVTSPKNFLNWI
>aguaporensis_1
MMTWSNIAFPNANSPIMEQLIFFHDHSMIIIILITIVTLYMIMNIIFNTFKSRFLMEGQE
IEILWTIIPAIILVYIALPSLRLLYLMEEAFFPSMSMKVIGHQWYWSYEYSDFNIEFDSF
MLPSESMNNSSFRLLDVDNRLIVPFNSNLRLLITSSDVIHSWTIPSLGVKVDAVPGRLNQ
ISSQVNRPGLFFGQCSEICGANHSFMPISMEITSIKNFFNWI
>apuertoricensis_1
MMTWSNISFPNANSPMMEQLIFFHDHSMTIIILITIITLYMIMNITLNTFKSRFLMEGQE
IEILWTIIPAIILIYIALPSLRLLYLMEEAFFPTMSMKIIGHQWYWSYEYSDFNIEFDSF
MLPSDSLNQSSFRLLDVDNRLIIPFNSNLRLLITSSDVIHSWTVPSLGVKVDAVPGRLNQ
ISSQINRPGIFFGQCSEICGANHSFMPISMEITSIKNFFNWI
>aricei_male
MSTWTNISFPNSNSPIMEQLIFFHDHSMMIIIMITLMTLYMIFNVIINSFSSRFMMEGQE
IETLWTIIPAIILIFIALPSLRLLYLMEETFLPSLTLKILGHQWYWSYEYPDFNIEYDSF
MLPKSDMSKNSFRLLDVDNRLIIPFNTNIRFLVSSSDVIHSWTLPALGMKMDAIPGRLNQ
IFSFSNRPGIFYGQCSEICGANHSFMPISLEITSSKNFFNWI
>amicrolophi_10
MMSWSNISFPNANSPIMEQLIFFHDHSMTIIILITIITLYMILNIILNSFKSRFLMEGQE
IEILWTIIPAIILIYIALPSLRLLYLMEESFFPSMSMKVIGHQWYWSYEYSDFNIEFDSF
MMSQELMNKNSFRLLDVDNRLIVPFNSNIRLLVTSSDVIHSWTIPSLGVKVDAVPGRLNQ
ISSHIHRAGLFFGQCSEICGANHSFMPISMEITSAKNFFSWI
>areitcorreai_2
MMTWSNISFPNSNSPIMEQLIFFHDHSMTIIILITIITLYMIFNIILNTFKSRFLMEGQE
IEILWTIIPAIILIYIALPSLRLLYLMEESFFPSMSMKVIGHQWYWSYEYSDFNIEFDSF
MIPTESMNASSFRLLDVDNRMIVPFNTNLRLLITSSDVIHSWTVPSLGVKVDAIPGRLNQ
ISSLAFRPGVYFGQCSEICGANHSFMPISMEITSVKNFFNWI
>amicrolophi_17
MMSWSNISFPNANSPIMEQLIFFHDHSMTIIILITIITLYMISNIILNSFKSRFLMEGQE
IEILWTIIPAIILIYIALPSLRLLYLMEESFFPSMSMKVIGHQWYWSYEYSDFNIEFDSF
MMSQELMNKNSFRLLDVDNRLIVPFNSNIRLLVTSSDVIHSWTIPSLGVKVDAVPGRLNQ
ISSHIHRAGLFFGQCSEICGANHSFMPISMEITSAKNFFSWI
>arioplatensis_1
MMTWSNISFPNANSPIMEQLIFFHDHSMTIIILITIITLYMILNIISNNFKSRFLMEGQE
IEILWTIIPAIILVYIALPSLRLLYLMEESFFPTMSMKVIGHQWYWSYEYSDFNIEFDSF
MLPYESTNKSSFRLLDVDNRLVIPFNTNLRLLITSSDVIHSWTIPSLGVKVDAVPGRLNQ
ISTQINRPGLFFGQCSEICGANHSFMPISMEITSTKNFFNWI
>pperimilis_GQ222414
MSFWMDIYFMEAGAPAMEQMIMFHDHSMMIIVSVLVFLLCVIINLIKIQVINLNLIENQY
IEIVWTMIPMVLLVFIAAPSLRLLYLMEEIYYPDMTLKVMGHQWFWSYEFVELDLDFDSY
YMYLEE-NVDSFRLLETDSYLALPINTIVRFLVSSVDVIHSWTIQSMGVKMDAIPGRLNQ
FNVWPLKAGLYFGQCSEICGMSHSFMPISLEVMTMDDFVWWV
>asp_lamington_KC769586
MSTWSNIMFPNSNSPVMEQLIFFHDHTMIIIIMITILVFYIMINSIFNKLLSRFLLEGQE
IETIWTILPAITLIFIALPSLRLLYLMEESFMPTLSLKVMGHQWYWSYEYPDFNIKFDSF
MIPQNELNINSFLLLDVDNRVIISYNINMRILISSYDVIHAWSISSLGMKMDAVPGRLNQ
ISLFSNRPSIYFGQCSEICGANHSFMPISMEITSIKNFLKWI
>asp_springbok_KC769588
MTTWSNISFSNSNSPIMEQLIFFHDHSMMIILMITLITLYMTINVMKNSFSSRFLMEGQE
IETLWTIIPAIILIFIAFPSLRLLYLMEETFLPSMSLKIIGHQWYWTYEYPDFNIEYDSF
MVPKNELNKNSFRLLDVDNRMIIPFNTNIRFLVTSSDVIHSWTVQPLGMKMDAIPGRLNQ
MFSTSNRPGIYFGQCSEICGANHSFMPISLEITSMKNFFYWI
>apersicus_KJ133581
MSTWANISFPNSNSPIMEQLIFFHDHSMMIIIMITTITLYMIFNVIMNKFSSRFMMEGQE
IETLWTVIPAIILIFIALPSLRLLYLMEETFLPSLTLKIVGHQWYWSYEYPDFNIEFDSF
MLPKSDMNMNSFRLLDVDNRLIIPFNSNIRFLITSSDVIHSWALPSLGMKMDAVPGRLNQ
IFTFSSRPGIFYGQCSEICGANHSFMPISMEITSTKNFFNWI
>astriatus_KJ133583
MSTWASISFPNANSPIMEQLIFFHDHSMMIIVMITLITLYMILNVMINNYSNRHLMEGQE
IETLWTIIPAIILFFIALPSLRLLYLMEESYTPSLTIKIIGHQWYWSYEYPDFNMEFDSF
MIPNTELKNNMFRLLEVDNRTIIPMNSNLRFLVSSADVIHSWTIPTLGLKMDAIPGRLNQ
MFSYINRPGIFFGQCSEICGANHSFMPISLEILSLNNFLTWI
>awalkerae_KJ133584
MSTWSNISFPNSNSPIMEQLIFFHDHSMMIIIMITLITLYMIFNVILNKYSSRFMMEGQE
IETLWTIIPAIILIFIALPSLRLLYLMEETFLPSLTLKILGHQWYWSYEYPDFNIEYDSF
MLPKNDMMVNSFRLLDVDNRLIIPYNTNIRFLVTSSDVIHSWTLPALGMKMDAVPGRLNQ
IFSFSNRPGIFYGQCSEICGANHSFMPISLEITSTKNFFNWI
>ocapensis_KJ133586
MMTWSNISFPNANSPMMEQLIFFHDHSMTIIILITIITLYMVLNIILNSFKSRMLMEGQE
IEILWTIIPAIILIYIALPSLRLLYLMEESFSPSMSLKVIGHQWYWSYEYSDFNIEFDSF
MLPNDLLNKSSFRLLDVDNRLVVPFNSSLRLLITSNDVIHSWTIPSLGVKVDAVPGRLNQ
ISTQVNRPGLFFGQCSEICGANHSFMPISMEITSIKNFFTWM
>rfaini_KJ133588
MTTWSNISFPNSNSPIMEQMIFFHDHSMMIIILITIITFYMIFNIISNSFKSRFLMENQE
IEILWTIIPAIILIYIALPSLRLLYLMEESFYPNMSMKVIGHQWYWSYEYSDFNIEFDSF
MIPNESMNKSSFRLLDVDNRMIIPFNTNLRILISSSDVIHSWTIPSLGVKMDAVPGRLNQ
ISTQTYRPGIYFGQCSEICGANHSFMPISMEITSLTNFMNWM
>ocompactus_KJ133590
MMTWTTISFPNSNSPIMEQLIFFHDHSMTVIILITVITMYMIFNIMNNLYSSHNLMEGQE
IEILWTIIPAMILIYIALPSLRLLYLMEETFFPSITTKIIGHQWYWSYEYPDFNFEFNSF
LLPQTELNLSNFRLLDVDNRMILPFNTSMRFLVTSEDVIHSWTIPTLGIKMDAVPGRLNQ
ISSTANRPGLYFGQCSEICGANHSFMPISLEITSLKNFLFWI
>ocostalis_KJ133591
MMTWTNISFPNSNSPIMEQLIFFHDHSMMIIIMIVIITLYMIFNILANKMTNRFLMEGQE
IETLWTILPAIILITIALPSLRLLYLMEESFFPSISMKIMGHQWYWSYEYSDFNIEYDSF
MIPTEEMTSSTFRLLDVDNRLIMPYNINARILVTSADVIHSWTIPSLGMKMDAVPGRLNQ
ITTMANRPGIFFGQCSEICGANHSFMPISMEITSISNFLTWI
>omegnini_KJ133592
MMTWANISFPNSNSPVMEQLIFFHDHSMMIIILITSITLYMILNIILNTFSYRFMMEGQE
IETLWTIIPALILIYIALPSLRLLYLMEESFFPSISTKIIGHQWYWSYEYPDFNVEFDSF
MIPSEELLNNNFRLLEVDNRFILPYNTNIRMMISSNDVIHSWTVPSLGLKMDAVPGRLNQ
ISSFANRPGIFFGQCSEICGANHSFMPISLEICSLQNFLFWI
>omoubata_NC_004357
MMTWTTISFPNSNSPIMEQLIFFHDHSMTVIILITVITMYMIFNIMNNLYSSHNLMEGQE
IEILWTIIPAMILIYIALPSLRLLYLMEETFFPSITTKIIGHQWYWSYEYPDFNFEFNSF
MLPQTELNLSNFRLLDVDNRMILPFNTSMRFLVTSEDVIHSWTIPTLGIKMDAVPGRLNQ
ISSIANRPGLYFGQCSEICGANHSFMPISLEITSLKNFLFWI
>oporcinus_KJ133595
MMTWSIMSFPNSNSPIMEQLIFFHDHSMTVVILITVITMYMIFNIINNLFSSQNLMEGQE
IEILWTIIPAIILIYIALPSLRLLYLMEETFFPSITTKIIGHQWYWSYEYPDFNLEFNSF
MLPQNEMKISTFRLLDVDNRIILPFNTSMRFLVTSEDVIHSWTVPTLGMKMDAVPGRLNQ
ISSIANRPGLFFGQCSEICGANHSFMPISVEITSLSNFLLWI
>ophacochoerus_KJ133596
MMTWSTISFPNSNSPIMEQLIFFHDHSMTVIILITVITMYMIFNIVNNLYSSHNLMEGQE
IEILWTIIPAIILIYIALPSLRLLYLMEETFFPSITTKIIGHQWYWSYEYPDFNLEFNSF
MIPQNETKISNFRLLDVDNRMILPFNTSMRFLVTSEDVIHSWTVPTLGMKMDAVPGRLNQ
ISSIANRPGLYFGQCSEICGANHSFMPISLEITSLKNFLLWI
>okalaharensis_KJ133598
MMTWSNISFPNGNSPIMEQLIFFHDHSMTIIILITMITMYMITNIMNNSLSSRFLMEGQE
IEIMWTIIPAIILIYIALPSLRLLYLMEEAFFPSISTKIIGHQWYWSYEYPDFNLEFNSF
MIPQNEMNPSNFRLLDVDNRMILPYNTNMRFLATSEDVIHSWTVPTLGFKMDAIPGRLNQ
VSSIANRPGLYFGQCSEICGANHSFMPISLEITSLKNFLHWV
>opavimentosus_KJ133599
MMTWSTISFPNGNSPIMEQLIFFHDHSMTIIILITMITMYMIANIMNNSFSSRFLMEGQE
IEIMWTIIPAIILIYIALPSLRLLYLMEEAFFPSISTKIIGHQWYWSYEYPDFNLELNSF
MIPQNEMNPSNFRLLDVDNRMVLPFNSNMRFLATSEDVIHSWTVPTLGFKMDAIPGRLNQ
VSSIANRPGIYFGQCSEICGANHSFMPIALEITSLKNFLHWI
>onoorsveldensis_KJ133601
MMTWSNISFPNGNSPIMEQLIFFHDHSMTIIILITMITMYMIANIMNNSLSSRFLMEGQE
IEIMWTIIPAIILIYIALPSLRLLYLMEEAFFPSISTKIIGHQWYWSYEYPDFNLEFNSF
MIPQNEMNPSNFRLLDVDNRMILPYNTNTRFLATSEDVIHSWTIPTLGFKMDAIPGRLNQ
VSSTANRPGLYFGQCSEICGANHSFMPISLEITSLKNFLHWI
>osavignyi_KJ133604
MMTWSTISFPNSNSPVMEQLIFFHDHSMTVIILITIITMYMIANIIHNTLTSRFLMEGQE
IEIMWTIIPAIILIYIALPSLRLLYLMEEAFFPSITTKIIGHQWYWSYEYPDFNLEFNSF
MIPPNEMNPSNFRLLDVDNRMILPFNTNMRLLTTSEDVIHSWTVPTLGFKMDAIPGRLNQ
VSSIANRPGIYFGQCSEICGANHSFMPISLEITSLNNFLNWI
>obrumpti_KR907229
MSTWSSISFPNSNSPIMEQLIFFHDHSMMIIFMITIITLYMISNVTLNSFSSRFIMEGQE
IETLWTIIPAIILIFIALPSLRLLYLMEESYRPSLSIKIIGHQWYWSYEYPDFNIEFDSF
MIPSNSHNPSMFRLLDVDNRTVIPFHTNLRILVTSADVIHSWTIPALGLKMDAIPGRLNQ
MFSNPSRPGIFFGQCSEICGSNHSFMPISMEITSFKNFFQWM
>cboueti_KR907232
MMTWSNILFPNSNSPMMEHLIYFHDHTMIITLMIVTITMYVIMNIMMNNYLNRFMMEGNT
MEILWTLMPAIILLYIALPSLQVLYLMEESFTPSMTIKVIGHQWYWTYEYPDYNIEFDSF
M--SKDNSTNMFRLLDTDNRLIMPYYTNMQFMISSDDVIHSWTIMALGIKMDAIPGRLNQ
INMMANRPGIFFGQCSEICGANHSFMPISLEITSLNNFMSWI
>cboueti_KR907236
MMTWSNILFPNSNSPIMEQLIYFHDHTMIMMLMIVIITMYIMMNIMTNSYMNRYMMEGNM
IEILWTIMPAMILLYIALPSLQVLYLMEETLNPYMTIKIIGHQWYWSYEYPDFNVEFDSF
M--DNEYSINMFRLLETDNRMIMPYNTSLQLMITSDDVIHSWTMMSLGIKMDAIPGRLNQ
INMLAKRPGIYYGQCSEICGANHSFMPISLEITSLKNFMTWL
>owaterbergensis_KR907251
MMTWSSISFPNSNSPIMEQLIFFHDHSMTVIILITVITMYMIFNIINNHYSSQNLMEGQE
IEILWTIIPAIILIYIALPSLRLLYLMEETFFPSITTKIIGHQWYWSYEYPDFNLEFNSF
MLPQSETKISTFRLLDVDNRVILPFNTNMRFLITSEDVIHSWTMPTLGLKMDAVPGRLNQ
ISSIANRPGLYFGQCSEICGANHSFMPISVEITSLKNFLLWV
>ozumpti_KR907254
MMTWSNISFPNSNSPIMEQLIFFHDHSMIIIMMITLITMYMIFNILMNKFMSRYMMEGQE
IETMWTIIPAIILIFIALPSLRLLYLMEESFYPSISIKILGHQWYWSYEYPDFNIEFDSF
MTPYESLT-NNFRLLDVDNRMVIPLSLNMRLLISSLDVIHSWTIPSLGVKIDAVPGRLNQ
ISTFTNRPGVYFGQCSEICGANHSFMPITMEVTSLNNFMTWL
>ozumpti_KR907257
MMTWSNISFPNSNSPIMEQLIFFHDHSMIIIMMITLITMYMIFNILMNKFMSRYMMEGQE
IETMWTIIPAIILIFIALPSLRLLYLMEESFYPSISIKILGHQWYWSYEYPDFNIEFDSF
MMPYESLT-NNFRLLDVDNRMVIPLSLNMRLLISSLDVIHSWTIPSLGVKIDAVPGRLNQ
ISTFTNRPGVYFGQCSEICGANHSFMPITMEVTSLNNFMTWL
>cconfusus_KY457514
MSTWSNIMFPNSNSPIMEQLIFFHDHIMMVMLLIIIITLYMMTNIFNNKLLSRYIMDNYF
IETLWTIVPAVTLIYIALPSLRILYLMEETFNPSMTAKIIGHQWYWSYEYPNFNVDYDSF
MM--TDLNYTSFRLLDVDNRMIMPYNTNIQLLITSEDVIHSWAMLSLGIKMDAIPGRLNQ
TFFMANKPGLYFGQCSEICGANHSFMPIMLEITSINNFLTWI
>pperingueyi_KY457517
MTTWTSISFPNANSPIMEQLIFFHDHSMMIITMITLITLYMIINVMMNSFTSRFMMEGQE
IETMWTIIPAIILIFIALPSLRLLYLMEETYLPSLTIKIIGHQWYWTYEYPDFNMEFDSF
MTPVAELNKSSFRLLDVDNRTVIPMNSNLRFLVSSADVIHSWTIPALGIKMDAIPGRLNQ
MFSYANRPGLFFGQCSEICGANHSFMPIMLEISSLNNFLIWI
>stransgariepinus_KY457523
MATWTSISFPNSNSPIMEQLIFFHDHSMMIIIMITIITLYMIWNVISNSFTSRFMMEGQE
IETLWTIIPAAILIFIALPSLRLLYLMEESYLPSLSMKILGHQWYWSYEYPDFNVEFDSF
MIPENEYKKSSFRLLDVDNRVIIPYNTNIRFMISSTDVIHSWTIPTMGMKMDAIPGRLNQ
MFSTANRAGVFFGQCSEICGANHSFMPISLEVTSLINFFKWI
>oturicata_KAN_MF818021
MMSWANLSFPNSNSPIMEQLIFFHDHSMTIIVLITLITLYMIMNVVLNSMTSRFLMEGQE
IETLWTIIPAVILIYIALPSLRLLYLMEESFYPSISMKVIGHQWYWSYEYPDFNIELDSF
MIPNFDENLSTFRLLDVDNRIVLPYNTNMRILITSADVIHSWTIPTLGVKMDAVPGRLNQ
ISTMASRPGIFYGQCSEICGANHSFMPISMEVTSLNNFLNWI
>otholozani_MF818023
MMTWANLTFPNANSPIMEQLIFFHDHSMTVIILIIVITLYMIFNTTYNNLTSRFLMEGQE
IETLWTILPAIILMMIALPSLRLLYLMEESFYPSISMKVIGHQWYWSYEYPDFNIEMDTF
MIPINDMNLETFRLLDVDNRIVVPFNTNIRLLITAADVIHSWTIPSIGVKMDAVPGRLNQ
ISTITNRPGIFFGQCSEICGANHSFMPISMEVTSLASFLSWI
>osonrai_MF818026
MMTWANISFPNSNSPIMEQLIFFHDHSMMIIIMIVIITLYMIFNIMTNQMTNRFLMEGQE
IETLWTILPAIILISIALPSLRLLYLMEESFFPSISMKIMGHQWYWSYEYSDFNIEYDSF
MIPNEEMTTSTFRLLDVDNRLIMPYNANTRILVTSADVIHSWTIPSLGVKMDAVPGRLNQ
ITTMASRPGIFFGQCSEICGANHSFMPISMETTSINNFLYWI
>oparkeri_MF818029
MMSWANLSFPNSNSPIMEQLIFFHDHSMTIIVLITLITLYMIMNVILNSMTSRFLMEGQE
IETLWTIIPAVILIYIALPSLRLLYLMEESFYPSISMKVIGHQWYWSYEYPDFNIELDSF
MIPNFEENPSTFRLLDVDNRIVLPYNTNMRILVTSADVIHSWTIPTLGVKMDAVPGRLNQ
ISTLASRPGIFYGQCSEICGANHSFMPISMEVTSLNNFLNWI
>ohermsi_MF818032
MMTWANLSFPNSNSPIMEQLIFFHDHTMTIIILITLITLYMILNVISNTFTSRFLMEGQE
IETLWTIIPTIILIYIALPSLRLLYLMEESFSPSISMKITGHQWYWTYEYPDFNLEFDSF
MTPLNENQFSNFRLLDVDNRLIFPLNMSMRMLITSADVIHSWSLPTLGLKMDAVPGRLNQ
VSTMANRSGIFYGQCSEICGANHSFMPISMEITTLNNFLNWI
>ocoriaceus_MG593161
MMTWANMSFPNSNSPIMEQLIFFHDHSMTVIVLITFITLYMISNIILNNLTSRFMMEGQE
IETLWTIIPAIILIYIALPSLRLLYLMEESFYPSISVKVTGHQWYWSYEYPDFNIEFDSF
MVPTDSLNSSSFRLLDVDNRLVIPFNTNTRMMITSADVIHSWTMPTLGVKMDAVPGRLNQ
ISSIALRPGLYFGQCSEICGANHSFMPISMEITSLNNFLNWV
>oturicata_FLO_MG593162
MMSWANLSFPNSNSPIMEQLIFFHDHSMTIIVLITLITLYMIMNVILNSMTSRFLMEGQE
IETLWTIIPAVILIYIALPSLRLLYLMEESFYPSISMKVIGHQWYWSYEYPDFNIELDSF
MIPNFEENPSTFRLLDVDNRIVLPYNTNMRILVTSADVIHSWTIPTLGVKMDAVPGRLNQ
ISTLASRPGIFYGQCSEICGANHSFMPISMEVTSLNNFLNWI
>cvespertilionis_MT680027
-MTWANLSFPNGNSPIMEQLIFFHDHTMMILVLITLITLYMTFNIIFNLFSCRFLMEGQE
IETFWTIIPAIILIMIALPSLRLLYLMEESFYPSITLKIIGHQWYWSYEYPDFNLEYDSF
MIPTNETLKNSFRLLDVDNRMILPFNTNMRMLISSADVIHSWTIPTLGLKMDAIPGRLNQ
VSSFANRPGIFFGQCSEICGANHSFMPISMEITSLSNFFNWI
>cvespertilionis_MT762370
MMTWANLSFPNGNSPIMEQLIFFHDHTMMILVLITLITLYMTFNIILNLFSCRFLMEGQE
IETFWTIIPAIILIMIALPSLRLLYLMEESFYPSITLKIIGHQWYWSYEYPDFNLEYDSF
MIPTNETLKNSFRLLDVDNRMILPFNTNLRMLISSADVIHSWTIPTLGLKMDAIPGRLNQ
VSSFANRPGIFFGQCSEICGANHSFMPISMEITSLSNFFNWI
>lpolyphemus_NC_003057
MATWSHLLFQDSASPTMEQMIFFHDHTMIILTLITTLVVYMMMNTMYNSFTNRVLLEGQE
IETFWTIIPALMLIFIALPSLRLLYLMDEINNPALTVKTIGHQWYWSYEYSDFSIEFDSY
MIPSSENLPSSFRLLDVDNRTILPMNTQIRMMITAGDVIHAWTVPALGMKIDAIPGRLNQ
SSIMINRPGLFFGQCSEICGANHSFMPIVVESVNTSSFIKWM
>omoubata_NC_004357
MMTWTSISFPNSNSPIMEQLIFFHDHSMTVIILITVITMYMIFNIMNNFYSSHNLMEGQE
IEILWTIIPAMILIYIALPSLRLLYLMEEAFFPSITTKIIGHQWYWSYEYPDFNFEFNSF
LLPQTELNLSNFRLLDVDNRMILPFNTSLRFLVTSEDVIHSWTIPTLGIKMDAVPGRLNQ
ISSIANRPGLYFGQCSEICGANHSFMPISLEITSLKNFLFWI
>vdestructor_NC_004454
MTFWSMCMMMNANSPIMEQMIFFHDYSLIFLIFIIVMISYMMFNMVMNTFYNRFLLENHD
IEVIWTMMPALMLIFIAVPSLRLLYLMEESFEVMMNVKIIGHQWYWSYEYTDFNIEYDSF
MLSESDLEKSSFRLLDTDNNMILPYKTGVRLLVSSADVIHSWTVPSLALKVDAIPGRLNQ
LMLYGYRPGLYYGQCSEICGANHSFMPICLEMVSLKNFIQWV
>acapensis_AB075953
MMTWSNISFPNANSPMMEQLIFFHDHSMTIIILITIITLYMVLNIILNSFKSRMLMEGQE
IEILWTIIPAIILIYIALPSLRLLYLMEESFSPSMSLKVIGHQWYWSYEYSDFNIEFDSF
MIPIDLLNKNSFRLLDVDNRLVVPFNSSLRLLITSNDVIHSRTIPSLGVKVDAVPGRLNQ
ISTQVNRPGLFFGQCSEICGANHSFMPISMEITSIKNFFTWM
>aafricolumbae_NC_019642
MATWSNISFSNSNSPIMEQLIFFHDHSMMIILMITLITLYMTINVMKNTFSSRFLMEGQE
IETLWTIIPAIILIFIALPSLRLLYLMEESFLPSMSLKIIGHQWYWTYEYPDFNIEYDSF
MLPKNDLNNNSFRLLDVDNRMIIPFNTNIRFLVTSSDVIHSWTVQSLGVKMDAIPGRLNQ
MFSTANRPGLYFGQCSEICGANHSFMPISLEITSMKNFFNWV
>amexicanus_NC_023340
MMTWSNISFPNSNSPIMEQLIFFHDHSMTILILITIITLYMISNIILNEYKSRFLMEGQE
IEILWTIIPAIILIYIALPSLRLLYLMEESFFPSMSLKVIGHQWYWSYEYSDFNIEFDSF
MLPSDSMNNSSFRLLDVDNRVIIPFNSNLRFLITSSDVIHSWTVPTMGVKVDAVPGRLNQ
LSFLAYRPGLFYGQCSEICGANHSFMPISLEITSIKNFFNWI
>alagenoplastis_NC_023369
MSSWSNIMFPNSNSPIMEQLIFFHDHSMMIISMITMITLYMIINTMMNKFSSRFLMEGQE
IETLWTIIPAMILIFIALPSLRLLYLMEESFYPTMTLKVLGHQWYWTYEYPDFNVEFDSF
MLPLSESSKNSFRLLDVDNRMIIPLNTNIRFLISSADVIHSWTLPALGMKMDAIPGRLNQ
LFSTANRPGIFYGQCSEICGANHSFMPISMEITSSKNFLNWI
>aminiatus_NC_023371
MSTWSNISFPNSNSPIMEQLIFFHDHSMMIIILITLITLYMIFNVILNKFSSRFLMEGQE
IETLWTIIPAIILIFIALPSLRLLYLMEETFLPSMTLKILGHQWYWSYEYPDFNIEYDSY
MLPKNDMNKNSFRLLDVDNRLIIPFNTNIRFLVSSSDVIHSWTLPALGMKMDAIPGRLNQ
IFSFSSRPGIFYGQCSEICGANHSFMPISMEITSMKNFFNWI
>orostratus_NC_023372
MMTWSNLSFPNSNSPIMEQLIFFHDHSMTVIILITIITLYMIINIISNLFSSRFLMEGQE
IETLWTIIPAVILIYIALPSLRLLYLMEESFFPSMTTKVIGHQWYWSYEFPDFNVEFDSF
MIPTNILKENEFRLLDVDNRIIIPFNTNMRLLITSADVIHSWTIPSLGVKMDAVPGRLNQ
ISTLANRPGIYYGQCSEICGANHSFMPISMEITSLSNFLNWI
>obrasiliensis_NC_023373
MMTWTSISFPNSNSPIMEQLIFFHDHSMTIIILITIITLYMIFNIITNSLSSRFLMEGQE
IETLWTIIPATILIYIALPSLRLLYLMEESFYPSMTTKIIGHQWYWSYEFPDFNLEFDSF
MIPMNEMSSANFRLLDVDNRIIIPFNTNMRLLVTSADVIHSWTIPSLGVKMDAVPGRLNQ
ISSLANRPGIFYGQCSEICGVNHSFMPISMEITSLSNFFTWI
>namazoniensis_NC_033900
MMTWSNISFPNSNSPIMEQLIFFHDHSMTIIILITIITLYMITNIVSNKFKNRFLMEGQE
IEILWTIIPTIILIYIALPSLRLLYLMEESFFPSMTLKVIGHQWYWSYEYSDFNIDFDSF
MIPNESMNKNSFRLLDVDNRLIIPYNTNMRFLVSSMDVIHSWTIPSLGMKVDAVPGRLNQ
TVSTPLRPGIFFGQCSEICGANHSFMPISMEITSIKNFFNWI
>ophacochoreus_78
MMTWSTISFPNSNSPIMEQLIFFHDHSMTVIILITVITMYMIFNIVNNLYSSHNLMEGQE
IEILWTIIPAIILIYIALPSLRLLYLMEETFFPSITTKIIGHQWYWSYEYPDFNLEFNSF
MIPQNETKISNFRLLDVDNRMILPFNTSMRFLVTSEDVIHSWTVPTLGMKMDAVPGRLNQ
ISSIANRPGLYFGQCSEICGANHSFMPISLEITSLKNFLLWI
>aspheniscus_36
MMTWSNISFPNANSPIMEQLIFFHDHSMMIIILITIITLYMIFNIMFNSYKNRFLMEGQE
VEILWTIIPAIILIYIALPSLRLLYLMEESFFPTMSLKVIGHQWYWSYEYSDFNIEYDSF
MMPNDLLNKSSFRLLDVDNRLITPFNSNLRLLVTSSDVIHSWTIPSLGVKVDAVPGRLNQ
ISSQVNRPGLFFGQCSEICGANHSFMPISMEITSIKNFLNWI
>aspheniscus_38
MMTWSNISFPNANSPIMEQLIFFHDHSMMIIILITIITLYMIFNIMFNSYKNRFLMEGQE
IEILWTIIPAIILIYIALPSLRLLYLMEESFFPTMSLKVIGHQWYWSYEYSDFNIEYDSF
MMPNDLLNKSSFRLLDVDNRLITPFNSNLRLLVTSSDVIHSWTIPSLGVKVDAVPGRLNQ
ISSQVNRPGLFFGQCSEICGANHSFMPISMEITSIKNFLNWI
>aafricolumbae_33
MATWSNISFSNSNSPIMEQLIFFHDHSMMIILMITLITLYMTINVMKNTFSSRFLMEGQE
IETLWTIIPAIILIFIALPSLRLLYLMEESFLPSMSLKIIGHQWYWTYEYPDFNIEYDSF
MLPKNDLNNNSFRLLDVDNRMIIPFNTNIRFLVTSSDVIHSWTVQSLGVKMDAIPGRLNQ
MFSTANRPGLYFGQCSEICGANHSFMPISLEITSMKNFFNWV
>aamblus_44
MMTWSNISFPNANSPIMEQLIFFHDHSMTIIILITIITLYMISNTMFNMYKNRFLMEGQE
IEILWTILPAIILIYIALPSLRLLYLMEESFFPTMSLKVIGHQWYWSYEYSDFNIEFDSF
MIPSEMMNKNSFRLLDVDNRLITPFNSNLRLLVTSSDVIHSWTIPSLGVKVDAVPGRLNQ
ISSQINRPGLFFGQCSEICGANHSFMPISMEITSIKNFMNWI
>acapensis_KJ133587
MMTWSNISFPNANSPMMEQLIFFHDHSMTIIILITIITLYMVLNIILNSFKSRMLMEGQE
IEILWTIIPAIILIYIALPSLRLLYLMEESFSPSMSLKVIGHQWYWSYEYSDFNIEFDSF
MLPNDLLNKSSFRLLDVDNRLVVPFNSSLRLLITSNDVIHSWTIPSLGVKVDAVPGRLNQ
ISTQVNRPGLFFGQCSEICGANHSFMPISMEITSIKNFFTWM
>obrumpti_BJM2017_KY457511
MSTWANISFPNGNSPIMEQLIFFHDHSMMIIFMITAITFYMITNVMVNSFSSHFITEGQE
IETLWTIIPAVILIFIALPSLRLLYLMEETYLPLLSIKIIGHQWYWSYEYPDFNIEFDSF
MIPTENLNNFSFRLLDVDNRTIIPFNTNLRFLVSSADVIHSWTIPALGLKMDAIPGRLNQ
MFTNPSRPGVFFGQCSEICGANHSFMPISMEITSLKNFFLWI
>ocompactus_KJ133590
MMTWTTISFPNSNSPIMEQLIFFHDHSMTVIILITVITMYMIFNIMNNLYSSHNLMEGQE
IEILWTIIPAMILIYIALPSLRLLYLMEETFFPSITTKIIGHQWYWSYEYPDFNFEFNSF
LLPQTELNLSNFRLLDVDNRMILPFNTSMRFLVTSEDVIHSWTIPTLGIKMDAVPGRLNQ
ISSTANRPGLYFGQCSEICGANHSFMPISLEITSLKNFLFWI
>aperopteryx_1
MMTWSNISFPNSNSPMMEQLIFFHDHSMMIIILITIISLYMISNNLFNNFKNRFLMEGQE
IEILWTILPAIILITIAIPSLRLLYLMEEMFYPSMTLKVSGHQWYWSYEYPDFNIEIDSF
MLPQNFMN-SSFRLLDVDNRLVIPFNCNIRLLITSTDVIHSWSIPSLGMKMDAVPGRLNQ
TASQAHRPGIYFGQCSEICGANHSFMPISMEITSIKNFFTWI
>argas_sp_SA
MSTWTNISFPNSNSPIMEQLIFFHDHSMMIIIMITLMTLYMIFNVIINSFSSRFMMEGQE
IETLWTIIPAIILIFIALPSLRLLYLMEETFLPSLTLKILGHQWYWSYEYPDFNIEYDSF
MLPKSDMSKNSFRLLDVDNRLIIPFNTNIRFLVSSSDVIHSWTLPALGMKMDAIPGRLNQ
IFSFSNRPGIFYGQCSEICGANHSFMPISLEITSSKNFFNWI
>
MMTWSNISFSNSNSPIMEQLIFFHDHSMTIIILITIITLYMIFNICLNKFKSRFLMEGQE
IEILWTIIPAIILIYIALPSLRLLYLMEESFFPSLSLKVLGHQWYWSYEYSDFNVELDSF
MLPIETSSQNSFRLLDVDNRMVIPFNSNLRLLISSNDVIHSWTLPSLGVKVDAVPGRLNQ
ISSMANRPGIYFGQCSEICGANHSFMPISLEITSIKNFFNWI
>olagophilus_N1
MATWSSILFPNGNSPIMEQLIFFHDHSMMIISMITIITIYMISNVMMNYFSSRFMMEGQE
IETLWTIIPAIILIFIALPSLRLLYLMEETFQPSLTVKIIGHQWYWSYEYPDFNLEFDSF
MIPTNELSKPSFRLLDVDNRAIFPVNMNFRLLVSSADVIHSWTIPALGIKMDAIPGRLNQ
MFSTSNRPGIFFGQCSEICGANHSFMPISMEITSMKNFLNWT
>amimon_2
MMTWSNISFPNSNSPIMEQLIFFHDHSMTIIILITIITLYMIFNIVLNSFKTRFLMEGQE
IEILWTIIPAIILIYIALPSLRLLYLMEESFYPSMSLKVIGHQWYWSYEYSDFNIEFDSF
MLPHESLNKNSFRLLDVDNRMVIPFNTNLRLLISSNDVIHSWTIPTLGVKVDAIPGRLNQ
ISSMTYRPGLYFGQCSEICGANHSFMPISMEITSTKNFFNWI
>apersicus_35
MSTWANISFPNSNSPIMEQLIFFHDHSMMIIIMITTITLYMIFNVIMNKFSSRFMMEGQE
IETLWTIIPAIILIFIALPSLRLLYLMEETFLPSLTLKIVGHQWYWSYEYPDFNIEFDSF
MLPKSDMNMNSFRLLDVDNRLIIPFNSNIRFLITSSDVIHSWALPSLGMKMDAVPGRLNQ
IFTFSTRPGIFYGQCSEICGANHSFMPISMEITSTKNFFNWI
>amimon_3
MMTWSNISFPNSNSPIMEQLIFFHDHSMTIIILITIITLYMIFNIVLNSFKSRFLMEGQE
IEILWTIIPAIILIYIALPSLRLLYLMEESFYPSMSLKVIGHQWYWSYEYSDFNIEFDSF
MLPHESLNKNSFRLLDVDNRMVIPFNTNLRLLISSNDVIHSWTIPTLGVKVDAIPGRLNQ
ISSMTYRPGLYFGQCSEICGANHSFMPISMEITSTKNFFNWI
>obrumptiL1_17
MSTWANISFPNGNSPIMEQLIFFHDHSMMIIFMITAITFYMITNVMVNSFSSHFITEGQE
IETLWTIIPAVILIFIALPSLRLLYLMEETYLPLLSIKIIGHQWYWSYEYPDFNIEFDSF
MIPTENLNNFSFRLLDVDNRTIIPFNTNLRFLVSSADVIHSWTIPALGLKMDAIPGRLNQ
MFTNPSRPGVFFGQCSEICGANHSFMPISMEITSLKNFFLWI
>ipacificus_female
MMTWSNIMFSNSNSPIMEQMIFFHDHSMLIIIMITIITLYMIANIMSNSFSSRFLMEGQE
IETIWTIIPAITLIFIAMPSLRLLYMLDESYSPSITVKIIGHQWYWSYEFSDFNIEFDSF
MIPSHEMSKNSFRLLDVDNRMVIPFNSHIKFLISSADVIHSWTLPSLGVKMDAVPGRLNQ
SFSYSSRPGLFFGQCSEICGANHSFMPISLEITSPNNFIKWL
>omoubata_fe1
MMTWTTISFPNSNSPIMEQLIFFHDHSMTVIILITVITMYMIFNIMNNLYSSHNLMEGQE
IEILWTIIPAMILIYIALPSLRLLYLMEETFFPSITTKIIGHQWYWSYEYPDFNFEFNSF
MLPQTELNLSNFRLLDVDNRMILPFNTSMRFLVTSEDVIHSWTIPTLGIKMDAVPGRLNQ
ISSIANRPGLYFGQCSEICGANHSFMPISLEITSLKNFLFWI
>ipacificus_male
MMTWSNIMFSNSNSPIMEQMIFFHDHSMLIIIMITIITLYMIANIMSNSFSSRFLMEGQE
IETIWTIIPAITLIFIAMPSLRLLYMLDESYSPSITVKIIGHQWYWSYEFSDFNIEFDSF
MIPSHEMSKNSFRLLDVDNRMVIPFNSHIKFLISSADVIHSWTLPSLGVKMDAVPGRLNQ
SFSYSSRPGLFFGQCSEICGANHSFMPISLEITSPNNFIKWL
>ipacificus_WA173
MMTWSNIMFSNSNSPIMEQMIFFHDHSMLIITMITIITLYMIINIMMNSFSSRFLMEGQE
IETIWTIIPAITLIFIAFPSLRLLYMLDESFSPSLTVKIIGHQWYWSYEMSDFNIEFDSF
MIPQTEMNINSFRLLDVDNRMVIPFNSHIKLLISSADVIHSWTIPSLGVKMDAIPGRLNQ
SFMFPNRPGIFFGQCSEICGANHSFMPISVEITSPYNFIKWM
>amaculatum_1
MMTWSQMSFPDMNSPVMEQMAFFHDHSMMIIISITIITMYMIFNIISNSFSSRSMMEGQE
IEIIWTIIPTITLIFIAIPSLHLLYLTDEIFNAQTSVKVIGHQWYWSYEYSDFNKEFDSF
LISEQDMKKNSFRLLETDNNLLIPFNTMIKFLITSGDVIHSWTIPSLGMKMDAVPGRLNQ
TFTFAKRPGMFFGQCSEICGANHSFMPISMEITKMDNFIKFI
>aperopteryx_2
MMTWSNISFPNSNSPMMEQLIFFHDHSMMIIILITIISLYMISNNLFNNFKNRFLMEGQE
IEILWTILPAIILITIAIPSLRLLYLMEEMFYPSMTLKVSGHQWYWSYEYPDFNIEIDSF
MLPQNFMN-SSFRLLDVDNRLVIPFNCNIRLLITSTDVIHSWSIPSLGMKMDAVPGRLNQ
TASQAHRPGIYFGQCSEICGANHSFMPISMEITSIKNFFTWI
>oerraticus_1
MMTWTNISFPNSNSPIMEQLIFFHDHSMMIIIMIVIITLYMIFNILANKMANRFLMEGQE
IETLWTILPAIILITIALPSLRLLYLMEESFFPSISMKIMGHQWYWSYEYSDFNIEYDSF
MIPSEEMTSSTFRLLDVDNRLIMPYNTNARILVTSADVIHSWTIPSLGMKMDAVPGRLNQ
ITTMANRPGIFFGQCSEICGANHSFMPISMEITSINNFLTWI
>olagophilus_4
MATWSSILFPNGNSPIMEQLIFFHDHSMMIISMITIITIYMISNVMMNYFSSRFMMEGQE
IETLWTIIPAIILIFIALPSLRLLYLMEETFQPSLTVKIIGHQWYWSYEYPDFNLEFDSF
MIPTNELSKPSFRLLDVDNRAIFPVNMNFRLLVSSADVIHSWTIPALGIKMDAIPGRLNQ
MFSTSNRPGIFFGQCSEICGANHSFMPISMEITSMKNFLNWT
>amixtum_1
MMTWSQIFFPDMNSPIMEQMAFFHDHSMMIIISITIITMYMIMNIMINSFTSRSMMEGQE
IEIIWTIIPAITLIFIAMPSLHLLYLTDEIFNAQTSIKVIGHQWYWSYEYSDFNKEFDSF
LIPETELNSNSFRLLETDNNLMIPFNTMIKFLITSADVIHSWTIPSLGMKMDAVPGRLNQ
TFSIAKRPGMFFGQCSEICGTNHSFMPISLEVSSMGNFMKFI
>oerraticus_2
MMTWTNISFPNSNSPIMEQLIFFHDHSMMIIIMIVIITLYMIFNILANKMANRFLMEGQE
IETLWTILPAIILITIALPSLRLLYLMEESFFPSISMKIMGHQWYWSYEYSDFNIEYDSF
MIPSEEMTSSTFRLLDVDNRLIMPYNTNARILVTSADVIHSWTIPSLGMKMDAVPGRLNQ
ITTMANRPGIFFGQCSEICGANHSFMPISMEITSINNFLTWI
>olagophilus_8
MATWSSILFPNGNSPIMEQLIFFHDHSMMIISMITIITIYMISNVMMNYFSSRFMMEGQE
IETLWTIIPAIILIFIALPSLRLLYLMEETFQPSLTVKIIGHQWYWSYEYPDFNLEFDSF
MIPTNELSKPSFRLLDVDNRAIFPVNMNFRLLVSSADVIHSWTIPALGIKMDAIPGRLNQ
MFSTSNRPGIFFGQCSEICGANHSFMPISMEITSMKNFLNWT
>aatacamensis_23
MMTWSNISFPNANSPIMEQLIFFHDHSMTIIILITTITLYMIFNIMLNTYKNRFLMEGQE
IEILWTIIPAIILIYIALPSLRLLYLMEESFFPTMSMKIIGHQWYWSYEYSDFNIEFDSF
MLPYESMNQSSFRLLDVDNRLVVPFNSSLRLLVTSSDVIHSWTIPSLGVKVDAIPGRLNQ
ISSQINRPGLFFGQCSEICGANHSFMPISMEITSIKNFFNWI
>dalbipictus_1
MMTWSQLLFSDMNSPIMEQMVFFHDHSMMIIMMITIITIYMIMNIIYNKFTSRSLMEGQE
IEIIWTIIPAITLIFIAIPSLHLLYLTDEMFNSQLSVKVLGHQWYWSYEYSDFNKEFDSF
MLSEMDMKKASFRLLETDNNLVIPVNTNIKFLISSADVIHSWTVPSLGLKMDAIPGRLNQ
CFSSSNRPGMFYGQCSEICGANHSFMPISLEITSLKNFMHFI
>owaterbegensis_SD2_22
MMTWSSISFPNSNSPIMEQLIFFHDHSMTVIILITVITMYMIFNIINNHYSSQNLMEGQE
IEILWTIIPAIILIYIALPSLRLLYLMEETFFPSITTKIIGHQWYWSYEYPDFNLEFNSF
MLPQSETKISTFRLLDVDNRVILPFNTNMRFLITSEDVIHSWTMPTLGLKMDAVPGRLNQ
ISSIANRPGLYFGQCSEICGANHSFMPISVEITSLKNFLLWV
>rmicroplus_KP143546
MMTWSQLAFSDMNSPIMEQMVFFHDYSMMIILIITIITIYMIINIMTNNFISRSLMEGQE
IEIIWTIIPALTLIFIAIPSLYLLYLTDETFNNQISIKVLGHQWYWSYEYSDFNKEFDSF
MIPESEMMKKTFRLLDTDNNLVLPINTNIKYLISSMDVIHSWTIPSLGLKMDAIPGRLNQ
SFSMSSRPGLFYGQCSEICGANHSFMPISLELTSMLNFIKFI
>rmicroplus_KY457541
MMTWSQLAFSDMNSPIMEQMVFFHDYSMMIILIITIITIYMIINIMMNNFISRSLMEGQE
IEIIWTIIPALTLIFIAIPSLYLLYLTDETFNNQISIKVLGHQWYWSYEYSDFNKEFDSF
MIPESEMMKKTFRLLDTDNNLVLPINTNIKYLISSMDVIHSWTIPSLGLKMDAIPGRLNQ
SFSMSSRPGLFYGQCSEICGANHSFMPISLELTSMLNFIKFI
>srarior_NC_013474
MSTWTNINLPNSNSPMMEQLEFFHDHSMISLTIITILITYIMYNISINKLSNRFLLEGQD
IEIIWTILPMFILLIIALPSLRLLYLMEESFEPSMSIKIIGHQWYWSYEYPNFKIEFDSF
MLPMSESNLNNFRLLDVDNRLIIPFNINTRFLVTSADVIHAWSLPSLGLKIDAVPGRLNQ
LTSFINRPGIFFGQCSEICGSNHSFMPISLEITSTINFMNWL
>nnamaqua_HVP1
MSTWKNMNFQESNSPIMEQMIFFHDHTMMIIILIALITLYMITNLIFNKFYSRLKMDNHE
IEIMWTILPAMILIFIALPSLRILYMTEDNIMSTLLIKIKGHQWYWSYEYANFNKEFDSF
MIPQEMLKNNMFRLLDVDNRLILPMKISTRLMLTSYDVIHSWTIPSMGVKMDAIPNRLNQ
TILFPQRPGIYYGQCSEICGVNHSFMPITLEIISLNDFMKWL
>obrumpti_L2
MSTWANISFPNGNSPIMEQLIFFHDHSMMIIFMITAITFYMITNVMVNSFSSHFITEGQE
IETLWTIIPAVILIFIALPSLRLLYLMEETYLPLLSIKIIGHQWYWSYEYPDFNIEFDSF
MIPTENLNNFSFRLLDVDNRTIIPFNTNLRFLVSSADVIHSWTIPALGLKMDAIPGRLNQ
MFTNPSRPGVFFGQCSEICGANHSFMPISMEITSLKNFFLWI
>obrumpti_ssp_KY457510
MSTWANISFPNGNSPIMEQLIFFHDHSMMIIFMITTITFYMITNVMVNSFSSHFITEGQE
IETLWTIIPAVILIFIALPSLRLLYLMEETYLPLLSIKIIGHQWYWSYEYPDFNIEFDSF
MIPTENLNNFSFRLLDVDNRTIIPFNTNLRFLVSSADVIHSWTIPALGLKMDAIPGRLNQ
MFTNPSRPGVFFGQCSEICGANHSFMPISMEITSLKNFFLWI
