# Supplementary material for: Amplification and sequencing of entire tick mitochondrial genomes for a phylogenomic analysis
Source: Sci Rep. 2022 Nov 11;12:19310. doi: 10.1038/s41598-022-23393-5 (PMC9652274; doi:10.1038/s41598-022-23393-5)
Supplement: Supplementary file 8 — Supplementary Information 8. [file 41598_2022_23393_MOESM8_ESM.txt]

>rsimus_52
FHPFHLVEKSPWPITSSIQWWRDVSREGSFQGFHTHWVLNGLKMGMILFILSEVFFFVSF
FWAFFHSSLSPNIEIGSQWPPKGIYPFNPFEIPLLNSTILISSGITVTWSHHAIMNQNYI
SALNSLIITILLGAAFTMFQGFEYFQAQFSISDGIFGSTFFMTTGFHGLHVLIGSIFLLV
SYFRIKNQLISSDHFFGFEASAWYWHFVDVVWLFLFTFMYWW
>ahebraeum_50
FHPFHLVEKSPWPLTSSIQWWRDISREASLQGFHTIFVLKGLKLGMILFILSEIFFFISF
FWAFFHSSLSPNIEIGGNWPPKNVVPFNPFEVPLLNSTILISSGISVTWTHHSIINGNYK
NALLSLKITVMLGMFFTMFQMFEYFQAQFSITDGIFGSTFFMTTGFHGLHVIIGSIFLLV
SLLRIKNSMISMNHHFGFEASAWYWHFVDVVWLFLFTFMYWW
>atholloni_100
FHPFHLVEKSPWPLTSSIQWWRDISREASLQGFHTYFVLQGLKLGMLLFILSEVFFFVSF
FWAFFHSSLSPNIEIGGNWPPKSIFPFNPFEVPLLNSTILISSGISVTWSHHSILNKNYS
SSLLSLKITVMLGMLFTVFQVFEYFQAQFSITDGIFGSTFFLTTGFHGIHVIIGSIFLVV
SFFRIKNNLISSDHHFGFEASAWYWHFVDVVWLFLFTFMYWW
>iscapularis_2
FHPFHMVEKSPWPFSSCIQWWRDVSREAALQGLHSSYVLWGLKFGMILFIISEIFFFISF
FWAFFHSSLSPNIEIGAMWPPLNIFPFNPFEIPLLNTTILISSGISISWSHHSIINNNYK
EALYSLLITILLGFTFSILQMWEYIQAQFSMSDSIFGSSFFMTTGFHGIHVIIGTTFLIV
SFFRMNKNLMSSTHHFGFEAAAWYWHFVDVVWLFLFTFMYWW
>irubicundus_7
YHPFHMVNKSPWPFTSCIQWWRDVSREASFQGWHSSNVILGLKLGMILFIVSEIFFFISF
FWAFFHSSLSPNIEIGSMWPPKNILPFNPFEIPLLNTTILISSGISVSWTHHSIINKNYK
EAFNSLLITITLGLTFTILQGWEYYQAQFSMSDSIFGSTFFMTTGFHGIHVIIGTLFLIV
SLIRINKNLISSSHHFGFEAAAWYWHFVDVVWLFLFTFMYWW
>aamericanum_1
FHPFHLVEKSPWPLTSSIQWWRDVSREASFQGNHTIYVLQGLKLGMILFILSEVFFFISF
FWAFFHSSLSPNIEIGSQWPPKNIIPFNPFEIPLLNSTILISSGISVTWTHHAIMNGDYN
SCLLSLKITVMLGVLFTLFQIFEYYQAQFSITDSIFGSTFFLTTGFHGIHVLIGSLFLSI
SYFRIKNNLISTSHFFGFEASAWYWHFVDVVWLFLFTFMYWW
>dalbipictus_1
FHPFHLVEKSPWPLSSSIQWWRDVSREASFQGFHTKWVLKGLKLGMILFILSEIFFFVSF
FWSFFHSSLSPNIEIGSLWPPKNISPFNPFEIPLLNSTILISSGITVTWSHHAIMNKNYI
SALNSLKITIMLGVLFTMFQIFEYFQAPFSISDSVFGSTFFMTTGFHGFHVLIGSVFLIV
SYYRVKNQLISSNHFFGFEASAWYWHFVDVVWLFLFTFMYWW
>dvariabilis_2
FHPFHLVEKSPWPFSSSIQWWRDISREASFQGFHTKWVLKGLKLGMILFILSEIFFFISF
FWSFFHSSLSPNIEIGGLWPPKNIYPFNPFEIPLLNSTILISSGITVTWSHHAIMNKNFI
SALTSLKITISLGILFTMFQIFEYFQAPFSISDSIFGSTFFMTTGFHGFHVLIGSIFLIV
SYYRVKNQLISSNHFFGFEASAWYWHFVDVVWLFLFTFMYWW
>rannulatus_1
FHPFHLVEKSPWPLTSSIQWWRDISREGSFQGYHTYWVLNGLKMGMILFILSEVFFFISF
FWAFFHSSLSPNIEIGSQWPPKNIFPFNPFEIPLLNSTILISSGITITWSHHSIMNKNYI
STLNSLLITIILGVTFTMFQGFEYFQAQFSISDSIFGSTFFMTTGFHGIHVLIGSIFLLV
SFFRIKKQLISSNHFFGFEASAWYWHFVDVVWLFLFTFMYWW
>hlongicornis_3
FHPFHLVEKSPWPLTSSIQWWRDISREASYQGFHTMWVLKGLKLGMLLFILSEVFFFVSF
FWAFFHSSLSPNIEIGGIWPPKNIFPFNPFEIPLLNSTILISSGISVTWSHHSIMMGNMN
NSLLSLKITIALGILFTMFQLFEYYQAQFSISDGIFGSTFFLTTGFHGIHVIIGTIFLIV
SAQRIKNMLISCEHFFGFEAAAWYWHFVDVVWLFLFTFMYWW
>hmarginatum_1
FHPFHLVEKSPWPLTSSIQWWRDVSREASFQGFHTIYVLKGLKLGMILFILSEIFFFISF
FWAFFHSSLSPNVEIGSMWPPKNIMAFNPFEIPLLNSTVLISSGVTITWSHHAILNENYF
SSLKSLLITIILGFIFTIFQIFEYFQSQFSISDSIFGSTFFMTTGFHGFHVLIGTVFLLV
SYIRIKSQLISSKHHFGFEASAWYWHFVDVVWLFLFTFMYWW
>rmaculatus_44
FHPFHLVEKSPWPITSSIQWWRDISREGSFQGFHTHWVLNGLKMGMILFILSEVFFFLSF
FWAFFHSSLSPNIEIGSQWPPKGIYPFNPFEVPLLNSTILISSGITVTWSHHSIMNQNYT
SALNSLLITILLGAAFTMFQGFEYFQAQFSISDGIFGSTFFMTTGFHGLHVLIGSIFLLV
SYFRIKNQLISSNHFFGFEASAWYWHFVDVVWLFLFTFMYWW
>
FHPFHLVEKSPWPLTSSIQWWRDISREGSFQGFHTYWVLNGLKMGMILFILSEIFFFISF
FWAFFHSSLSPNIEIGGQWPPKNIFPFNPFEIPLLNSTILISSGITITWSHHSIMNKNYI
STLNSLLITIILGVTFTMFQGFEYFQAQFSISDGIFGSTFFLTTGFHGIHVLIGSIFLLV
SFFRIKKQLISSNHFFGFEASAWYWHFVDVVWLFLFTFMYWW
>rsanguineus_1
FHPFHLVEKSPWPITSSIQWWRDISREGSFQGFHTHWVLNGLKMGMILFILSEVFFFVSF
FWAFFHSSLSPNIEIGSQWPPKGIYPFNPFEIPLLNSTILISSGITVTWSHHAIMNKNYI
SALNSLLITILLGAAFTMFQGFEYFQAQFSISDGIFGSTFFMTTGFHGLHVLIGSIFLLV
SYFRIKNQLISSDHFFGFEASAWYWHFVDVVWLFLFTFMYWW
>rzambeziensis_59
FHPFHLVEKSPWPITSSIQWWRDVSREGSFQGYHTFWVLNGLKMGMILFILSEVFFFLSF
FWAFFHSSLSPNIEIGSQWPPKGIYPFNPFEVPLLNSTILISSGITVTWSHHSIMNQNYI
SALNSLLITILLGAAFTMFQGFEYFQAQFSISDGIFGSTFFMTTGFHGLHVLIGSIFLLV
SYFRIKNQLISSNHFFGFEASAWYWHFVDVVWLFLFTFMYWW
>revertsi_125
FHPFHLVEKSPWPLTSSIQWWRDISREGSFQGYHTYWVLNGLKMGMILFILSEVFFFMSF
FWAFFHSSLSPNIEIGSQWPPKGIYPFNPFEVPLLNSTILISSGITITWSHHSIMNQNYI
SALNSLLITILLGAAFTMFQGFEYFQAQFSISDGIFGSTFFMTTGFHGLHVLIGSIFLMV
SFFRVKNQLISSNHFFGFEASAWYWHFVDVVWLFLFTFMYWW
>iricinus_3
FHPFHMVEKSPWPFSSCIQWWRDVSREASLQGLHSSYVLWGLKFGMILFIISEIFFFISF
FWAFFHSSLSPNIEIGVMWPPLNIFPFNPFEIPLLNTTILISSGISISWSHHSIINNNFK
QAFYALLITIMLGILFSILQMWEYKQAQFSMSDSIFGSTFFMTTGFHGIHVIIGTTFLIV
SFFRMNKNLMSSNHHFGFEAAAWYWHFVDVVWLFLFTFMYWW
>iscapularis_3
FHPFHMVEKSPWPFSSCIQWWRDVSREAALQGLHSSYVLWGLKFGMILFIISEIFFFISF
FWAFFHSSLSPNIEIGAMWPPLNIFPFNPFEIPLLNTTILISSGISISWSHHSIINNNYK
EALYSLLITILLGFTFSILQMWEYIQAQFSMSDSIFGSSFFMTTGFHGIHVIIGTTFLIV
SFFRMNKNLMSSTHHFGFEAAAWYWHFVDVVWLFLFTFMYWW
>iricinus_KF197132
FHPFHMVEKSPWPFSSCIQWWRDVSREASLQGLHSSYVLWGLKFGMILFIISEIFFFISF
FWAFFHSSLSPNIEIGVMWPPLNIFPFNPFEIPLLNTTILISSGISISWSHHSIINNNFK
QAFYALLITIMLGILFSILQMWEYKQAQFSMSDSIFGSTFFMTTGFHGIHVIIGTTFLIV
SFFRMNKNLMSSNHHFGFEAAAWYWHFVDVVWLFLFTFMYWW
>nnamaqua_KR907248
KSPFFLVEMSPWPLVTSMQWWRDMSRESSFQGNHPFQLKKGLKIGMMLFIISELFFFLSF
FWAFFHSSLSPNVEIGSIWPPKNIIPLMPFTIPLLNTIILLSSGVTVTWAHHSMLSKNKS
QMILSLLMTIMLGILFTLLQINEYNQAQYSISDSIYGSTFFVTTGFHGLHVIIGTMFLSI
MYFRMKNNLMSSNHHFSFEASIWYWHFVDIIWIFLFTFMYWW
>ahebraeum_KY457512
FHPFHLVEKSPWPLTSSIQWWRDISREASLQGFHTIFVLKGLKLGMILFILSEIFFFISF
FWAFFHSSLSPNIEIGGNWPPKNVVPFNPFEVPLLNSTILISSGISVTWTHHSIINGNYK
NALLSLKITVMLGMFFTMFQMFEYFQAQFSITDGIFGSTFFMTTGFHGLHVIIGSIFLLV
SLLRIKNSMISMNHHFGFEASAWYWHFVDVVWLFLFTFMYWW
>amarmoreum_KY457516
FHPFHLVEKSPWPLTSSIQWWRDISREASLQGFHTNYVLKGLKLGMLLFILSEIFFFISF
FWAFFHSSLSPNIEIGGNWPPKSIIPFNPFEIPLLNSTILISSGISVTWAHHSIMNGNFY
SSLLSLKITVLLGMLFTMFQMFEYFQAQFSITDSIFGSTFFLTTGFHGIHVIIGSIFLMV
SYLRIKNNLISKDHHFGFEASAWYWHFVDVVWLFLFTFMYWW
>atholloni_KY457521
FHPFHLVEKSPWPLTSSIQWWRDISREASLQGFHTYFVLQGLKLGMLLFILSEVFFFVSF
FWAFFHSSLSPNIEIGGNWPPKSIFPFNPFEVPLLNSTILISSGISVTWSHHSILNKNYS
SSLLSLKITVMLGMLFTVFQVFEYFQAQFSITDGIFGSTFFLTTGFHGIHVIIGSIFLVV
SFFRIKNNLISSDHHFGFEASAWYWHFVDVVWLFLFTFMYWW
>rdecoloratus_KY457525
FHPFHLVEKSPWPLTSSIQWWRDISREGSFQGFHTNWVLNGLKMGMILFILSEVFFFISF
FWAFFHSSLSPNVEIGSQWPPNNVFPFNPFEIPLLNSTILISSGITVTWSHHSIMNKNYI
SALNSLLITIMLGMMFTMFQGFEYFQAQFSISDGIFGSTFFMTTGFHGLHVLIGSIFLLV
SFFRIKNQLISSNHFFGFEASAWYWHFVDVVWLFLFTFMYWW
>drhinocerinus_KY457527
FHPFHLVEKSPWPLTSSIQWWRDVSREASFQGFHTKWVLNGLKMGMLLFILSEIFFFVSF
FWSFFHSSLSPNIEIGGHWPPKGISPFNPFEVPLLNSAILISSGVTVTWSHHAIMNNNYI
SALNSLKITIGLGFLFTMFQAFEYFQSQFSISDGIFGSTFFMTTGFHGFHVLVGSIFLIV
SYFRIKNQLISSDHFFGFEASAWYWHFVDVVWLFLFTFMYWW
>hrufipes_KY457528
FHPFHLVEKSPWPLTSSIQWWRDVSREASFQGFHTIYVLKGLKLGMILFILSEIFFFISF
FWAFFHSSLSPNVEIGSMWPPKNIMAFNPFEIPLLNSTVLISSGITITWSHHAILNKNYF
SSLKSLLITIFLGFIFTIFQIFEYFQSQFSISDSIFGSTFFMTTGFHGFHVLIGTIFLLV
SYIRIKSQLISSKHHFGFEASAWYWHFVDVVWLFLFTFMYWW
>htruncatum_KY457529
FHPFHLVEKSPWPLTSSIQWWRDVSREASFQGFHTIYVLKGLKMGMILFILSEIFFFVSF
FWAFFHSSLSPNIEIGSMWPPKNIMAFNPFEIPLLNSTVLISSGVTITWSHHAILNGNYF
SSLKSLLITIFLGAIFTMFQIFEYFQSQFSISDSIFGSTFFMTTGFHGFHVLIGTIFLLV
SYTRIKKQLVSSKHHFGFEASAWYWHFVDVVWLFLFTFMYWW
>irubicundus_KY457530
YHPFHMVNKSPWPFTSCIQWWRDVSREASFQGWHSSNVILGLKLGMILFIVSEIFFFISF
FWAFFHSSLSPNIEIGSMWPPKNILPFNPFEIPLLNTTILISSGISVSWTHHSIINKNYK
EAFNSLLITITLGLTFTILQGWEYYQAQFSMSDSIFGSTFFMTTGFHGIHVIIGTLFLIV
SLIRINKNLISSSHHFGFEAAAWYWHFVDVVWLFLFTFMYWW
>isimplex_KY457532
FHPFHMVEKSPWPFTSCVQWWRDVSREASLQGHHSSYVLLGLKMGMIMFIISEIFFFLSF
FWAFFHSMLSPNIEIGSIWPPMNIIPFNPFEIPLLNTTILISSGISISWSHHSIINNNFK
ESFNSLLITILLGITFTILQSWEYMQSQFSMSDSIFGSTFFMTTGFHGIHVIIGTSFLII
SLIRMNHNLISSSHHFGFEAAAWYWHFVDVVWLFLFTFMYWW
>rappendiculatus_KY457535
FHPFHLVEKSPWPITSSIQWWRDVSREGSFQGYHTFWVLNGLKMGMILFILSEVFFFLSF
FWAFFHSSLSPNIEIGSQWPPKGIYPFNPFEVPLLNSTILISSGITVTWSHHSIMNQNYI
SALNSLLITILLGAAFTMFQGFEYFQAQFSISDGIFGSTFFMTTGFHGLHVLIGSIFLLV
SYFRIKNQLISSNHFFGFEASAWYWHFVDVVWLFLFTFMYWW
>revertsi_KY457537
FHPFHLVEKSPWPLTSSIQWWRDISREGSFQGYHTYWVLNGLKMGMILFILSEVFFFMSF
FWAFFHSSLSPNIEIGSQWPPKGIYPFNPFEVPLLNSTILISSGITITWSHHSIMNQNYI
SALNSLLITILLGAAFTMFQGFEYFQAQFSISDGIFGSTFFMTTGFHGLHVLIGSIFLMV
SFFRVKNQLISSNHFFGFEASAWYWHFVDVVWLFLFTFMYWW
>rmaculatus_KY457539
FHPFHLVEKSPWPITSSIQWWRDISREGSFQGFHTHWVLNGLKMGMILFILSEVFFFLSF
FWAFFHSSLSPNIEIGSQWPPKGIYPFNPFEVPLLNSTILISSGITVTWSHHSIMNQNYT
SALNSLLITILLGAAFTMFQGFEYFQAQFSISDGIFGSTFFMTTGFHGLHVLIGSIFLLV
SYFRIKNQLISSNHFFGFEASAWYWHFVDVVWLFLFTFMYWW
>rsimus_KY457542
FHPFHLVEKSPWPITSSIQWWRDVSREGSFQGFHTHWVLNGLKMGMILFILSEVFFFVSF
FWAFFHSSLSPNIEIGSQWPPKGIYPFNPFEIPLLNSTILISSGITVTWSHHAIMNQNYI
SALNSLIITILLGAAFTMFQGFEYFQAQFSISDGIFGSTFFMTTGFHGLHVLIGSIFLLV
SYFRIKNQLISSDHFFGFEASAWYWHFVDVVWLFLFTFMYWW
>rzambeziensis_KY457543
FHPFHLVEKSPWPITSSIQWWRDVSREGSFQGYHTFWVLNGLKMGMILFILSEVFFFLSF
FWAFFHSSLSPNIEIGSQWPPKGIYPFNPFEVPLLNSTILISSGITVTWSHHSIMNQNYI
SALNSLLITILLGAAFTMFQGFEYFQAQFSISDGIFGSTFFMTTGFHGLHVLIGSIFLLV
SYFRIKNQLISSNHFFGFEASAWYWHFVDVVWLFLFTFMYWW
>atestudinarium_LC553841
FHPFHMVEKSPWPLTSSIQWWRDISREASLQGFHTYYVLRGLKLGMLLFILSEIFFFISF
FWAFFHSSLSPNIEIGGNWPPKMIVPFNPFEIPLLNSTILISSGISVTWTHHAIMNSNYF
NSLLSLKLTVMLGFLFTLFQLFEYFQAQFCMTDGIFGSTFFLTTGFHGIHVIIGSIFLTV
TFFRIKNNLISSNHFFGFEAAAWYWHFVDVVWLFLFTFMYWW
>rnuttalli_MF818020
FHPFHLVEKSPWPFTSSIQWWRDISREASFQGFHTKWVLSGLKFGMILFILSEVFFFISF
FWAFFHSSLSPNIEIGSMWPPKNIYPFNPYEIPLLNSMILISSGVTVTWSHHSIMNKNYL
SSLNSLLITIFLGILFTMFQGFEYFQAQFCISDGIFGSTFFMMTGFHGFHVLIGSIFLTV
SYFRIKNQLISSDHFFGFEASAWYWHFVDVVWLFLFTFMYWW
>hlongicornis_MG450553
FHPFHLVEKSPWPLTSSIQWWRDISREASYQGFHTMWVLKGLKLGMLLFILSEVFFFVSF
FWAFFHSSLSPNIEIGGIWPPKNIFPFNPFEIPLLNSTILISSGISVTWSHHSIMMGNMS
NSLLSLKITIALGILFTMFQLFEYYQAQFSISDGIFGSTFFLTTGFHGIHVIIGTIFLIV
SAQRIKNSLISCEHFFGFEAAAWYWHFVDVVWLFLFTFMYWW
>ageoemydae_MK814531
FHPFHLVEKSPWPLTSSIQWWRDVSREASFQGFHTFFVLKGLKLGMLLFILSEIFFFISF
FWAFFHSSLSPNVEIGSCWPPKGIVPFNPFEIPLLNSTILISSGISVTWTHHAIMNGNLK
TSVLSLKLTIFLGILFTFFQTFEYFQAQFSITDSIFGSTFFLTTGFHGLHVIIGTTFLFV
TYFRIKNNLISMNHFFGFEAAAWYWHFVDIVWLFLFTFMYWW
>dmarginatus_MK905212
FHPFHLVEKSPWPLTSSIQWWRDISREASFQGFHTKWVLNGLKLGMLFFILSEIFFFISF
FWAFFHSSLSPNIEIGSLWPPKNIIPFNPFEIPLLNSTILISSGITVTWSHHAILNKNYI
SALNSLKITIFLGVMFTAFQIFEYSQAQFSISDSIFGSTFFMTTGFHGFHVLIGSIFLIV
SFFRIKNQLISSNHFFGFEASAWYWHFVDVVWLFLFTFMYWW
>inipponensis_MW013794
FHPFHMVEKSPWPFTSCVQWWRDVSREAAFQGLHSSYVLWGLKFGMILFIISEIFFFISF
FWAFFHSKLSPNIEIGALWPPKNIFPFNPFEIPLLNTTILISSGISISWSHHSIINNNYK
EAFNSLLITILLGITFTILQMWEYMQAQFSMSDSIFGSTFFMTTGFHGIHVIIGTTFLII
SFLRLNKNLISSSHHFGFEAAAWYWHFVDVVWLFLFTFMYWW
>ivespertilionis_MW411447
SHPFHMVEKSPWPFTSCVQWWRDVSREASLQGYHSSFVVLGLKMGMILFIISEIFFFLSF
FWAFFHSMLSPNIEIGAMWPPMHIFPFNPFEIPLLNTTILISSGISISWSHHSIINNNLK
ESLNSLMITILLGVIFTALQSWEYIQSQFSMSDSIFGSTFFMTTGFHGIHVIIGTSFLII
SLIRMNNNLITSSHHFGFEAAAWYWHFVDVVWLFLFTFMYWW
>amaculatum_MW719251
FHPFHLVEKSPWPLTSSIQWWRDISREASLQGFHTKFVLQGLKFGMMLFILSEIFFFVSF
FWAFFHSSLSPNIELGSNWPPKNIFPFNPYEIPLLNSTILISSGISVTWAHHAIMNGKLK
SALLSLKMTISLGILFTFFQMFEYYEAQFSITDSIFGSTFFLTTGFHGIHVIIGTIFLII
SFFRIKNCLMSKSHFFGFEASAWYWHFVDVVWLFLFTFMYWW
>ihexagonus_NC_002010
IPPFSYSSKSPWPFTSCVQWWRDISREASLQGNHSSFVIWGLKMGMILFIISEVFFFLSF
FWAFFHSSLSLMLKLALHDPLKMLLPLILFEIPLLKTTILISSGISISWSHQSIINNNFK
EAFNSLLITIMLGVTFTFLQGWEYKQSQFSMSDSIFGSTFFMTTGFHGIHVIIGTSFLII
SLIRINMNLISSSHHFGFEAAAWYWHFVDVVWLFLFTFMYWW
>rsanguineus_NC_002074
FHPFHLVEKSPWPITSSIQWWRDISREGSFQGFHTHWVLNGLKMGMILFILSEVFFFVSF
FWAFFHSSLSPNIEIGSQWPPKGIYPFNPFEIPLLNSTILISSGITVTWSHHAIMNKNYI
SALNSLLITILLGVAFTMFQGFEYFQAQFKISDGIFGSTFFMTTGFHGLHVLIGSIFLLV
SYFRIKNQLISSDHFFGFEASAWYWHFVDVVWLFLFTFMYWW
>ipersulcatus_NC_004370
FHPFHMVEKSPWPFSSCIQWWRDVSREACFSSPSFSYVLWGLKFGMILFIISEIFFFISF
FWAFFHSSLSPNVEIGAMWPPTNIYPFNPFEIPLLNTTILICSGISISWSHHSIINNNFK
EAFYALFITILLGIMFSILQMWEYMQAQFSMSDSIFGSTFFMTTGFHGIHVIIGTTFLII
SLFRMNKNLMSSSHHFGFEAAAWYWHFVDVVWLFLFTFMYWW
>hflava_NC_005292
FHPFHMVEKSPWPLTSSIQWWRDVSREASFQGFHTVLVLKGLKLGMLLFILSEVFFFISF
FWAFFHSSLSPNIEIGAIWPPENVIPFNPFEIPLLNSTILISSGISVTWSHHSIMLGKLS
NSLLSLKITIGLGILFTMFQLFEYYQAQFSISDGIFGSTFFLTTGFHGIHVIIGTVFLIV
SMKRIKNSLISSEHFFGFEASAWYWHFVDVVWLFLFTFMYWW
>iholocyclus_NC_005293
FHPFHMVDKSPWPLTSAIQWWRDVSREASLQGNHTSNVIWGLKLGMILFIVSEIFFFISF
FWAFFHSMLSPNIELGSIWPPHNIIPFNPFEIPLLNTTILISSGISVSWAHHSLMNNNFN
ETYKSLLITILLGILFTMLQMWEYSQAQFSISDSIFGTTFFVTTGFHGLHVIIGTTFLFV
TLMRINKNLLSSTHHFGFEAAAWYWHFVDVVWLFLFTFMYWW
>atriguttatum_NC_005963
FNPFHLVEKSPWPITSSIQWWRDISREASLQGHHTYFVLKGLKMGMLLFILSEVFFFISF
FWAFFHSSLSPSIEIGSQWPPLNISLFNPFEIPLLNSMILISSGISVTWTHHSIMNGNYN
TSLMSLVITVLLGFLFTFFQMFEYYQAQFSITDSIFGSSFFLTTGFHGIHVIIGTTFLLV
SLFRIKNNMISKNHFFGFEASAWYWHFVDVVWLFLFTFMYWW
>iuriae_NC_006078
FHPFHMVDKSPWPLTSAIQWWRDISREASFQGNHTSNVIWGLKFGMILFIVSEIFFFVSF
FWAFFHSMLSPNIELGSIWPPQNIIPFNPFEIPLLNTTILISSGISVSWSHHSLLNNNYN
EAYNSLLITILLGFLFTLLQGWEYMQAQFSISDSIFGTTFFVTTGFHGLHVIIGTTFLLV
TLIRMNKNHLSSTHHFGFEAAAWYWHFVDVVWLFLFTFMYWW
>asphenodonti_NC_017745
FHPFHMVEKSPWPLTSSIQWWRDISRESSFQGNHTLKVLNGLKMGMLLFILSEVFFFISF
FWAFFHSSLSPDIQIGSNWPPLNVNPFNPFEIPLLNSTILISSGISVTWTHHCIMNNKFN
SSLLSLKITIMLGVLFTFFQLFEYYQAQFSISDGIFGSTFFLTTGFHGIHVIIGSIFLIV
SLFRIKFNLISSVHFFGFEASAWYWHFVDVVWLFLFTFMYWW
>bconcolor_NC_017756
FHPFHMVEKSPWPLSSSIQWWRDISREASFQGFHTFPVLKGLKLGMLLFILSEVFFFISF
FWAFFHSSLSPNVEIGSMWPPKYIFPFNPFEIPLLNSTILISSGVSVTWAHHSIMNKDYF
SALLSLKITIMLGALFTMFQLFEYYEAQFSISDGIFGSTFFLTTGFHGIHVIIGSVFLLV
TLTRVKNCLISSEHFFGFEASAWYWHFVDVVWLFLFTFMYWW
>relaphensis_NC_017758
YHPFHMVEKSPWPLTSSMQWWRDISREASFQGYHTKLVLIGLKIGMLLFILSEIFFFL-F
FELFFHMSLSPSIEIGSIWPPKNIMPFNPFEIPLFNSMILISSGISVTWSHYSIMNKNYY
MVLFSLKITIFLGLMFTIFQLWEYFQALFSISDSIFGSTFFLTTGFHGIHVIIGTMFLFI
SDFRINNNLISSEHFFGFEASIWYWHFVDVIWLFLFTFMYWW
>nnamaqua_NC_019663
KSPFFLVEMSPWPLVSSMQWWRDMSRESSFQGNHPFQLKKGLKIGMMLFIISELFFFLSF
FWAFFHSSLSPNVEIGSIWPPKNIIPLMPFTIPLLNTIILLSSGMTVTWAHHSMLSKNKS
QMIFSLLMTIMLGILFTLLQINEYNQAQYSISDSIYGSTFFVTTGFHGLHVIIGTMFLSV
MYFRMKNNLMSSNHHFSFEASIWYWHFVDIIWIFLFTFMYWW
>acajennense_NC_020333
FHPFHLVEKSPWPLTSSIQWWRDVSREASFQGFHTKYVLEGLKLGMLLFILSEVFFFISF
FWAFFHSSLSPNIEIGSQWPPQNIIPFNPFEIPLLNSTILISSGISVTWAHHAIMNGDYF
SSLMSLKITIMLGAMFTMFQVFEYYQAQFSITDSVFGSTFFLTTGFHGIHVIIGSLFLLV
SYFRIKNSLISKSHFFGFEASAWYWHFVDVVWLFLFTFMYWW
>hformosensis_NC_020334
FHPFHMVEKSPWPLTSSIQWWRDISREASFQGFHTILVLKGLKLGMLLFILSEVFFFVSF
FWAFFHSSLSPNIEIGSIWPPINIIPFNPFEIPLLNSTILISSGVSVTWSHHSIMMGKLS
NSMLSLKITISLGILFTIFQLFEYYQAQFSISDGIFGSTFFLTTGFHGIHVIIGTIFLFI
SMKRINNMLISSEHFFGFEASAWYWHFVDVVWLFLFTFMYWW
>hinermis_NC_020335
FHPFHMVEKSPWPLTSSIQWWRDISREASFQGFHTFFVLKGLKMGMLLFILSEVFFFISF
FWAFFHSSLSPNIEIGAMWPPQNIYPFNPFEIPLLNSTILISSGISVTWSHHAIMNGKFN
SALFSLKITILLGLMFTIFQIFEYIEAQFSISDSIFGSTFFLTTGFHGIHVIIGTIFLVV
SYFRIKNALISSEHFFGFEASAWYWHFVDVVWLFLYTFMYWW
>raustralis_NC_023348
FHPFHLVEKSPWPLTSSIQWWRDISRESSFQGFHTYWVLNGLKMGMILFILSEIFFFISF
FWAFFHSSLSPNIEIGSQWPPKSIFPFNPFEIPLLNSTILISSGITITWSHHSIMNKNYI
STLNSLLITIILGVTFTMFQGFEYFQAQFSISDSIFGSTFFMTTGFHGIHVLIGSIFLLV
SFFRIKKQLISSNHFFGFEASAWYWHFVDVVWLFLFTFMYWW
>dnitens_NC_023349
FHPFHLVEKSPWPLTSSIQWWRDISREASFQGFHTKWVLKGLKLGMILFILSEIFFFVSF
FWSFFHSSLSPNIEIGSLWPPQNISPFNPFEIPLLNSTILISSGVTVSWSHHAIMNKNYI
SALNSLKITILLGVLFTLFQIFEYFQAPFSISDSVFGSTFFMTTGFHGFHVLIGTIFLIV
SYYRVKNQLISSNHFFGFEASAWYWHFVDVVWLFLFTFMYWW
>rgeigyi_NC_023350
FHPFHLVEKSPWPLTSSIQWWRDISREGSFQGFHTHWVLNGLKMGMILFILSEVFFFISF
FWAFFHSSLSPNIEIGSQWPPCNIFPFNPFEIPLLNSTILISSGITITWSHHSIMNENYN
SALNSLLITIMLGLLFTMFQGFEYFQAQFSISDGIFGSTFFMTTGFHGFHVLIGSIFLLV
SYFRIKNQLISSNHFFGFEASAWYWHFVDVVWLFLFTFMYWW
>dsilvarum_NC_026552
FHPFHLVEKSPWPLTSSIQWWRDISREASFQGFHTKWVLNGLKLGMLFFILSEVFFFISF
FWAFFHSSLSPNIEIGSLWPPKNIIPFNPFEIPLLNSTILISSGITVTWSHHAILNKNYI
SALTSLKITIFLGVMFTAFQIFEYSQAQFSISDSIFGSTFFMTTGFHGFHVLIGSIFLIV
SFIRIKNQLISSDHFFGFEASAWYWHFVDVVWLFLFTFMYWW
>aamericanum_NC_027609
FHPFHLVEKSPWPLTSSIQWWRDVSREASFQGNHTIYVLQGLKLGMILFILSEVFFFISF
FWAFFHSSLSPNIEIGSQWPPKNIIPFNPFEIPLLNSTILISSGISVTWTHHAIMNGDYN
SCLLSLKITVMLGVLFTLFQIFEYYQAQFSITDSIFGSTFFLTTGFHGIHVLIGSLFLSI
SYFRIKNNLISTSHFFGFEASAWYWHFVDVVWLFLFTFMYWW
>dnuttalli_NC_028528
FHPFHLVEKSPWPLTSSIQWWRDISREASFQGFHTKWVLNGLKLGMLFFILSEVFFFISF
FWAFFHSSLSPNIEIGSLWPPKNIIPFNPFEIPLLNSTILISSGITVTWSHHAILNKNYI
SALTSLKITIFLGVMFTAFQIFEYSQAHFH-SDSIFGSTFFMTTGFHGFPCFNWINFFNC
FLHSIKNQLISSDHFFGFEASAWYWHFVDVVWLFLFTFMYWW
>asculptum_NC_032369
FHPFHLVEKSPWPLTSSIQWWRDVSREASFQGFHTKYVLEGLKLGMLLFILSEVFFFISF
FWAFFHSSLSPNIEIGSQWPPQNIIPFNPFEIPLLNSTILISSGISVTWAHHAIMNGDYF
SSLMSLKITIMLGAMFTMFQVFEYYQAQFSITDSVFGSTFFLTTGFHGIHVIIGSLFLLV
SYFRIKNSLISKSHFFGFEASAWYWHFVDVVWLFLFTFMYWW
>hconcinna_NC_034785
FHPFHMVEKSPWPLTSSIQWWRDISREASLQGFHTLLVLKGLKLGMLLFILSEVFFFISF
FWAFFHSSLSPNIEIGSIWPPNNIIPFNPFEIPLLNSTILISSGISVTWSHHSIMMGKLS
NSLLALKITILLGIMFTIFQLFEYYQAQFSISDGVFGSTFFLTTGFHGIHVIIGTIFLFI
SMKRISNMMISSEHFFGFEASAWYGHFVDVVWLFLFTFMYWW
>rturanicus_NC_035946
FHPFHLVEKSPWPITSSIQWWRDISREGSFQGFHTHWVLNGLKMGMILFILSEVFFFVSF
FWAFFHSSLSPNIEIGSQWPPKGVYPFNPFEIPLLNSTILISSGITVTWSHHAIMNQNYL
SALNSLLITILLGAAFTMFQGFEYFQAQFSISDGIFGSTFFMTTGFHGLHVLIGSIFLLV
SYIRIKNQLISSDHFFGFEASAWYWHFVDVVWLFLFTFMYWW
>itasmani_NC_041086
FHPFHMVDKSPWPFTSCVQWWRDISREASFQGNHTSIVIWGLKLGMILFIISEIFFFISF
FWAFFHSSLSPNIEIGSIWPPCNISPFNPFEIPLLNTTILISSGISISWSHHSLINKNFN
ETFNSLLITIILGMIFTILQSWEYFQAQFSISDSIFGATFFLTTGFHGLHVIIGTTFLIV
TLTRIMNNQLSSTHHFGFEAAAWYWHFVDVVWLFLFTFMYWW
>areitcorreai_25
FQPFHIVDKSPWPMTGSIQWWRDICRESSLQGNHTMIVFMNMKWGMALFIISEIFFFLSF
FWAFFHSSLSPNIEIGSQWPPTSIIPFNPFSIPLLNTTILLSSGISITWSHHSILLKNYF
EAKNALILTIFLGILFTTLQGWEYLQASFSISDSIFGSTFFMSTGFHGLHVIIGTTFLSI
SLLRLMMSHFSNKHHFGFEAAAWYWHFVDVVWLFLYTFVYWW
>atabajara_29B
FQPFHIVDKSPWPLTGSIQWWRDICRESSFQGNHTLIVTLNMKWGMALFIISEIFFFISF
FWAFFHSSLSPNIELGTQWPPTSITPFNPFSIPLLNTTILLSSGISITWSHHSILNKSFQ
EAKNSLVLTIALGGLFTMLQIWEYYQAPFSISDSIFGSTFFMSTGFHGLHVIIGTSFLTI
SLIRLMLNHFSSNHHFGFEAAAWYWHFVDVVWLFLYTFVYWW
>omegnini_31
LNPFHLVDKSPWPLTGSILWWRDICRESTFQGNHTLLVLMNMKWGMILFIISEIFFFLAF
FWSFFHSSLSPNIEIGSQWPPLKILPFNPFSIPLLNTTILLTSGISVTWAHHSIINKHYN
NAFQALYLTIFLGITFTIMQTWEYIQAPFSISDSIFGTTFFMATGFHGLHVMIGTTFLSV
ALIRLFLNQLSNKHHFGFEAAAWYWHFVDVVWLFLYTFMYWW
>ofurcosus_2
IQPFHIVDKSPWPMTGSIQWWRDICREASFQGNHTKIVTLNMKWGMTLFIISEVFFFVSF
FWAFFHSSLSPNIEIGTQWPPLGVSPFNPFSIPLLNTTILLSSGISVTWAHHSILASRFS
ETSLSLCMTIFMGCLFSTLQGFEYIQAPFSISDSIYGSTFFMSTGFHGIHVLIGTTFLFI
MLMRIYLNQLSNNHHFGFEAAAWYWHFVDVVWLFLYTFVYWW
>orudis_11
MHPFHIVDKSPWPLTGSIQWWRDISREASLQGNHTLKVLKNMKWGMILFIISEIFFFISF
FWAFFHSSLSPNIEIGSQWPPHGISPFNPFSIPLLNTTILLSSGITVTWTHHCILNKKYP
STINSLTLTILLGVLFTMLQMWEYIQAPFSISDSIFGSTFFMSTGFHGLHVIIGTTFLIM
SLLRITKNLISNNHHFGFEAAAWYWHFVDVVWLFLYTFIYWW
>acapensis_29
FQPFHIVDKSPWPLTGSIQWWRDICRESSFQGNHTLIVLMNMKWGMALFIISEIFFFISF
FWAFFHSSLSPNIELGSQWPPSAINPFNPFSIPLLNTTILLSSGISITWSHHSILGKNYK
EAKTSLIITISLGLLFTSLQIWEYFQSPFSISDSIFGSTFFMSTGFHGLHVIIGTSFLII
SLLRLIYSHFSNKHHFGFEAAAWYWHFVDVVWLFLYTFVYWW
>otartakovskyi_1
FHPFHMVDKSPWPLTGSIQWWRDISREASLQGHHTLIVINNMKWGMLLFILSEVLFFTSF
FWAFFHSSLSPNIEIGSAWPPMGVTPFNPFSIPLLNTMILLSSGISVTWCHHSILNMNYN
ETVISLSLTIMLGCLFTSLQMWEYWQAPFSISDSIYGSTFFMSTGFHGLHVLIGTTFLSV
MLYRITQSQISNKHHFGFEAAAWYWHFVDVVWLFLYTFVYWW
>acerradoensis_2
FQPFHIVDKSPWPLTGSIQWWRDICRESSFQGNHTSSVLMNMKWGMALFIISEIFFFISF
FWAFFHSSLSPNIEIGSQWPPISIIPFNPFSIPLLNTTILLSSGISITWSHHSILNNSYL
EAKNALILTIMLGILFTLLQAWEYYQASFSISDSIFGSTFFMSTGFHGLHVIIGTSFLMI
ALLRLTWSHFSNKHHFGFEAAAWYWHFVDVVWLFLYTFVYWW
>oturicata_Ocala2
FQPFHLVDKSPWPLTGSIQWWRDICREASFQGNHNSIVLLNMKWGMMLFIISEVFFFVSF
FWSFFHSSLSPNIEIGSMWPPQGIIPFNPFSIPLLNTTILLSSGISVTWAHHSLLMKNYN
ESQNALLMTIILGILFTSLQSWEYIQAPFSISDSVYGSTFFMATGFHGIHVLIGTTFLSI
SSLRIYLSHFSDKHHFGFEAAAWYWHFVDVVWLFLYTFMYWW
>ozumpti_73
FHPYHLVDKSPWPITGSIQWWRDICREASFQGYHTKVVSFNMKWGMILFIISEIFFFISF
FWAFFHSSLSPNIEIGSQWPPSGVIPFNPFSIPLLNTTILLSSGISVTWAHHSLINANYK
ETNIAMMTTISLGIMFSALQGWEYMQAPFSISDSVFGSTFFMATGFHGLHVLIGTTFLSV
ILLRIPLSHLSNHHHFGFEAAAWYWHFVDVVWLFLYTFVYWW
>afonsecai_6
PQPFHIVDKSPWPLTGSIQWWRDISREASFQGNHTMIVSINMKWGMALFIISEVFFFISF
FWAFFHSSLSPNIEIGAQWPPSSISPFNPFSIPLLNTTILLSSGISVTWSHHSIILKKFY
EVKKSLIITIMLGVLFTSLQVWEYHQASFSISDSTFGSTFFMSTGFHGLHVIIGSSFLFI
SFTRLLLSHFSNKHHFGFEAAIWYWHFVDVVWLFLYTFVYWW
>oturicata_NM3
FQPFHLVDKSPWPLTGSIQWWRDICREASFQGNHNSIVLLNMKWGMMLFIISEVFFFVSF
FWSFFHSSLSPNIEIGSMWPPQGIIPFNPFSIPLLNTTILLSSGISVTWAHHSLLMKNYN
ESQNALLMTIILGILFTSLQSWEYIQAPFSISDSVYGSTFFMATGFHGIHVLIGTTFLSI
SSLRIYLSHFSDKHHFGFEAAAWYWHFVDVVWLFLYTFVYWW
>arioplatensis_2
FQPFHIVDKSPWPLTGSIQWWRDICREASFQGNHTLNVLMNMKWGMALFIISEVFFFISF
FWAFFHSSLSPNIEIGSQWPPTSINPFNPFSIPLLNTTILLSSGISVTWSHHSILIKNYP
EAKNSLILTITLGTLFTILQGWEYLQASFSISDSIFGSTFFMSTGFHGLHVIIGTTFLII
SLVRLTWSHYSNKHHFGFEAAAWYWHFVDVVWLFLYTFVYWW
>rfaini_82
PQPFHIVDKSPWPLTSSIQWWRDVSRESSFQGNHTHIVIMNLKWGMSLFIISEIFFFISF
FWAFFHSSLSPNIELGTQWPPVSINPFNPYSIPLLNTTILLSSGISVTWSHHSILSSNYK
YAKNSLIITILLGLIFSILQIWEYTQASFSISDCIFGSTFFMSTGFHGLHVIIGTTFLFI
TFIRLMMNHFSNKHHFGFEAAAWYWHFVDVVWLFLYTFVYWW
>orudis_2
MHPFHIVDKSPWPLTGSIQWWRDISREASLQGNHTLKVLKNMKWGMILFIISEIFFFISF
FWAFFHSSLSPNIEIGSQWPPHGISPFNPFSIPLLNTTILLSSGITVTWTHHCILNKKYP
STINSLTLTILLGVLFTMLQMWEYIQAPFSISDSIFGSTFFMSTGFHGLHVIIGTTFLIM
SLLRITKNLISNNHHFGFEAAAWYWHFVDVVWLFLYTFIYWW
>oturicata_Travis5
FQPFHLVDKSPWPLTGSIQWWRDICREASFQGNHNSIVLLNMKWGMMLFIISEVFFFVSF
FWSFFHSSLSPNIEIGSMWPPQGIIPFNPFSIPLLNTTILLSSGISVTWAHHSLLMKNYN
ESQNALLMTIILGILFTSLQSWEYIQAPFSISDSVYGSTFFMATGFHGIHVLIGTTFLSI
SSLRIYLSHFSDKHHFGFEAAAWYWHFVDVVWLFLYTFVYWW
>atabajara_30A
FQPFHIVDKSPWPLTGSIQWWRDICRESSFQGNHTLIVTLNMKWGMALFIISEIFFFISF
FWAFFHSSLSPNIELGTQWPPTSITPFNPFSIPLLNTTILLSSGISITWSHHSILNKSFQ
EAKNSLVLTIALGGLFTMLQIWEYYQAPFSISDSIFGSTFFMSTGFHGLHVIIGTSFLTI
SLIRLMLNHFSSNHHFGFEAAAWYWHFVDVVWLFLYTFVYWW
>ocompactis_9
TQPFHIVDKSPWPMTGSIQWWRDICRESTFQGNHTLIVAKNMKWGMILFIISEVFFFISF
FWAFFHSSLSPNIEIGSQWPPKSIIPFNPFSIPLLNTTILLSSGISITWAHHNLIMKIYE
DTTLALLITILLGLIFTILQGWEYIQASFSISDSIYGTTFFVSTGFHGLHVIIGTSFLSI
MLARILMNHMSNNHHVGFEAAAWYWHFVDVVWLFLYTFIYWW
>acapensis_1
FQPFHIVDKSPWPLTGSIQWWRDICRESSFQGNHTLIVLMNMKWGMALFIISEIFFFISF
FWAFFHSSLSPNIELGSQWPPTAINPFNPFSIPLLNTTILLSSGISITWSHHSILAKNYK
EAKNSLIITISLGLLFTSLQIWEYFQSPFTISDSIFGSTFFMSTGFHGLHVIIGTSFLII
SLLRLIYSHFSNKHHFGFEAAAWYWHFVDVVWLFLYTFVYWW
>overrucosus_2
FHPFHMVDKSPWPLTGSIQWWRDISREASLQGHHTLIVLNNMKWGMLLFILSEILFFMSF
FWAFFHSSLSPNVEIGSMWPPMGVIPFNPFSIPLLNTMILLSSGISVTWCHHSILVKNYK
ETTISLSITIMLGCLFTLLQMWEYLQAPFSISDSIYGSTFFMSTGFHGLHVLIGTTFLSI
MLYRIMQNQISNKHHFGFEAAAWYWHFVDVVWLFLYTFVYWW
>otartakovskyi_2
FHPFHMVDKSPWPLTGSIQWWRDISREASLQGHHTLIVINNMKWGMLLFILSEVLFFTSF
FWAFFHSSLSPNIEIGSAWPPMGVTPFNPFSIPLLNTMILLSSGISVTWCHHSILNMNYN
ETVISLSLTIMLGCLFTSLQMWEYWQAPFSISDSIYGSTFFMSTGFHGLHVLIGTTFLSV
MLYRITQSQISNKHHFGFEAAAWYWHFVDVVWLFLYTFVYWW
>onoorsveldensis_111
YQPFHIVDKSPWPITGSIQWWRDVCREATFQGNHTLIVTKNMKWGMILFIISEVFFFVSF
FWAFFHSSLSPNVEIGSQWPPMMIIPFNPFSIPLLNTTILLSSGITITWSHHSLIMKNFN
ETTLALAMTIILGITFTILQSWEYIQAPFSISDSIYGSTFFMSTGFHGLHVIIGTTFLTT
ILMRVFLNHMSNNHHFGFEAAAWYWHFVDVVWLFLYTFIYWW
>aguaporensis_2
FQPFHIVDKSPWPLMGSIQWWRDICRESSFQGNHTINVIMNMKWGMVLFIISEIFFFISF
FWAFFHSSLSPNIEIGSQWPPTSIIPFNPFSIPLLNTTILLSSGISVTWSHHSILTKKYL
DAKNALILTILLGLLFTILQTWEYFQASFSISDSIFGSTFFMSTGFHGLHVIIGTSFLFI
SLLRLTYSHFSNKHHFGFEAAAWYWHFVDVVWLFLYTFVYWW
>acerradoensis_1
FQPFHIVDKSPWPLTGSIQWWRDICRESSFQGNHTSSVLMNMKWGMALFIISEIFFFISF
FWAFFHSSLSPNIEIGSQWPPISIIPFNPFSIPLLNTTILLSSGISITWSHHSILNNSYL
EAKNALILTIMLGILFTLLQAWEYYQASFSISDSIFGSTFFMSTGFHGLHVIIGTSFLMI
ALLRLTWSHFSNKHHFGFEAAAWYWHFVDVVWLFLYTFVYWW
>ofurcosus_1
IQPFHIVDKSPWPMTGSIQWWRDICREASFQGNHTKIVTLNMKWGMTLFIISEVFFFVSF
FWAFFHSSLSPNIEIGTQWPPLGVSPFNPFSIPLLNTTILLSSGISVTWAHHSILASRFS
ETSLSLCMTIFMGCLFSTLQGFEYIQAPFSISDSIYGSTFFMSTGFHGIHVLIGTTFLFI
MLMRIYLNQLSNNHHFGFEAAAWYWHFVDVVWLFLYTFVYWW
>overrucosus_1
FHPFHMVDKSPWPLTGSIQWWRDISREASLQGHHTLIVLNNMKWGMLLFILSEILFFMSF
FWAFFHSSLSPNVEIGSMWPPMGVIPFNPFSIPLLNTMILLSSGISVTWCHHSILVKNYK
ETTISLSITIMLGCLFTLLQMWEYLQAPFSISDSIYGSTFFMSTGFHGLHVLIGTTFLSI
MLYRIMQNQISNKHHFGFEAAAWYWHFVDVVWLFLYTFVYWW
>apuertoricensis_3
FQPFHIVDKSPWPLSGSIQWWRDICRESSFQGNHTINVLLNMKWGMALFIISEIFFFLSF
FWAFFHSSLSPNIEIGSQWPPISIIPFNPFSIPLLNTMILLSSGISVTWSHHSIINKSYL
EAKNALIMTLLLGLLFTLLQAWEYYQASFSISDSIFGSTFFMSTGFHGLHVIIGTSFLII
SLLRLTLNHFSNTHHFGFEAAAWYWHFVDVVWLFLYTFVYWW
>ohermsi_3
FQPFHLVDKSPWPLTGAIQWWRDICREASFQGNHTHYVFMNMKWGMILFIISEIFFFVSF
FWAFFHSSLSPNIELGAQWPPLSINPFNPFSISLLNTTILLSSGISVTWCHHSILNKMYK
ETTNSLFSTVILGCLFTSLQGWEYYQAPFSIADSVYGSTFFMSTGFHGLHVLIGSTFLTI
TLIRIILNQMSHKHHFGFEAAAWYWHFVDVVWLFLYSFVYWW
>acapensis_45
FQPFHIVDKSPWPLTGSIQWWRDICRESSFQGNHTLIVLMNMKWGMALFIISEIFFFISF
FWAFFHSSLSPNIELGSQWPPTAINPFNPFSIPLLNTTILLSSGISITWSHHSILAKNYK
EAKNSLIITISLGLLFTSLQIWEYFQSPFSISDSIFGSTFFMSTGFHGLHVIIGTSFLII
SLLRLIHSHFSNKHHFGFEAAAWYWHFVDVVWLFLYTFVYWW
>oturicata_KAN5
FQPFHLVDKSPWPLTGSIQWWRDICREASFQGNHNSIVLLNMKWGMMLFIISEVFFFVSF
FWSFFHSSLSPNIEIGSMWPPQGIIPFNPFSIPLLNTTILLSSGISVTWAHHSLLMKNYN
ESQNALLMTIILGILFTSLQSWEYIQAPFSISDSVYGSTFFMATGFHGIHVLIGTTFLSI
SSLRIYLSHFSNKHHFGFEAAAWYWHFVDVVWLFLYTFVYWW
>aperuvianus_solo
LNPFHIVDKSPWPMTGAIQWWRDISREASLQGNHTLTVYKSMKWGMTLFIISEIFFFLSF
FWAFFHSSLSPSIEIGSQWPPLMITPFNPFSIPLLNTTILLSSGISITWSHHSILSSSYT
TAKTSLILTALMGALFTSLQTWEYLQAPFSISDAIFGATFYMATGFHGLHVIIGTIFLMT
SLVRLTLSHFSNKHHFGFEASAWYWHFVDVVWLFLYTFVYWW
>aguaporensis_1
FQPFHIVDKSPWPLMGSIQWWRDICRESSFQGNHTINVIMNMKWGMVLFIISEIFFFISF
FWAFFHSSLSPNIEIGSQWPPTSIIPFNPFSIPLLNTTILLSSGISVTWSHHSILTKKYL
DAKNALILTILLGLLFTILQTWEYFQASFSISDSIFGSTFFMSTGFHGLHVIIGTSFLFI
SLLRLTYSHFSNKHHFGFEAAAWYWHFVDVVWLFLYTFVYWW
>apuertoricensis_1
FQPFHIVDKSPWPLSGSIQWWRDICRESSFQGNHTINVLLNMKWGMALFIISEIFFFLSF
FWAFFHSSLSPNIEIGSQWPPISIIPFNPFSIPLLNTMILLSSGISVTWSHHSIINKSYL
EAKNALIMTLLLGLLFTLLQAWEYYQASFSISDSIFGSTFFMSTGFHGLHVIIGTSFLII
SLLRLTLNHFSNTHHFGFEAAAWYWHFVDVVWLFLYTFVYWW
>aricei_male
LHPFHLVNKSPWPLTGSLQWWRDICREATYQGNHTLIVFKNMKWGMILFIVSEILFFTAF
FWAFFHSSLSPNVEIGAMWPPKLIQPFNPFSIPLLNTTILLSSGITITWSHHSMLNKNFN
EAFNGLMSTMILGFIFTLLQLWEYAQAPFSISDSIYGSTFFMSTGFHGLHVIIGTTFLTM
MFIRLNMNHFSNKHHFGFEAAAWYWHFVDVVWLFLYTFVYWW
>amicrolophi_10
IQPFHIVDKSPWPLTGSVQWWRDICRESSFQGNHTLTVIINMKWGMALFIISEIFFFISF
FWAFFHSSLSPNIEIGSQWPPLSISPFNPFSIPLLNTTILLSSGISITWSHHSILLKNYF
EAKNSLILTISLGLLFTILQIWEYFQAPFTISDSIFGSTFFMSTGFHGLHVIIGTTFLII
SLLRLIHSHFSHNHHFGFEGAAWYWHFVDVVWLFLYTFVYWW
>areitcorreai_2
FQPFHIVDKSPWPMTGSIQWWRDICRESSLQGNHTMIVFMNMKWGMALFIISEIFFFLSF
FWAFFHSSLSPNIEIGSQWPPTSIIPFNPFSIPLLNTTILLSSGISITWSHHSILLKNYY
EAKNALILTIFLGVLFTTLQGWEYLQASFSISDSIFGSTFFMSTGFHGLHVIIGTTFLSI
SLLRLMMSHFSNKHHFGFEAAAWYWHFVDVVWLFLYTFVYWW
>amicrolophi_17
IQPFHIVDKSPWPLTGSVQWWRDICRESSFQGNHTLTVIMNMKWGMALFIISEIFFFISF
FWAFFHSSLSPNIEIGSQWPPLSISPFNPFSIPLLNTTILLSSGISITWSHHSILLKNYF
EAKNSLILTISLGLLFTILQIWEYFQAPFTISDSIFGSTFFMSTGFHGLHVIIGTTFLII
SLLRLIHSHFSHNHHFGFEGAAWYWHFVDVVWLFLYTFVYWW
>arioplatensis_1
FQPFHIVDKSPWPLTGSIQWWRDICREASFQGNHTLNVLMNMKWGMALFIISEVFFFISF
FWAFFHSSLSPNIEIGSQWPPTSINPFNPFSIPLLNTTILLSSGISVTWSHHSILIKNYP
EAKNSLILTITLGTLFTILQGWEYLQASFSISDSIFGSTFFMSTGFHGLHVIIGTTFLII
SLVRLTWSHYSNKHHFGFEAAAWYWHFVDVVWLFLYTFVYWW
>pperimilis_GQ222414
KHPFHIVDYSPWPLINSMLWWRDITRESTFQGNHTYMVYNGLKISMILFISSEIMFFLSF
FWSFFHFSLAPELELGNNWPPQGILMINPYHIPLLNTALLLSSGVTVTWAHYSILSKKYY
TSMFSLILTILLGISFSFLQYFEYQMTEFSLNDGVFGSVFFMTTGFHGLHVLIGTTFLIV
NLSRLIKMHFNNNHHFSFEAAAWYWHFVDVVWIYLYIFMYWW
>asp_lamington_KC769586
FHPFHMVNKSPWPLSSSLQWWRDMIREATFMGNHTMIVIKGLKWGMILFIVSEIFFFISF
FWSFFHSSLSPNIELGAMWPPMSIIPFNPFHIPLLNTTILLASGITVTWAHHNLLNKNFY
KTQMALFMTVFLGIYFTCLQAWEYLEASFTISDSVFGSTFFVATGFHGLHVIIGTMFLFT
CLMRLMKNHLSNNHHFGFEAAAWYWHFVDVVWLFLYMFVYWW
>asp_springbok_KC769588
MHPFHLVNKSPWPLTGSVQWWRDICRESTFQGNHTLMVLNNMKWGMILFILSEIFFFVSF
FWAFFHSMLSPNIEIGSMWPPEKIQPFNPFSIPLLNTTILLSSGITITWSHHSIINKNFN
EAFKSLSITIMLGIIFTILQGWEYNLAPFTISDSIYGSTFFMSTGFHGLHVIIGSSFLAM
ILIRLNLNHFSNSHHFGFEAAAWYWHFVDIVWLFLYTFIYWW
>apersicus_KJ133581
LHPFHLVNKSPWPLTGSLQWWRDICREATFQGNHTIIVFKNMKWGMILFIISEILFFTAF
FWAFFHSSLSPNVELGTMWPPKLIQPFNPFSIPLLNTTILLSSGITITWSHHSILNKNFK
EAFNGLFSTISLGFIFTLLQLWEYNQAPFSISDSVFGSTFFMSTGFHGLHVMIGTSFLMM
MFIRLNLNHFSNKHHFGFEAAAWYWHFVDVVWLFLYTFVYWW
>astriatus_KJ133583
LQPFHLVTKSPWPLMGSLQWWRDICREATFQGYHTIIVSKNMKWGMILFIISEIFFFMSF
FWAFFHSSLSPNIEIGSQWPPINIQPFNPLSVPLLNTTILLSSGISITWAHHSLIKKHFS
ETQKALLVTILLGILFTILQMWEYYQAPFSISDSIYGTTFFMSTGFHGLHVMIGTTFLLM
MYIRLNFNQFSKSHHFGFEASAWYWHFVDIVWLFLFTFMYWW
>awalkerae_KJ133584
LHPFHLVNKSPWPLTGSLQWWRDICREATFQGNHTLIVFSNMKWGMILFIISEILFFTAF
FWAFFHSSLSPNIEIGSMWPPKLIHPFNPFSIPLLNTTILLSSGITITWSHHSLMNKNFY
ETFNGLISTIMLGFIFTLLQMWEYIQAPFSISDSIFGSTFFMSTGFHGLHVIIGTTFLSM
IFIRLNLNHFSNKHHFGFEAAAWYWHFVDVVWLFLYTFVYWW
>ocapensis_KJ133586
FQPFHIVDKSPWPLTGSIQWWRDICRESSFQGNHTLIVLMNMKWGMALFIISEIFFFFFF
FWAFFHSSLSPNIELGSQWPPSAINPFNPFSIPLLNTTILLSSGISITWSHHSILGKNYK
EAKTSLIITISLGLLFTSLQIWEYLQSPFSISDSIFGSTFFMSTGFHGLHVIIGTSFLII
SLLRLIYSHFSNKHHFGFEAAAWYWHFVDVVWLFLYTFVYWW
>rfaini_KJ133588
PQPFHIVDKSPWPLTSSIQWWRDVSRESSFQGNHTHIVIMNLKWGMSLFIISEIFFFISF
FWAFFHSSLSPNIELGTQWPPVSINPFNPYSIPLLNTTILLSSGISVTWSHHSILSSNYK
YAKNSLIITILLGLIFSILQIWEYTQASFSISDCIFGSTFFMSTGFHGLHVIIGTTFLFI
TFIRLMMNHFSNKHHFGFEAAAWYWHFVDVVWLFLYTFVYWW
>ocompactus_KJ133590
TQPFHIVDKSPWPMTGSIQWWRDICRESTFQGNHTLIVAKNMKWGMILFIISEVFFFISF
FWAFFHSSLSPNIEIGSQWPPKSIIPFNPFSIPLLNTTILLSSGISITWAHHNLIMKIYE
DTTLALLITILLGLIFTILQGWEYMQASFSISDSIYGTTFFVSTGFHGLHVIIGTSFLSI
MLARILMNHMSNNHHVGFEAAAWYWHFVDVVWLFLYTFIYWW
>ocostalis_KJ133591
FHPFHMVEKSPWPLTGSIQWWRDITREASFQGHHTIIVSLNMKWGMALFILSEVLFFVSF
FWAFFHSSLSPNIEIGTIWPPVGITPFNPFSIPLLNTTILLSSGITVTWTHHSIINKNYQ
EAFNSLLLTILLGFVFTILQGWEYTQASFSISDSIYGSTFFMSTGFHGLHVIIGSTFLAI
TLLRTFLNHMSSSHHFGFEAAAWYWHFVDVVWLFLYSFVYWW
>omegnini_KJ133592
LNPFHLVDKSPWPLTGSILWWRDICRESTFQGNHTLLVLMNMKWGMILFIISEIFFFLAF
FWSFFHSSLSPNIEIGSQWPPLKILPFNPFSIPLLNTTILLTSGISVTWAHHSIINKHYN
NAFQALYLTIFLGITFTIMQTWEYIQAPFSISDSIFGTTFFMATGFHGLHVMIGTTFLSV
ALIRLFLNQLSNKHHFGFEAAAWYWHFVDVVWLFLYTFMYWW
>omoubata_NC_004357
TQPFHIVDKSPWPMTGSIQWWRDICREATFQGNHTLIVAKNMKWGMILFIISEVFFFISF
FWAFFHSSLSPNIEIGSQWPPKSIIPFNPFSIPLLNTTILLSSGISITWAHHNLMMKSYE
DTTLALLITILLGLIFTILQGWEYNQASFSISDSIYGTTFFMSTGFHGLHVIIGTSFLSI
MLARILMSHMTNNHHVGFEAAAWYWHFVDVVWLFLYTFIYWW
>oporcinus_KJ133595
MQPFHIVDKSPWPITGSIQWWRDICRESTFQGHHTLIVSKNMKWGMILFIISEIFFFVSF
FWAFFHSSLSPNIEIGSQWPPEKILAFNPFSIPLLNTTILLSSGISITWAHHNLIMKNYK
NTTLALAITIILGLIFTGLQSWEYIQASFSISDSIYGTTFFMSTGFHGLHVIIGTSFLSV
MFTRILMNHLTNNHHVGFEAAAWYWHFVDVVWLFLYTFIYWW
>ophacochoerus_KJ133596
MQPFHIVDKSPWPITGSIQWWRDICRESTFQGHHTLIVAKNMKWGMILFIISEIFFFISF
FWAFFHSSLSPNIEIGAQWPPEKILPFNPFSIPLLNTTILLSSGISITWAHHNLIMKIYK
DTIVALSITIILGLIFTTLQSWEYIQASFSISDSIYGTTFFVSTGFHGLHVIIGTSFLMT
TLARVLMNHMTNNHHVGFEAAAWYWHFVDVVWLFLYTFIYWW
>okalaharensis_KJ133598
SQPFHIVDKSPWPITSSIQWWRDVCREATFQGNHTMIVTKNMKWGMILFIISEVFFFVSF
FWAFFHSSLSPNIEIGSQWPPMMIIPFNPFSIPLLNTTILLSSGITITWSHHSLIMKNFN
ETSLALTMTITLGITFTALQSWEYIQAPFSISDSIYGSTFFMSTGFHGLHVIIGTTFLTI
ILTRVFLNHMSNNHHFGFEAAAWYWHFVDVVWLFLYTFVYWW
>opavimentosus_KJ133599
TQPFHIVDKSPWPITGSIQWWRDVCREATFQGNHTTIVTKNMKWGMILFIISEVFFFVSF
FWAFFHSSLSPNIEIGSQWPPMMITPFNPFSIPLLNTTILLSSGITITWSHHSLIMKNYK
ETTLALSLTITLGMIFTSLQSWEYIQAPFSISDSIYGSTFFMSTGFHGLHVIIGTTFLTA
ILARIILNHMSNNHHFGFEAAAWYWHFVDVVWLFLYTFVYWW
>onoorsveldensis_KJ133601
YQPFHIVDKSPWPITGSIQWWRDVCREATFQGNHTLIVTKNMKWGMILFIISEVFFFVSF
FWAFFHSSLSPNVEIGSQWPPMMIIPFNPFSIPLLNTTILLSSGITITWSHHSLIMKNFN
ETTLALAMTIILGITFTILQSWEYIQAPFSISDSIYGSTFFMSTGFHGLHVIIGTTFLTT
ILMRVFLNHMSNNHHFGFEAAAWYWHFVDVVWLFLYTFIYWW
>osavignyi_KJ133604
TQPFHIVDKSPWPISGSIQWWRDICREATFQGNHTMIVTKNMKWGMILFITSEVFFFVSF
FWAFFHSSLSPNIEIGSQWPPMMITPFNPFSIPLLNTTILLSSGISITWSHHSLILKNFN
QTTLALLTTIILGMTFTVLQTWEYIQAPFSISDSIYGSTFFMSTGFHGLHVIIGTTFLSL
TLIRITLNHMSNNHHFGFEAAAWYWHFVDVVWLFLYTFIYWW
>obrumpti_KR907229
LHPFHLVNKSPWPLTGSMQWWRDICREATFQGFHTWIVTNNMKWGMSLFIVSEIFFFISF
FWAFFHSSLSPNIEIGSMWPPSGIQPFNPFSIPLLNTTILLSSGISITWSHHALLNMHFT
ATFKALSTTILLGFLFTILQSWEYLQAPFTITDSIYGSTFFMATGFHGLHVIIGTLFLLT
ILTRLSLGHFSKSHHFGFEASAWYWHFVDVVWLFLYTFIYWW
>cboueti_KR907232
LQPYHLLNKSPWPLMASIHWWRDIIRESSMEGQHNSYVIMNMKFGMILFILSEVFFFISF
FWAYFHSMLAPNIEIGSVWPPHGMIIFNPYSIPLLNTAILLSSGITITWSHHSLLNKNYI
NCMKALMITIILGIMFSFFQLLEYNQGMFSMSDSIYGSTFYISTGFHGLHVLIGTIFLTT
TFIRLHLNHLSKTHHFGFEASAWYWHFVDVVWLFLYTFIYWW
>cboueti_KR907236
MQPFHLTEKSPWPLMATIQWWRDITRESSLSGHHNSYVIMNMKYGMVLFILSEIFFFISF
FWAFFHSMLTPNIEIGSVWPPNGINIFNPYSIPLLNTTILLSSGITVTWAHHSMLNNNYK
FFMLAMQITIIFGITFSYFQLLEYKQGLFSMSDSVYGSTFYMATGFHGLHVIIGTLFLTV
MYLRMFMNQMSKSHHFGLEASAWYWHFVDVVWLFLYTFIYWW
>owaterbergensis_KR907251
MQPFHIVDNSPWPITGSIQWWRDICRESTFQGHHTMIVAKNMKWGMILFIISEIFFFISF
FWAFFHSSLSPNIEIGAQWPPEEIFPFNPFSIPLLNTTILLSSGISITWAHHNLITKIYN
ETVLALTTTIVLGLVFTMLQSWEYIQAPFSISDSIYGTTFFVSTGFHGLHVIIGTSFLMV
TLTRILMSHMTNNHHVGFEAAAWYWHFVDVVWLFLYTFIYWW
>ozumpti_KR907254
FHPYHLVDKSPWPITGSIQWWRDICREASFQGYHTKVVSFNMKWGMILFIISEIFFFISF
FWAFFHSSLSPNIEIGSQWPPSGVIPFNPFSIPLLNTTILLSSGISVTWAHHSLINANYK
ETNIAMMTTISLGIMFSALQGWEYMQAPFSISDSVFGSTFFMATGFHGLHVLIGTTFLSV
ILLRIPLSHLSNHHHFGFEAAAWYWHFVDVVWLFLYTFVYWW
>ozumpti_KR907257
FHPYHLVDKSPWPITGSIQWWRDICREASFQGYHTKVVSFNMKWGMILFIISEIFFFISF
FWAFFHSSLSPNIEIGSQWPPSGVIPFNPFSIPLLNTTILLSSGISVTWAHHSLINANYK
ETNIAMMTTISLGIMFSALQGWEYMQAPFSISDSVFGSTFFMATGFHGLHVLIGTTFLSV
ILLRIPLSHLSNHHHFGFEAAAWYWHFVDVVWLFLYTFVYWW
>cconfusus_KY457514
FQPFHLVEKSPWPLTMSIQWWRDVCRESSFQGNHNTYVTMNMKYGMIMFIISEVFFFISF
FWAYFHSMLTPNIEIGSSWPPMNMYMFDPFSIPLLNTSMLLSSGVTITWAHYSLLMKNYN
KMMKTLILTIMLGIMFSLLQYIEYKQGKFSLSDSVYGSTFYMATGFHGLHVLIGTMFLSV
MLIRMYLNHMSNKHHFGFEAGSWYWHFVDVVWMFLYIFIYWW
>pperingueyi_KY457517
LHPFHLVNKSPWPLMGSMQWWRDICREATFQGCHTLIVSKNMKWGMLLFIISEIFFFVSF
FWAFFHSSLSPNIEIGSHWPPTSIKPFNPFSVPLLNTTILLSSGISITWSHHSLVNKHFL
DTHKALMMTIILGILFTFLQSWEYYQAPFSISDSIYGATFFMATGFHGLHVIIGTNFLLM
ILIRLNFNQLSKSHHFGFEASAWYWHFVDVVWLFLYTFIYWW
>stransgariepinus_KY457523
LHPFHLVNKSPWPLSGSLQWWRDICRESTFQGNHTFIVTNNMKWGMILFIVSEIFFFVSF
FWAFFHSSLSPNIEIGSIWPPKGIHPFNPFMIPLLNTTILLSSGITITWSHHALLTKNFN
DTQKALLMTILLGIFFTFLQAWEYHQAPFSISDSIYGSTFFMATGFHGLHVIIGTSFLSS
IFVRLLFNHLSKSHHFGFEASAWYWHFVDVVWLFLYTFMYWW
>oturicata_KAN_MF818021
FQPFHLVDKSPWPLTGSIQWWRDICREASFQGNHNSIVLLNMKWGMMLFIISEVFFFVSF
FWSFFHSSLSPNIEIGSMWPPQGIIPFNPFSIPLLNTTILLSSGISVTWAHHSLLMKNYN
ESQNALLMTIILGILFTSLQSWEYIQAPFSISDSVYGSTFFMATGFHGIHVLIGTTFLSI
SSLRIYLSHFSNKHHFGFEAAAWYWHFVDVVWLFLYTFVYWW
>otholozani_MF818023
FHPFHMVDKSPWPLTGSIQWWRDVSREASLQGHHTLIVLNNMKWGMLLFILSEVLFFTSF
FWAFFHSSLSPNIEIGSAWPPMGVTPFNPFSIPLLNTMILLSSGISVTWCHHSILSKNYK
ETVTSLSITIMLGCLFTLLQMWEYLQAPFSISDSIYGSTFFMSTGFHGLHVLIGTTFLSV
MLYRITQNQISNKHHFGFEAAAWYWHFVDVVWLFLYTFVYWW
>osonrai_MF818026
FHPFHMVEKSPWPLTSSIQWWRDISREASFQGHHTIIVSLNMKWGMALFILSEVLFFISF
FWAFFHSSLSPNIEIGTIWPPMGIIPFNPFSIPLLNTTVLLSSGITVTWAHHSIINKNYP
EAFNSLLLTIILGFIFTILQGWEYTQAPFSISDSIYGSTFFMSTGFHGLHVIIGSSFLLV
TLFRIFLSHMSKSHHFGFEAAAWYWHFVDVVWLFLYSFVYWW
>oparkeri_MF818029
LQPFHLVDKSPWPLTGSIQWWRDICRESSFQGNHTFVVLLNMKWGMMLFIVSEVLFFVSF
FWSFFHSSLSPNIEIGSMWPPSGIIPFNPFSIPLLNTTILLSSGISVTWAHHSILMKNYN
ESQNALLMTIMLGIMFTTLQSWEYLQAMFSISDSIYGSTFFMSTGFHGIHVLIGTTFLLI
SSLRIYLSHFSNKHHFGFEAAAWYWHFVDVVWLFLYTFVYWW
>ohermsi_MF818032
FQPFHLVDKSPWPLTGAIQWWRDICREASFQGNHTHYVFMNMKWGMILFIISEIFFFISF
FWAFFHSSLSPNIELGAQWPPLSINPFNPFSIPLLNTTILLSSGISVTWCHHSILNKMYK
ETTNSLFSTIILGCLFTSLQGWEYYQAPFSIADSVYGSTFFMSTGFHGLHVLIGSTFLTI
TLIRIILNQMSHKHHFGFEAAAWYWHFVDVVWLFLYSFVYWW
>ocoriaceus_MG593161
IQPFHIVDKSPWPLTGSIQWWRDICREASFQGNHTKIVLLNMKWGMMMFIISEVFFFVSF
FWAFFHSSLSPNVEIGSQWPPMGIIPFNPFSIPLLNTTILLSSGISVTWTHHSILCKNYN
ESINSLIITITLGCLFTTLQAWEYIQAPFSISDSIYGSTFFMATGFHGLHVMIGTTFLTI
MLIRIHLSQMSQSHHFGFEAAAWYWHFVDVVWLFLYTFVYWW
>oturicata_FLO_MG593162
LQPFHLVDKSPWPLTGSIQWWRDICRESSFQGNHTFIVLLNMKWGMMLFIVSEVLFFVSF
FWSFFHSSLSPNIEIGSMWPPSGIIPFNPFSIPLLNTTILLSSGISVTWAHHSILMKNYN
ESQNALLMTIMLGIMFTTLQSWEYLQATFSISDSIYGSTFFMSTGFHGIHVLIGTTFLLI
SSLRIYLSHFSNKHHFGFEAAAWYWHFVDVVWLFLYTFVYWW
>cvespertilionis_MT680027
FHPFHMVDKSPWPITGSIQWWRDMCREASFQGFHTKIVLKNMKWGMILFIISEIFFFISF
FWTFFHSSLSPNIEIGSMWPPMGIIPFNPFSIPLLNTTILISSGISVTWTHHSIMKNNYN
ESFTSLLMTISLGIMFTLMQLFEYIQATFSISDSIYGSTFFMATGFHGLHVLIGSSFLTV
ILIRMHLNQISSHHHFGFEAAAWYWHFVDVVWLFLYTFIYWW
>cvespertilionis_MT762370
FHPFHMVDKSPWPITGSIQWWRDMCREASFQGLHTKIVLKNMKWGMILFIISEIFFFISF
FWAFFHSSLSPNIEIGSMWPPMGIIPFNPFSIPLLNTTILISSGISVTWTHHSITKNNYN
ESFTSLLMTISLGILFTLMQLFEYIQAMFSISDSIYGSTFFMATGFHGLHVLIGSSFLTV
ILIRMYLNQISNHHHFGFEAAAWYWHFVDVVWLFLYTFIYWW
>lpolyphemus_NC_003057
THPFHMVDQSPWPLTGALQWWRDIIRESTFQGNHTSIVMSGLRWGMILFIVSEILFFASF
FWAFFHSSLSPSIELGSSWPPSGISPFNPFQIPLLNTAILLSSGVTITWAHHSIMENNHP
QSLQALFLTIILGLYFTSLQAWEYWEAPFSIADSAYGTTFFVATGFHGLHVIIGTSFLSI
CFIRLMFFHFSPNHHFGFEAAAWYWHFVDVVWLFLFISIYWW
>omoubata_NC_004357
TQPFHIVDKSPWPMTGSIQWWRDICREATFQGNHTLIVAKNMKWGMILFIISEVFFFISF
FWAFFHSSLSPNIEIGSQWPPKSIIPFNPFSIPLLNTTILLSSGISITWAHHNLIMKIYE
DTTLALLITILLGLIFTILQGWEYTQAPFSISDSIYGTTFFMSTGFHGLHVIIGTSFLSV
MLARILMNHMTNNHHVGFEAAAWYWHFVDVVWLFLYTFIYWW
>vdestructor_NC_004454
YHSYHMVENSPWPIISSFLWWRDVIRESLMEGMHTFIVKQGLKMGMILFIISEIFFFISL
FWAYFHSMLSPSIEIGMMWPPKGIIFFNPYEIPLLNTMVLLMSGFTITWSHYSILNNKKL
MALVSLLLTVSLGIYFSLLQYMEYKQALFTINDGICGSVFYMLTGFHGLHVIIGTIYLSL
NLLLMMMNWMDMKNHLSLEMAIWYWHFVDVVWLFLYIFVYWW
>acapensis_AB075953
FQPFHIVDKSPWPLTGSIQWWRDVCRESSFQGNHTLIVLMNMKWGMALFIISEIFFFISF
FWAFFHSSLSPNIELGSQWPPTAINPFNPFSIPLLNTTILLSSGISITWSHHSILAKNYK
EAKNSLIITISLGLLFTSLQIWEYFQSPFSISDSIFGSTFFMSTGFHGLHVIIGTSFLII
SLLRLIHSHFSNKHHFGFEAAAWYWHFVDVVWLFLYTFVYWW
>aafricolumbae_NC_019642
MHPFHLVNKSPWPLTGSVQWWRDICRESTFQGNHTFMVLNNMKWGMILFILSEIFFFVSF
FWAFFHSMLSPNIEIGSMWPPEKIQSFNPFSIPLLNTTILLSSGITITWSHHSIINNNFK
EAFKSLSLTILLGLIFTMLQGWEYNQAPFTISDSIYGSTFFMSTGFHGLHVIIGSSFLTM
ILIRLNLNHFSNSHHFGFEAAAWYWHFVDIVWLFLYTFVYWW
>amexicanus_NC_023340
FQAFHIVDKSPWPLTGSIQWWRDICRESSFQGFHTSIVLLNMKWGMALFIISEVFFFLSF
FWAFFHSSLSPNIEIGAQWPPMSIMPFNPFSIPLLNTTILLSSGITITWSHHSILCNNYF
ESKNALMMTISLGILFTSLQMWEYFQAPFSISDSIFGSTFFMATGFHGLHVIIGTTFLSV
SMMRLVLNHFSSKHHFGFEAAAWYWHFVDVVWLFLYTFVYWW
>alagenoplastis_NC_023369
LHPFHLVNKSPWPLTGSLQWWRDICREATFQGLHTLIVVSNMKWGMLLFIISEVFFFISF
FWAFFHSSLSPNIEIGSMWPPKSIQPFNPMSIPLLNTTILLSSGVTITWSHHSMLNKNFK
ESFNGLILTISLGLIFTILQAWEYFQASFSISDSIFGSTFFMSTGFHGLHVMIGSSFLLM
IFIRLNLNHFSKSHHFGFEAAAWYWHFVDVVWLFLYTFIYWW
>aminiatus_NC_023371
FHPFHLVNKSPWPLVGSMQWWRDICREATFQGNHTLIVFKNMKWGMILFIISEILFFTAF
FWAFFHSSLSPNIEIGALWPPKLIQPFNPFSIPLLNTTILLSSGISITWSHHALINKNFP
EAFKGLLSTVVLGLIFTFLQLWEYIQAPFSISDSVFGSTFFMSTGFHGLHVIIGTSFLSM
IFIRLNLNHFSNKHHFGFEAAAWYWHFVDVVWLFLYTFVYWW
>orostratus_NC_023372
TQPFHIVDKSPWPITGSIQWWRDISREASLQGNHTKIVTFNMKWGMALFIISEIFFFISF
FWAFFHSSLSPNIEIGSQWPPMGIQPFNPFSIPLLNTTILLSSGISVTWSHHSIINSKYN
AAFNSLLMTVGLGILFTSLQLWEYTQAPFSISDAIFGSTFFMATGFHGLHVLIGTSFLLV
TLIRIFLNQISNHHHFGFEAAAWYWHFVDVVWLFLYTFVYWW
>obrasiliensis_NC_023373
IQPFHIVDKSPWPLTGSIQWWRDICRESTLQGFHTQIVTFNMKWGMSLFIISEVFFFVSF
FWAYFHSSLSPNTDIGSQWPPLGIMPFNPFSIPLLNTTILLSSGITVTWTHHSILNKKYS
SAFYSLLMTIILGCMFSTLQSWEYIQAPFSISDSIYGSTFFMSTGFHGLHVLIGTMFLTI
MLIRIHLGQISNNHHFGFEAAAWYWHFVDVVWLFLYTFVYWW
>namazoniensis_NC_033900
FQPFHIVDKSPWPITGSIQWWRDICREASFQGNHTSIVLKSMKWGMSLFIISEIFFFISF
FWAFFHSSLSPNIEIGIQWPPMAILPFNPFSIPLLNTTILLSSGISITWSHHSILMSNLN
EAKNSLSSTILLGMLFTALQAWEYYQAPFSISDSIYGSTFFMATGFHGLHVIIGSTFLLI
SLIRLILMHFSNSHHFGFEAAAWYWHFVDVVWLFLYTFVYWW
>ophacochoreus_78
MQPFHIVDKSPWPITGSIQWWRDICRESTFQGHHTLIVAKNMKWGMILFIISEIFFFISF
FWAFFHSSLSPNIEIGAQWPPEKILPFNPFSIPLLNTTILLSSGISITWAHHNLIMKIYK
DTIVALSITIILGLIFTTLQSWEYIQASFSISDSIYGTTFFVSTGFHGLHVIIGTSFLMT
TLARVLMNHMTNNHHVGFEAAAWYWHFVDVVWLFLYTFIYWW
>aspheniscus_36
MHPFHIVDKSPWPLTSSIQWWRDICRESSLQGNHTMIVLKNMKWGMTLFIVSEIFFFISF
FWAFFHSSLSPNIEIGSQWPPNSIIPFNPFSIPLLNTTILLSSGISITWSHHSILSKNYK
EGKNSLILTVILGVLFTTLQAWEYYQAPFSISDSIFGSTFFMSTGFHGLHVIIGTTFLTI
ALFRLLLSHYTHKHHFGFEAAAWYWHFVDVVWLFLYTFVYWW
>aspheniscus_38
MHPFHIVDKSPWPLTSSIQWWRDICRESSFQGSHTMIVLKNMKWGMTLFIVSEVFFFISF
FWAFFHSSLSPNIEIGSQWPPNSIIPFNPFSIPLLNTTILLSSGISITWSHHSILSKNYK
EGKNSLILTVVLGVLFTTLQAWEYYQASFSISDSIFGSTFFMSTGFHGLHVIIGTTFLTV
ALFRLLLSHYTYKHHFGFEAAAWYWHFVDVVWLFLYTFVYWW
>aafricolumbae_33
MHPFHLVNKSPWPLTGSVQWWRDICRESTFQGNHTFMVLNNMKWGMILFILSEIFFFVSF
FWAFFHSMLSPNIEIGSMWPPEKIQSFNPFSIPLLNTTILLSSGITITWSHHSIINNNFK
EAFKSLSLTILLGLIFTMLQGWEYNQAPFTISDSIYGSTFFMSTGFHGLHVIIGSSFLTM
ILIRLNLNHFSNSHHFGFEAAAWYWHFVDIVWLFLYTFVYWW
>aamblus_44
TQPFHIVDKSPWPIISSIQWWRDICREASFQGNHTLIVLKNMKWGMILFIISEIFFFVSF
FWAFFHSSLSPNIEIGSQWPPNSIMPFNPFSIPLLNTTILLSSGISITWSHHSIINKNFY
EAKKSLIVTIALGGLFTMLQIWEYYQAPFSISDSIFGSTFFMSTGFHELHVIIGTSFLTV
ALFRLLLSHYSNKHHFGFEAAAWYWHFVDVVWLFLYTFVYWW
>acapensis_KJ133587
FQPFHIVDKSPWPLTGSIQWWRDICRESSFQGNHTLIVLMNMKWGMALFIISEIFFFISF
FWAFFHSSLSPNIELGSQWPPSAINPFNPFSIPLLNTTILLSSGISITWSHHSILGKNYK
EAKTSLIITISLGLLFTSLQIWEYFQSPFSISDSIFGSTFFMSTGFHGLHVIIGTSFLII
SLLRLIYSHFSNKHHFGFEAAAWYWHFVDVVWLFLYTFVYWW
>obrumpti_BJM2017_KY457511
FHPFHLVNKSPWPLTGSLQWWRDICREATFQGNHTIIVTNNMKWGMSLFIISEIFFFVSF
FWAFFHSSLSPNIEIGAHWPPLGITPFNPFSIPLLNTTILLSSGITITWSHHAMLNMHYN
DSMKALFFTILLGIFFSVLQSWEYFQAPFSISDSIYGSTFFMATGFHGLHVIIGSLFLFT
SLTRLFLNHFSKSHHFGFEASAWYWHFVDVVWLFLYTFIYWW
>ocompactus_KJ133590
TQPFHIVDKSPWPMTGSIQWWRDICRESTFQGNHTLIVAKNMKWGMILFIISEVFFFISF
FWAFFHSSLSPNIEIGSQWPPKSIIPFNPFSIPLLNTTILLSSGISITWAHHNLIMKIYE
DTTLALLITILLGLIFTILQGWEYIQASFSISDSIYGTTFFVSTGFHGLHVIIGTSFLSI
MLARILMNHMSNNHHVGFEAAAWYWHFVDVVWLFLYTFIYWW
>aperopteryx_1
SQPFHIIDKSPWPMTGSIQWWRDICRESSFQGNHTQIVLMNMKWGMLLFIISEIFFFLSF
FWAFFHSSLSPNIELGSQWPPTWLTPFNPFNIPLLNTTILLASGISITWSHHSILSKDYR
KAKNALTLTILLGISFSILQLWEYYQASFSISDSIFGSTFFMSTGFHGLHVLIGTTFLLT
SLIRLTLNHFSSKHHFGFEASAWYWHFVDVIWLFLYTFMYWW
>argas_sp_SA
LHPFHLVNKSPWPLTGSLQWWRDICREATYQGNHTLIVFKNMKWGMILFIVSEILFFTAF
FWAFFHSSLSPNVEIGAMWPPKLIQPFNPFSIPLLNTTILLSSGITITWSHHSMLNKNFN
EAFNGLMSTMILGFIFTLLQLWEYAQAPFSISDSIYGSTFFMSTGFHGLHVIIGTTFLTM
MFIRLNMNHFSNKHHFGFEAAAWYWHFVDVVWLFLYTFVYWW
>
PQPFHIVDKSPWPLTGSIQWWRDISREASFQGNHTMIVSINMKWGMALFIISEVFFFISF
FWAFFHSSLSPNIEIGAQWPPSSISPFNPFSIPLLNTTILLSSGISVTWSHHSIILKKFY
EVKKSLIITIMLGVLFTSLQVWEYHQASFSISDSTFGSTFFMSTGFHGLHVIIGSSFLFI
SFTRLLLSHFSNKHHFGFEAAIWYWHFVDVVWLFLYTFVYWW
>olagophilus_N1
LHPFHLVNKSPWPLTGSLQWWRDICREASFQGNHTLMVTKNMKWGMILFIISEIFFFLSF
FWAFFHSSLSPNIEIGSQWPPIGIHPFNPFSIPLLNTSILLSSGISITWSHHALMNKNYS
ESLKALLLTILLGLLFTFLQGWEYKQASFSISDSIYGSTFFMATGFHGLHVIIGSSFLLV
ISIRLFLNHFSKSHHFGFEASAWYWHFVDVVWLFLFTFIYWW
>amimon_2
FQPFHIVDKSPWPITGSIQWWRDICRESSFQGNHTFIVFMNMKWGMALFIISEIFFFMSF
FWAFFHSSLSPNIEIGSQWPPMSITPFNPFSIPLLNTTILLSSGISITWSHHSILMKNYL
EAKTSLMLTISLGILFTTLQMWEYFQAPFSISDSIFGSTFFMSTGFHGLHVIIGTNFLAI
SLIRLMLSHFSNKHHFGFEAAAWYWHFVDVVWLFLYTFVYWW
>apersicus_35
LHPFHLVNKSPWPLTGSLQWWRDICREATFQGNHTIIVFKNMKWGMILFIISEILFFTAF
FWAFFHSSLSPNVELGTMWPPKLIQPFNPFSIPLLNTTILLSSGITITWSHHSILNKNFK
EAFNGLLSTISLGFIFTLLQLWEYNQAPFSISDSVFGSTFFMSTGFHGLHVMIGTSFLMM
MFIRLNLNHFSNKHHFGFEAAAWYWHFVDVVWLFLYTFVYWW
>amimon_3
FQPFHIVDKSPWPITGSIQWWRDICRESSFQGNHTFIVFMNMKWGMALFIISEIFFFMSF
FWAFFHSSLSPNIEIGSQWPPMSITPFNPFSIPLLNTTILLSSGISITWSHHSILMKNYL
EAKTSLMLTISLGILFTTLQMWEYFQAPFSISDSIFGSTFFMSTGFHGLHVIIGTNFLAI
SLIRLTLSHFSNKHHFGFEAAAWYWHFVDVVWLFLYTFVYWW
>obrumptiL1_17
FHPFHLVNKSPWPLTGSLQWWRDICREATFQGNHTIIVTNNMKWGMSLFIISEIFFFVSF
FWAFFHSSLSPNIEIGAHWPPLGITPFNPFSIPLLNTTILLSSGITITWSHHAMLNMHYN
DSMKALFFTILLGIFFSVLQSWEYFQAPFSISDSIYGSTFFMATGFHGLHVIIGSLFLFT
SLTRLFLNHFSKSHHFGFEASAWYWHFVDVVWLFLYTFIYWW
>ipacificus_female
FHPFHMVEKSPWPFSSCIQWWRDVSREAALQGLHSSYVLWGLKFGMILFIISEVFFFISF
FWAFFHSSLSPNIEIGTLWPPSNILPFNPFEIPLLNTTILISSGISVSWSHHSIINNNFK
EAFNSLFITILLGLMFSILQMWEYMQAQFSMSDSVFGSTFFMTTGFHGIHVIIGTSFLIV
SLLRMNKNLMSSSHHFGFEAAAWYWHFVDVVWLFLFTFMYWW
>omoubata_fe1
TQPFHIVDKSPWPMTGSIQWWRDICREATFQGNHTLIVAKNMKWGMILFIISEVFFFISF
FWAFFHSSLSPNIEIGSQWPPKSIIPFNPFSIPLLNTTILLSSGISITWAHHNLIMKSYE
DTTLALLITILLGLIFTILQGWEYNQASFSISDSIYGTTFFMSTGFHGLHVIIGTSFLSI
MLARILMSHMTNNHHVGFEAAAWYWHFVDVVWLFLYTFIYWW
>ipacificus_male
FHPFHMVEKSPWPFSSCIQWWRDVSREAALQGLHSSYVLWGLKFGMILFIISEVFFFISF
FWAFFHSSLSPNIEIGTLWPPSNILPFNPFEIPLLNTTILISSGISVSWSHHSIINNNFK
EAFNSLFITILLGLMFSILQMWEYMQAQFSMSDSVFGSTFFMTTGFHGIHVIIGTSFLIV
SLLRMNKNLMSSSHHFGFEAAAWYWHFVDVVWLFLFTFMYWW
>ipacificus_WA173
YHPFHMVEKSPWPFTSCVQWWRDVSREASLQGNHSSFVIWGLKMGMILFIISEIFFFLSF
FWAFFHSSLSPNIEIGSAWPPKNIIPFNPFEIPLLNTTILISSGISVSWSHHSIINNNYK
EAFNSLLITIMLGITFTFLQGWEYTQSQFSMSDSVFGSTFFMTTGFHGIHVIIGTTFLII
SLIRINMNLISSSHHFGFEAAAWYWHFVDVVWLFLFTFMYWW
>amaculatum_1
FHPFHLVEKSPWPLTSSIQWWRDISREASLQGFHTKFVLQGLKFGMMLFILSEIFFFISF
FWAFFHSSLSPNIELGSNWPPKNIFPFNPYEIPLLNSTILISSGISVTWAHHAIMNGKLK
SSLLSLKMTIFLGILFTIFQMFEYYEAQFSITDSIFGSTFFLTTGFHGIHVIIGTIFLII
SFLRIKNCLMSKSHFFGFEASAWYWHFVDVVWLFLFTFMYWW
>aperopteryx_2
SQPFHIIDKSPWPMTGSIQWWRDICRESSFQGNHTQIVLMNMKWGMLLFIISEIFFFLSF
FWAFFHSSLSPNIELGSQWPPTWLTPFNPFNIPLLNTTILLASGISITWSHHSILSKDYR
KAKNALTLTILLGISFSILQLWEYYQASFSISDSIFGSTFFMSTGFHGLHVLIGTTFLLT
SLIRLTLNHFSSKHHFGFEASAWYWHFVDVIWLFLYTFMYWW
>oerraticus_1
FHPFHMVEKSPWPLTGSIQWWRDITREASFQGHHTIIVSLNMKWGMALFILSEVLFFVSF
FWAFFHSSLSPNIEIGTIWPPVGIMPFNPFSVPLLNTTILLSSGITVTWTHHSIINKNYQ
EAFNSLLLTIILGFVFTILQGWEYTQASFSISDSIYGSTFFMSTGFHGLHVIIGSTFLTI
TLLRIFLNHMSSSHHFGFEAAAWYWHFVDVVWLFLYSFVYWW
>olagophilus_4
LHPFHLVNKSPWPLTGSLQWWRDICREASFQGNHTLMVTKNMKWGMILFIISEIFFFLSF
FWAFFHSSLSPNIEIGSQWPPIGIHPFNPFSIPLLNTSILLSSGISITWSHHALMNKNYS
ESLKALLLTILLGLLFTFLQGWEYKQASFSISDSIYGSTFFMATGFHGLHVIIGSSFLLV
ISIRLFLNHFSKSHHFGFEASAWYWHFVDVVWLFLFTFIYWW
>amixtum_1
FHPFHLVEKSPWPLTSSIQWWRDVSREASFQGYHTKYVLQGLKLGMLLFILSEIFFFISF
FWAFFHSSLSPNIEIGSQWPPQNVIPFNPFEIPLLNSTILISSGISVTWTHHSIMNGDYF
SSLTSLKITIMLGALFTFFQFFEYYQAQFSITDSVFGSTFFLTTGFHGIHVIIGSLFLLV
TYFRIKNNLISCNHFFGFEASAWYWHFVDVVWLFLFTFMYWW
>oerraticus_2
FHPFHMVEKSPWPLTGSIQWWRDITREASFQGHHTIIVSLNMKWGMALFILSEVLFFVSF
FWAFFHSSLSPNIEIGTIWPPVGIMPFNPFSVPLLNTTILLSSGITVTWTHHSIINKNYQ
EAFNSLLLTIILGFVFTILQGWEYTQASFSISDSIYGSTFFMSTGFHGLHVIIGSTFLTI
TLLRIFLNHMSSSHHFGFEAAAWYWHFVDVVWLFLYSFVYWW
>olagophilus_8
LHPFHLVNKSPWPLTGSLQWWRDICREASFQGNHTLMVTKNMKWGMILFIISEIFFFLSF
FWAFFHSSLSPNIEIGSQWPPIGIHPFNPFSIPLLNTSILLSSGISITWSHHALMNKNYS
ESLKALLLTILLGLLFTFLQGWEYKQASFSISDSIYGSTFFMATGFHGLHVIIGSSFLLV
ISIRLFLNHFSKSHHFGFEASAWYWHFVDVVWLFLFTFIYWW
>aatacamensis_23
FQPFHIVDKSPWPLTGSIQWWRDICRESSFQGNHTSSVLKNMKWGMSLFIISEIFFFISF
FWAFFHSSLSPNIEIGSQWPPISITPFNPFSIPLLNTTILLSSGITVTWSHHSILTKNYQ
EAKNSLILTIALGLLFTLLQIWEYLQASFSISDSIFGSTFFMSTGFHGLHVIIGTTFLFI
SLLRLMWSHFSNKHHFNFEAAAWYWHFVDVVWLFLYTFVYWW
>dalbipictus_1
FHPFHLVEKSPWPLSSSIQWWRDVSREASFQGFHTKWVLKGLKLGMILFILSEIFFFVSF
FWSFFHSSLSPNIEIGSLWPPKNISPFNPFEIPLLNSTILISSGITVTWSHHAIMNKNYI
SALNSLKITIMLGVLFTMFQIFEYFQAPFSISDSVFGSTFFMTTGFHGFHVLIGSVFLIV
SYYRVKNQLISSNHFFGFEASAWYWHFVDVVWLFLFTFMYWW
>owaterbegensis_SD2_22
MQPFHIVDNSPWPITGSIQWWRDICRESTFQGHHTMIVAKNMKWGMILFIISEIFFFISF
FWAFFHSSLSPNIEIGAQWPPEEIFPFNPFSIPLLNTTILLSSGISITWAHHNLITKIYN
ETVLALTTTIVLGLVFTMLQSWEYIQAPFSISDSIYGTTFFVSTGFHGLHVIIGTSFLMV
TLTRILMSHMTNNHHVGFEAAAWYWHFVDVVWLFLYTFIYWW
>rmicroplus_KP143546
FHPFHLVEKSPWPLTSSIQWWRDISREGSFQGFHTYWVLNGLKMGMILFILSEIFFFISF
FWAFFHSSLSPNIEIGGQWPPKNIFPFNPFEIPLLNSTILISSGITITWSHHSIMNKNYI
STLNSLLITIILGVTFTMFQGFEYFQAQFSISDGIFGSTFFLTTGFHGIHVLIGSIFLLV
SFFRIKKQLISSNHFFGFEASAWYWHFVDVVWLFLFTFMYWW
>rmicroplus_KY457541
FHPFHLVEKSPWPLTSSIQWWRDISREGSFQGFHTYWVLNGLKMGMILFILSEIFFFISF
FWAFFHSSLSPNIEIGGQWPPKNIFPFNPFEIPLLNSTILISSGITITWSHHSIMNKNYI
STLNSLLITIILGVTFTMFQGFEYFQAQFSISDGIFGSTFFLTTGFHGIHVLIGSIFLLV
SFFRIKKQLISSNHFFGFEASAWYWHFVDVVWLFLFTFMYWW
>srarior_NC_013474
WHSFHLVERSPWPLISSLQWWRDITREATLQGFHTXIVKIGLNWGMMLFIXSEILFFFCI
FWSYFHASLAPDLETGMHWPPTGIYMFNPYDVPLLNTTILLASGITITWSHHTLLNNMYK
ETFISLALTISLGVYFSMLQMMEYKQAMFNISDSIFGTTFFVATGFHGLHVLIGTSFLFI
NFLRLMMSHLTAQHHFSFEAAAWYWHFVDVVWLFLFTFMYWW
>nnamaqua_HVP1
KSPFFLVEMSPWPLVTSMQWWRDMSRESSFQGNHPFQLKKGLKIGMMLFIISELFFFLSF
FWAFFHSSLSPNVEIGSIWPPKNIIPLMPFTIPLLNTIILLSSGVTVTWAHHSMLSKNKS
QMILSLLMTIMLGILFTLLQINEYNQAQYSISDSIYGSTFFVTTGFHGLHVIIGTMFLSI
MYFRMKNNLMSSNHHFSFEASIWYWHFVDIIWIFLFTFMYWW
>obrumpti_L2
FHPFHLVNKSPWPLTGSLQWWRDICREATFQGNHTIIVTNNMKWGMSLFIISEIFFFVSF
FWAFFHSSLSPNIEIGAHWPPLGITPFNPFSIPLLNTTILLSSGITITWSHHAMLNMHYN
DSMKALFFTILLGIFFSVLQSWEYFQAPFSISDSIYGSTFFMATGFHGLHVIIGSLFLFT
SLTRLFLNHFSKSHHFGFEASAWYWHFVDVVWLFLYTFIYWW
>obrumpti_ssp_KY457510
FHPFHLVNKSPWPLTGSLQWWRDICREATFQGNHTIIVTNNMKWGMSLFIISEIFFFVSF
FWAFFHSSLSPNIEIGAHWPPLGITPFNPFSIPLLNTTILLSSGITITWSHHAMLNMHYN
DSMKALFFTILLGIFFSVLQSWEYFQAPFSISDSIYGSTFFMATGFHGLHVIIGSLFLFT
SLTRLFLNHFSKSHHFGFEASAWYWHFVDVVWLFLYTFIYWW
