# Supplementary material for: Amplification and sequencing of entire tick mitochondrial genomes for a phylogenomic analysis
Source: Sci Rep. 2022 Nov 11;12:19310. doi: 10.1038/s41598-022-23393-5 (PMC9652274; doi:10.1038/s41598-022-23393-5)
Supplement: Supplementary file 9 — Supplementary Information 9. [file 41598_2022_23393_MOESM9_ESM.txt]

>rsimus_52
-------KLIN-PLKNLPTPSNISYMWNFGSLLGICLLTQIVTGLFLAMNFSSDISTAFS
MISHIQRDVNNGWLIRSIHANGASIFFIFLYIHVGRGIYYSSFSFKNVWMSGILIIFALM
GTAFLGYILPWGQMSFWGATVITNLISAIPYIGMSVTYWIWGGFSVDNNTLIRFFTLHFL
LPFILLLLVMIHIALIHEKGSSNPLGVAMNLDKIPFHPYFTIKDLLGPYGFMDAENFNIA
NPMITPPHIQPEWYFLFAYAILRSIPNKLGGVIALVMSIVIILSFCFSFYFNFLFKLMFW
SLVNCFFMLTYLGAMPIEYPFDFMSKITTVIYFLMF
>ahebraeum_50
-------KLIN-PMINLPSPSNISYMWNFGSLLGTCLMMQIITGLFLAMNFSSDISTAFS
MISHIQRDVNYGWLIRSIHANGASLFFIFIYIHIGRGIYYSSFFFSKVWISGTLIVFILM
ATAFLGYILPWGQMSFWGATVITNLISAIPYLGQSITYWVWGGFSVDNNTLIRFFSLHFI
LPFILMTMSMTHIILIHEKGSSNPLGGSLNIDKIPFHPYFTIKDLLGPYMLMDAENFNMA
NPMITPPHIQPEWYFLFAYAILRSIPNKLGGVMALIMSIMIILFLPLSFYYSNSKKLNFW
FLVNMFLLLTFLGAMPIEYPYDFMSKLITFMYFLIF
>atholloni_100
-------KLIN-PMINLPSPSNISYMWNFGSLLGTCLMMQILTGLFLAMNFSSDISTAFS
MISHIQRDVNYGWLIRSIHANGASLFFVFIYIHIGRGIYYSSFFFSKVWISGTLIIFILM
ATAFLGYILPWGQMSFWGATVITNLISAIPYLGQAITYWVWGGFSVDNNTLIRFFSLHFI
LPFILMFMSMIHIVLIHEKGSSNPLGGSMNIDKIPFHPYFTIKDILGPYNLMDAENFNMA
NPMITPPHIQPEWYFLFAYAILRSIPNKLGGVMALMMSILIILFLPLSLYFSNFKKLNFW
ILVNLFLLLTYLGAMPIEYPYDSLSKIITLLYFLIF
>iscapularis_2
K------KKMN-PIINLPTPSNISYMWNMGSLLGMCLSIQILSGLFLAMNFSSDISTAFN
MMSHISRDVNNGWLIRSIHSNGASMFFIFMYIHIGRGIYHSSFFFLKTWMTGIIIIFILM
ATAFLGYVLPWGQMSFWGATVITNLFSAIPYIGSMLTYWIWGGFSVDNNTLTRFFSLHFI
LPFVLLLMVMIHIIMIHEKGSSNPLGLNLNIDKVPFHPYFTVKDILGPYILNDSENFNVA
NPLVTPPHIQPEWYFLFAYAILRSIPNKFGGVIALVASILIIIILPFSFYFFPLKKLFFW
ILVNLFLLLTYFGACPVEYPYVIISQFLTLCYFSFF
>irubicundus_7
K------KLLN-PLINLPTPSNISYMWNMGSLLGMCLMIQIISGFFLAMNFSSDISTAFN
MMSHIIRDVNNGWLIRSIHSNGASMFFIFIYIHMGRGIYYSSFYFSKTWLSGFMILMILM
ATAFLGYVLPWGQMSFWGATVITNLFSAIPYVGTTLTYWIWGGFSVDNSTLTRFFSLHFI
LPFILMMMVIIHIILIHENGSSNPLGVNLNIDKIPFHPYFSLKDMMGPNLLIDSENFTEA
NPLVTPPHIQPEWYFLFAYAILRSIPNKFGGVVALFMSIFIIISLPLSFYFYPFKKLMFW
MFINMFLMLTFLGACPVEYPFVTFSQIMTFMYFLFF
>aamericanum_1
-------KLLN-PLINLPSPSNISYMWNFGSLLGICLMIQIISGFFLAMNFSSDITTAFI
MISHIQRDVNYGWLIRSIHANGASLFFILIYIHIGRGIYYSSFYFYKVWLSGLFIVFILM
ATAFLGYILPWGQMSFWGATVITNLISAIPYFGQSMTFWIWGGFSVDNNTLIRFFSLHFI
LPFLLLSMSITHIILIHEKGSSNPLGVSMNIDKIPFHPYFTIKDILGPYSMMDAENFNMA
NPMITPPHIQPEWYFLFAYAILRSIPNKLGGVLALMMSIMIIMILPFSFYFYNFKKMIFW
ALVNTFFLLTFLGAMPIEYPYDIMSKFITMIYFLFF
>dalbipictus_1
L------KLIN-PIKNLPTPSNISYMWNFGSLLGLCLMMQILTGLFLAMNFSSDITTAFS
MISHIQRDVNNGWLIRSIHANGASLFFVLLYTHVGRGIYYSSFYFTKVWFSGLIIIFILM
AIAFLGYILPWGQMSFWGATVITNLISAIPYVGNLMTYWIWGGFSVDNNTLIRFFSLHFI
LPFILLMMVLIHIVLIHESGSSNPLGLSMNIDKIPFHPYFTIKDIMGPYSLMDAENFNIA
NPMITPPHIQPEWYFLFAYAILRSIPNKLGGVVALMMSIIIIISLSFSSFYNNLNKILFW
SLVNCFLMLTYLGAMPIEYPYDMMSKIYTMLYFMMF
>dvariabilis_2
L------KLIN-PIKNLPTPSNISYMWNFGSLLGLCLMMQIFTGLFLAMNFSSDITTAFS
MISHIQRDVNNGWLIRSIHANGASLFFIFLYIHVGRGIYYSSFYFVKVWFSGLIIIFILM
ATAFLGYILPWGQMSFWGATVITNLISAIPYIGNLMTYWIWGGFSVDNNTLIRFFSLHFI
LPFILLMMMLVHILLLHEKGSSNPLGLSMNIDKIPFHPYFTIKDIMGPYSLMDAENFNIA
NPMITPPHIQPEWYFLFAYAILRSIPNKLGGVVALMMSIVIIISLSFSSFYNKINKILFW
SLVNCFLMLTYLGAMPIEFPYDMMSKIYTTLYFLMF
>rannulatus_1
-------KLMN-PLINLPTPSNISFMWNFGSLLGVCLFTQIMTGLFLAMNFSSDISTAFS
MISHIQRDVNYGWLIRSIHANGASIFFIFMYIHVARGIYYSSFYFKKVWMSGIMIMFILM
ATAFLGYILPWGQMSFWGATVITNLISAIPYIGISITYWIWGGFSVDNNTLIRFFTLHFI
LPFVLLMLTMIHIMLIHEKGSSNPLGISMNLDKIPFHPYFTIKDLLGPYKFMDAENFNIA
NPMITPPHIQPEWYFLFAYAILRSIPNKLGGVIALLMSIIIIISFSFSFYFNIMFKIMFW
FLINCFFMLTYLGAMPIEYPFDLMSKIVTIFYFMIF
>hlongicornis_3
-------QLLN-SMKNLPTPSNISYVWNFGSLLGMCLMIQILSGLFLAMNFSSDISTAFS
MISHIQRDVNYGWLIRSIHANGASMFFIFMYIHIARGIYYSSFFFFKVWLSGVLIILTLM
ATAFLGYILPWGQMSFWGATVITNLISAIPYFGQMITFWIWGGFSVDNNTLIRFFSLHFI
LPFILLFLVMIHIMMIHEKGSSNPLGITLNIDKIPFHSYFSIKDILGPYILMDAENFNMA
NPMITPPHIQPEWYFLFAYAILRSIPNKLGGVIALLMSILIIISFSFSFYFNLKNKILYW
TFINIFIILTFLGAMPIESPYVFMSQLITIMYFLFF
>hmarginatum_1
-------KLVT-PFKNLPTPSNISYMWNFGSLLGMCLMIQIFTGLFLAMNFSSDITTAFK
MISHIQRDVNNGWLIRSIHANGASLFFIFLYIHIARGIYYSSFFFTKVWITGILMILMLM
GTAFLGYILPWGQMSFWGATVITNLISAIPYVGSTMTFWIWGGFSVDNNTLMRFFTLHFI
FPFILTFLVFIHILMIHEKGSSNPLGLTLNIDKIPFHPYFSIKDLMGPYNLMDAENFNMA
NPMITPPHIQPEWYFLFAYAILRSIPNKLGGVIALIMSILILFSFTLSFYFNNMKKMFFW
ILVNCFFMLTYLGAMPIEYPFDFMSKISTILYFFMF
>rmaculatus_44
-------KLIN-PLKNLPTPSNISYMWNFGSLLGVCLFTQIITGLFLAMNFSSDISTAFS
MISHIQRDVNNGWLIRSIHANGASIFFIFMYIHVARGIYYSSFFFKNVWMSGVLIILILM
ATAFLGYILPWGQMSFWGATVITNLISAIPYVGVSMTYWIWGGFSVDNNTLIRFFTLHFL
LPFILLMMALVHIMLIHEKGSSNPLGATLNLDKIPFHPYFTIKDLLGPYGFMDAENFNIA
NPMITPPHIQPEWYFLFAYAILRSIPNKLGGVVALLMSIVIILSFSFSFYFNMLFKIMFW
VLVNCFIMLTYLGAMPIEYPYDLMSKIVTVIYFLIF
>
-------KLMN-PLINLPTPSNISFMWNFGSLLGICLFTQIMTGLFLAMNFSSDISTAFS
MISHIQRDVNYGWLIRSIHANGASIFFIFMYIHVARGIYYSSFYFKKVWMSGIMIMFILM
ATAFLGYILPWGQMSFWGATVITNLISAIPYIGISITYWIWGGFSVDNNTLIRFFTLHFI
LPFMLLMLTMIHIMLIHEKGSSNPLGVTMNLDKIPFHPYFTIKDLLGPYKFMDAENFNIA
NPMITPPHIQPEWYFLFAYAILRSIPNKLGGVIALLMSIVIIISFSFSFYFNIMFKIMFW
LLINCFFLLTYLGAMPIEYPFDLMSKIVTILYFMIF
>rsanguineus_1
-------KLIN-PLKNLPTPSNISYMWNFGSLLGVCLLTQIITGLFLAMNFSSDISTAFS
MISHIQRDVNNGWLIRSIHANGASIFFIFIYIHVARGIYYSSFFFKNVWISGILIIFALM
ATAFLGYILPWGQMSFWGATVITNLISAIPYIGMSVTYWIWGGFSVDNNTLIRFFTLHFL
LPFILLFLVVIHITLIHEKGSSNPLGVSMNLDKIPFHPYFTIKDLLGPYGFMDAENFNIA
NPMITPPHIQPEWYFLFAYAILRSIPNKLGGVIALVMSIIIILSFCFSFYFNISFKLMFW
ILVNCFFMLTYLGAMPIEYPFDLMSKITTIIYFLMF
>rzambeziensis_59
-------KLIN-PLINLPTPSNISYMWNFGSLLGLCLFTQIVSGLFLAMNFSSDISTAFS
MISHIQRDVNNGWLIRSIHANGASIFFIFMYIHVARGIYYSSFFFKNVWMSGIMIMFVLM
ATAFLGYILPWGQMSFWGATVITNLISAIPYIGISMTYWIWGGFSVDNNTLIRFFTLHFL
LPFILLMLAMIHIMLIHEKGSSNPLGISMNMDKIPFHPYFTIKDLLGPYGFMDAENFNIA
NPMITPPHIQPEWYFLFAYAILRSIPNKLGGVIALVMSIVIILSFSFSFYFNILFKIMFW
ILINCFIMLTYLGAMPIEYPFEIMSKIVTVVYFMMF
>revertsi_125
-------KLMN-PLINLPTPSNISYMWNFGSLLGVCLLTQIITGLFLAMNFSSDISTAFS
MISHIQRDVNNGWLIRSIHANGASIFFIFMYIHVARGIYYSSFYFKNVWMSGVLIIFILM
ATAFLGYILPWGQMSFWGATVITNLISAIPYIGVSMTYWIWGGFSVDNNTLIRFFTLHFL
LPFILLMLVMIHIMLIHEKGSSNPLGITMNLDKIPFHPYFTIKDLLGPYGFMDAENFNIA
NPMITPPHIQPEWYFLFAYAILRSIPNKLGGVIALMMSIVIILSLSFSFYFNVTSKIMFW
ILINCFIMLTYLGAMPIEYPFDLMSKIVTVIYFMIF
>iricinus_3
K------KFLN-PIFNLPTPSNISYMWNMGSILGMCLGIQILSGLFLAMNFSSDITTAFN
MMSHISRDVNNGWMIRSIHSNGASMFFIFMYLHIGRGIYYSSFFFLKTWMTGIIMIFILM
ATAFLGYVLPWGQMSFWGATVITNLFSAIPYFGSTLTYWIWGGFSVDNNTLTRFFSLHFI
LPFMLLLMVMIHIMMIHEKGSSNPLGLNLNIDKIPFHPYFTVKDILGPYILNDAENFNMA
NPLVTPPHIQPEWYFLFAYAILRSIPNKFGGVIALVMSILIIITLPFSFYFFPFKKMMFW
IMVNLFFLLTFLGACPVEYPFVIISQILTILYFSFF
>iscapularis_3
K------KKMN-PIINLPTPSNISYMWNMGSLLGMCLSIQILSGLFLAMNFSSDISTAFN
MMSHISRDVNNGWLIRSIHSNGASMFFIFMYIHIGRGIYHSSFFFLKTWMTGIIIIFILM
ATAFLGYVLPWGQMSFWGATVITNLFSAIPYIGSMLTYWIWGGFSVDNNTLTRFFSLHFI
LPFVLLLMVMIHIIMIHEKGSSNPLGLNLNIDKVPFHPYFTVKDILGPYILNDSENFNVA
NPLVTPPHIQPEWYFLFAYAILRSIPNKFGGVIALVASILIIIILPFSFYFFPLKKLFFW
ILVNLFLLLTYFGACPVEYPYVIISQFLTLCYFSFF
>iricinus_KF197132
K------KFLN-PIFNLPTPSNISYMWNMGSILGMCLGIQILSGLFLAMNFSSDITTAFN
MMSHISRDVNNGWMIRSIHSNGASMFFIFMYLHIGRGIYYSSFFFLKTWMTGIIMIFILM
ATAFLGYVLPWGQMSFWGATVITNLFSAIPYFGSTLTYWIWGGFSVDNNTLTRFFSLHFI
LPFMLLLMVMIHIMMIHEKGSSNPLGLNLNIDKIPFHPYFTVKDILGPYILNDAENFNMA
NPLVTPPHIQPEWYFLFAYAILRSIPNKFGGVIALVMSILIIITLPFSFYFFPFKKMMFW
IMVNLFFLLTFLGACPVEYPFVIISQILTILYFSFF
>nnamaqua_KR907248
PSIKLMTKNINNQVMNFPSPSNLSYLWNMGSILGMCMMVQIITGIFLSFHYKNDINMAFM
SINHIMRDVNKGWMIRHLHANGASLLFMFMYIHIMRGIYFKSFKYTYIWLTGMSILIIMM
MISFLGYILPWGQMSFWAATVITNLITAVPLIGKSLTIWIWGNFSVAESTLTRFFSLHFL
MPFMMLFLIIFHITSLHYYSSSNPLGISKNHDKIPFFPFFMIKDLMGPYIFSDSENFIQA
NSLITPIHIQPEWYFLFAYAILRSIPNKLGGVIALMMSIMIMLFLPLNSNMNMYKKLLTW
MFISTFFMLTMLGMLPAEEPFIKMSLLFTLLYFMMI
>ahebraeum_KY457512
-------KLIN-PMINLPSPSNISYMWNFGSLLGTCLMMQIITGLFLAMNFSSDISTAFS
MISHIQRDVNYGWLIRSIHANGASLFFIFIYIHIGRGIYYSSFFFSKVWISGTLIVFILM
ATAFLGYILPWGQMSFWGATVITNLISAIPYLGQSITYWVWGGFSVDNNTLIRFFSLHFI
LPFILMTMSMTHIILIHEKGSSNPLGGSLNIDKIPFHPYFTIKDLLGPYMLMDAENFNMA
NPMITPPHIQPEWYFLFAYAILRSIPNKLGGVMALIMSIMIILFLPLSFYYSNSKKLNFW
FLVNMFLLLTFLGAMPIEYPYDFMSKLITFMYFLIF
>amarmoreum_KY457516
-------KTFN-PLINLPSPSNISYMWNFGSLLGLCLGMQILTGLFLAMNFSSDVTTAFS
MISHIQRDVNYGWLIRSIHANGASLFFIFVYIHIGRGVYYSSFFFYKVWISGTMIIFILM
ATAFLGYILPWGQMSFWGATVITNLISAIPYLGQSITFWIWGGFSVDNNTLIRFFSLHFI
LPFILLTMSMIHIILIHEKGSSNPLGGSMNIDKIPFHPYFSVKDLMGPYNLMDAENFNEA
NPMITPPHIQPEWYFLFAYAILRSIPNKLGGVIALMMSILIILFLPVSFYYNNFKKMNFW
IFINIFILLTYLGAMPIEYPYDFMSKMVTAFYFLTF
>atholloni_KY457521
-------KLIN-PMINLPSPSNISYMWNFGSLLGTCLMMQILTGLFLAMNFSSDISTAFS
MISHIQRDVNYGWLIRSIHANGASLFFVFIYIHIGRGIYYSSFFFSKVWISGTLIIFILM
ATAFLGYILPWGQMSFWGATVITNLISAIPYLGQAITYWVWGGFSVDNNTLIRFFSLHFI
LPFILMFMSMIHIVLIHEKGSSNPLGGSMNIDKIPFHPYFTIKDILGPYNLMDAENFNMA
NPMITPPHIQPEWYFLFAYAILRSIPNKLGGVMALMMSILIILFLPLSLYFSNFKKLNFW
ILVNLFLLLTYLGAMPIEYPYDSLSKIITLLYFLIF
>rdecoloratus_KY457525
-------KLMN-PLINLPTPSNISYMWNFGSLLGVCLMTQIITGLFLSMNFSSDISTAFS
MISHIQRDVNNGWLIRSIHANGASIFFIFMYIHVARGIYYSSFFFKKVWMSGILIMFVLM
ATAFLGYILPWGQMSFWGATVITNLISAIPYIGNSITYWIWGGFSVDNNTLIRFFTLHFL
LPFILLMLALTHIMLIHEKGSSNPLGVSMNMDKIPFHPYFTIKDLLGPYGFMDAENFNIA
NPMITPPHIQPEWYFLFAYAILRSIPNKLGGVIALMMSIIIILSFSFSFYFYITHKIMFW
IFINCFIMLTYLGAMPIEYPYDLMSKIVTMIYFLIF
>drhinocerinus_KY457527
N------AFIN-PLKNLPSPSNISYMWNFGSLLGLCLVIQILSGLFLAMNFSSDISTAFS
MISHIQRDVNNGWLIRSIHANGASLFFIFLYFHVARGIYYSSFHFIKVWISGIIIIFILM
ATAFLGYILPWGQMSFWGATVITNLISAIPYVGAQMTLWIWGGFSVDNNTLIRFFSLHFI
LPFILLALMAIHIMLIHEKGSSNPLGVTLNIDKIPFHPYFTIKDILGPYNLMDAENFNLA
NPMITPPHIQPEWYFLFAYAILRSIPNKLGGVLALMMSILLIFSFSFSFYYSNSNKILFW
ILVNCFFMLTYLGAMPIEYPYDMMSKMFTGLYFLMF
>hrufipes_KY457528
-------KLMT-PFKNLPTPSNISYMWNFGSLLGMCLMIQIFTGLFLAMNFSSDITTAFK
MISHIQRDVNNGWLIRSIHANGASLFFIFLYIHIARGIYYSSFFFTKVWITGILMILMLM
GTAFLGYILPWGQMSFWGATVITNLISAIPYVGSTMTFWIWGGFSVDNNTLMRFFTLHFI
FPFILTFLVLIHILMIHEKGSSNPLGLTLNIDKIPFHPYFSIKDLMGPYNLMDAENFNMA
NPMITPPHIQPEWYFLFAYAILRSIPNKLGGVIALVMSILILFSFTLSFYFNNKKKMLFW
ILVNCFFMLTYLGAMPIEYPFDFMSKISTILYFFMF
>htruncatum_KY457529
-------KLVN-PLKNLPTPSNISYMWNFGSLLGMCLMIQIFTGLFLAMNFSSDITTAFK
MISHIQRDVNNGWLIRSIHANGASLFFIFLYIHIARGIYYSSFFFMKVWMTGILMILVLM
GTAFLGYILPWGQMSFWGATVITNLISAIPYVGSTMTFWVWGGFSVDNNTLMRFFTLHFI
FPFILAFLVLIHIMMIHEKGSSNPLGLTFNIDKIPFHPYFSIKDLMGPYNLMDAENFNMA
NPMITPPHIQPEWYFLFAYAILRSIPNKLGGVVALIMSILILFSFTLSFYFNNMKKMLFW
ILVNCFLMLTYLGAMPIEYPFDFMSKISTILYFLTF
>irubicundus_KY457530
K------KLLN-PLINLPTPSNISYMWNMGSLLGMCLMIQIISGFFLAMNFSSDISTAFN
MMSHIIRDVNNGWLIRSIHSNGASMFFIFIYIHMGRGIYYSSFYFSKTWLSGFMILMILM
ATAFLGYVLPWGQMSFWGATVITNLFSAIPYVGTTLTYWIWGGFSVDNSTLTRFFSLHFI
LPFILMMMVIIHIILIHENGSSNPLGVNLNIDKIPFHPYFSLKDMMGPNLLIDSENFTEA
NPLVTPPHIQPEWYFLFAYAILRSIPNKFGGVVALFMSIFIIISLPLSFYFYPFKKLMFW
MFINMFLMLTFLGACPVEYPFVTFSQIMTFMYFLFF
>isimplex_KY457532
K------KIMN-PFTNLPTPSNISYMWNMGSLLGMCLITQILSGLFLAMNFSSDISTAFN
MMSHIMRDVNNGWLIRSIHSNGASMFFIFLYIHIGRGIYYSSFFFLKTWLSGILIILTLM
ATAFLGYVLPWGQMSFWGATVITNLFSAIPYIGSMLTYWIWGGFSVDNNTLTRFFSLHFI
LPFILLMLMLIHIILIHEMGSSNPLGINLNIDKIPFHPYFTIKDILGPNLLIDSENFNMA
NPLVTPPHIQPEWYFLFAYAILRSIPNKFGGVIALVMSILIIVTLPLSFYFFPMKKMLFW
ILINTFMMLTFLGACPVEYPFVTYSQILTMLYFSLF
>rappendiculatus_KY457535
-------KLMN-PLINLPTPSNISYMWNFGSLLGLCLLTQIVSGLFLAMNFSSDISTAFS
MISHIQRDVNNGWLIRSIHANGASIFFIFMYIHVARGIYYSSFFFKNVWMSGIMIMFVLM
ATAFLGYILPWGQMSFWGATVITNLISAIPYIGISMTYWIWGGFSVDNNTLIRFFTLHFL
LPFILLMLAMVHIMLIHEKGSSNPLGISMNLDKIPFHPYFTIKDLLGPYGFMDAENFNIA
NPMITPPHIQPEWYFLFAYAILRSIPNKLGGVIALVMSIVIILSFSFSFYFNILFKIMFW
ILINCFIMLTYLGAMPIEYPYETMSKIVTVVYFMMF
>revertsi_KY457537
-------KLMN-PLINLPTPSNISYMWNFGSLLGVCLLTQIITGLFLAMNFSSDISTAFS
MISHIQRDVNNGWLIRSIHANGASIFFIFMYIHVARGIYYSSFYFKNVWMSGVLIIFILM
ATAFLGYILPWGQMSFWGATVITNLISAIPYIGVSMTYWIWGGFSVDNNTLIRFFTLHFL
LPFILLMLVMIHIMLIHEKGSSNPLGITMNLDKIPFHPYFTIKDLLGPYGFMDAENFNIA
NPMITPPHIQPEWYFLFAYAILRSIPNKLGGVIALMMSIVIILSLSFSFYFNVTSKIMFW
ILINCFIMLTYLGAMPIEYPFDLMSKIVTVIYFMIF
>rmaculatus_KY457539
-------KLIN-PLKNLPTPSNISYMWNFGSLLGVCLFTQIITGLFLAMNFSSDISTAFS
MISHIQRDVNNGWLIRSIHANGASIFFIFMYIHVARGIYYSSFFFKNVWMSGVLIILILM
ATAFLGYILPWGQMSFWGATVITNLISAIPYVGVSMTYWIWGGFSVDNNTLIRFFTLHFL
LPFILLMMALVHIMLIHEKGSSNPLGATLNLDKIPFHPYFTIKDLLGPYGFMDAENFNIA
NPMITPPHIQPEWYFLFAYAILRSIPNKLGGVVALLMSIVIILSFSFSFYFNMLFKIMFW
VLVNCFIMLTYLGAMPIEYPYDLMSKIVTVIYFLIF
>rsimus_KY457542
-------KLIN-PLKNLPTPSNISYMWNFGSLLGICLLTQIVTGLFLAMNFSSDISTAFS
MISHIQRDVNNGWLIRSIHANGASIFFIFLYIHVGRGIYYSSFSFKNVWMSGILIIFALM
GTAFLGYILPWGQMSFWGATVITNLISAIPYIGMSVTYWIWGGFSVDNNTLIRFFTLHFL
LPFILLLLVMIHIALIHEKGSSNPLGVAMNLDKIPFHPYFTIKDLLGPYGFMDAENFNIA
NPMITPPHIQPEWYFLFAYAILRSIPNKLGGVIALVMSIVIILSFCFSFYFNFLFKLMFW
SLVNCFFMLTYLGAMPIEYPFDFMSKITTVIYFLMF
>rzambeziensis_KY457543
-------KLIN-PLINLPTPSNISYMWNFGSLLGLCLFTQIVSGLFLAMNFSSDISTAFS
MISHIQRDVNNGWLIRSIHANGASIFFIFMYIHVARGIYYSSFFFKNVWMSGIMIMFVLM
ATAFLGYILPWGQMSFWGATVITNLISAIPYIGISMTYWIWGGFSVDNNTLIRFFTLHFL
LPFILLMLAMIHIMLIHEKGSSNPLGISMNMDKIPFHPYFTIKDLLGPYGFMDAENFNIA
NPMITPPHIQPEWYFLFAYAILRSIPNKLGGVIALVMSIVIILSFSFSFYFNILFKIMFW
ILINCFIMLTYLGAMPIEYPFEIMSKIVTVVYFMMF
>atestudinarium_LC553841
-------KLIN-PLINLPTPSNISYMWNFGSLLGMCLIMQIMSGFFLAMSFSSDISTAFS
MISHIQRDVNFGWLIRSIHANGASLFFIFIYIHIGRGIYYSSFFFYKVWISGTIIIFILM
ATAFLGYILPWGQMSFWGATVITNLISAIPYLGQSIIHWVWGGFSVDNNTLIRFFSLHFI
LPFILMMMSMIHIMLIHEKGSSNPIGTILNIDKIPFHPYFTIKDLLGPYKLMDAENFNMA
NPMITPPHIQPEWYFLFAYAILRSIPNKLGGVIALILSILIIIFLPFSFYFNNLKKLNFW
FLINIFMLLTYLGAMPIEYPYDMMSKILTSLYFMMF
>rnuttalli_MF818020
-------TTIS-PIKNLPTPSNISYMWNFGSLLGFCLGIQILTGLFLAMNFSSDITTAFS
MISHIQRDVNYGWLIRSIHANGASLFFIFIYIHIARGIYYSSFHFISVWISGIFIILILM
ATAFLGYILPWGQMSFWGATVITNLISAIPYIGNEMTRWVWGGFSVENNTLIRFFSLHFL
LPFILLMMMMIHIMLIHQKGSSNPLGTALNLDKIPFHPYFTFKDIMGPYALMDADNFNMA
NPMITPPHIQPEWYFLFAYAILRSIPNKLGGVIALVMSIIIILSFSFSFYFNVSSKLMFW
ILVNSFFMLTYLGAMPIEFPFDMMSKVITITYFMMF
>hlongicornis_MG450553
-------QLLN-SMKNLPTPSNISYMWNFGSLLGMCLMIQILSGLFLAMNFSSDISTAFS
MISHIQRDVNYGWLIRSIHANGASMFFIFMYIHIARGIYYSSFFFFKVWLSGVLIILTLM
ATAFLGYILPWGQMSFWGATVITNLISAIPYFGQMITFWIWGGFSVDNNTLIRFFSLHFI
LPFILLFLVMIHIMMIHEKGSSNPLGITLNIDKIPFHSYFSIKDILGPYILMDAENFNMA
NPMITPPHIQPEWYFLFAYAILRSIPNKLGGVIALLMSILIIISFSFSFYFNLKNKILYW
TFINIFIILTFLGAMPIEFPYVFMSQLITIMYFLFF
>ageoemydae_MK814531
-------KLMN-PLINLPSPSSISYMWNFGSLLGMCLMIQILTGLFLAMNFSSDITTAFS
MISHIQRDVNYGWLIRSFHANGASLFFIFLYIHIGRGIYYSSFFFLKVWISGTIIIFILM
ATAFLGYISPWGQMSFWGATVITNLISAIPYFGQSMTFWIWGGFSVDNNTLIRFFSLHFI
LPFLLLSMSITHIILIHEKGSSNPLGVSMNIDKIPFHPYFTIKDILGPYSMMDAENFNMA
NPMITPPHIQPEWYFLFAYAILRSIPNKLGGVLALMMSIMIIMILPFSFYFYNLKKMIFW
ALVNTFFLLTFLGAMPIEYPYDIMSKFITMIYFLFF
>dmarginatus_MK905212
N------KLIY-PIKNLPTPSNISYMWNFGSLLGFCLMSQIITGLFLSMNFSSDISTAFS
MISHIQRDVNNGWLIRSIHANGASLFFIFLYFHVARGIYYSSFHFLKVWLSGIMIIFILM
ATAFLGYILPWGQMSFWGATVITNLISAIPYIGSSMTYWIWGGFSVDNNTLIRFFSLHFL
LPFILLFMVFIHIMLIHEKGSSNPLGISMNIDKIPFHPYFSVKDILGPYNLMDAENFNIS
NPMITPPHIQPEWYFLFAYAILRSIPNKLGGVIALMMSIIIIISFSFSFYFNNLNKILFW
FLVNCFLMLTYLGAMPIEYPYDFMSKIYTSMYFLMF
>inipponensis_MW013794
K------KIIN-PISNLPTPSNISYMWNMGSLLGMCLLIQILSGLFLAMNFSSDISTAFN
MMSHISRDVNNGWLIRSIHSNGASMFFIFLYLHIGRGIYYSSFYFMKTWMTGIIMIFILM
ATAFLGYVLPWGQMSFWGATVITNLFSAIPYIGSMLTYWIWGGFSVDNNTLTRFFSLHFI
LPFILLLMVMIHIMMIHEKGSSNPLGLNLNIDKIPFHPYFTVKDILGPYFLNDAENFNIA
NPLVTPPHIQPEWYFLFAYAILRSIPNKFGGVIALMMSILIIITLPFSFFFSPLKKFLFW
TMVNLFMLLTFLGACPVEYPYVIISQILTIMYFSFF
>ivespertilionis_MW411447
K------KMMN-PITNLPTPSTISFMWNMGSLLGMCLIIQILTGLFLAMNFSSDILTAFN
MMSHIMRDVNNGWLIRSIHSNGASMFFIFLYMHIGRGIYYSSFFFFKTWLSGILIIFTLM
ATAFLGYVLPWGQMSFWGATVITNLFSAIPYVGSMLTYWVWGGFSVDNSTLTRFFSLHFI
LPFILLMLMLIHIMMIHEMGSSNPLGINLNIDKIPFHPYFTIKDILGPYILIDSENFNMA
NPLVTPPHIQPEWYFLFAYAILRSIPNKFGGVIALMMSIMIIVTLPFSFYFFPMKKMLFW
ILINIFVMLTYLGACPVEYPFIISSQILTTLYFSFF
>amaculatum_MW719251
-------KLMN-PLVNLPTPSSISYMWNFGSLLGICLMIQILSGIFLAMNFSSDISTAFS
MISHIQRDVNYGWLIRSIHANGASMFFIFIYIHIGRGIYYSSFFFYKVWVSGIFIIFILM
ATAFLGYILPWGQMSFWGATVITNLISAIPYVGQSITFWIWGGFSVDNNTLIRFFSLHFI
FPFILVGFSMIHIIFIHEKGSSNPLGISLNLDKLPFHPYFSIKDIMGPYMLMDAENFNMA
NPMITPPHIQPEWYFLFAYAILRSIPNKLGGVIALMMSILIILILPISLYFNFFKKLVFW
SMINMFILLTYLGAMPIEYPYEMLSKLVTFLYFSFF
>ihexagonus_NC_002010
K------KMIS-PISNLPTPSNISPFWNMRSLLGMCLSIQILSGLFLAMNFSSDISTAFN
MMSHINRDVNNGWLIRSIHSNGASMFFIFMYIHVGRGIYYSSFFFTKTWFSGILIIFTLM
ATAFLGYVLPWGQMSFWGATVITNLFSAIPYFGSTLTYWIWGGFSVDNNALTRFFSLHFI
LPFILAMMVLIHIMLIHEKGSSNPLGVNLNIDKIPFHPYFTIKDILGPNLLIDAENFTMA
NPLVTPPHIQPEWYFLFAYAILRSIPNKFGGVIALAMSIMIICILPFSFYFFPIKKVLFW
LLINIFLMLTFLGACPVEPPFISIGQTLTALYFSFF
>rsanguineus_NC_002074
-------KLIN-PLKNLPTPSNISYMWNFGSLLGVCLLTQIITGLFLAMNFSSDISTAFS
MISHIQRDVNNGWLIRSIHANGASIFFIFIYIHVARGIYYSSFFFKNVWISGILIIFALM
ATAFLGYILPWGQMSFWGATVITNLISAIPYIGMSVTYWIWGGFSVDNNTLIRFFTLHFL
LPFILLFLVVIHITLIHEKGSSNPLGVSMNLDKIPFHPYFTIKDLLGPYGFMDAENFNIA
NPMITPPHIQPEWYFLFAYAILRSIPNKLGGVIALVMSIIIILSFCFSFYFNISFKLMFW
ILVNCFFMLTYLGAMPIEYPFDLMSKITTIIYFLMF
>ipersulcatus_NC_004370
K------KIMN-PISNLPTPSNISYMWNMGSLLGMCLMIQILSGLFLAMNFSSDITTAFN
MMSHISRDVNNGWLIRSIHSNGASMFFIFMYLHIGRGIYYSSFFFLKTWMTGIIMIFILM
ATAFLGYVLPWGQMSFWGATVITNLFSAIPYIGSMLTYWIWGGFSVDNNTLTRFFSLHFI
LPFMLLLMVMIHIMMIHEKGSSNPLGLNLNIDKIPFHPYFTVKDILGPYILNDSENFNVA
NPLVTPPHIQPEWYFLFAYAILRSIPNKFGGVIALVMSILIIITLPFSFYFFPTKKLLFW
TMVNLFLLLTFLGACPVEYPFVITSQILTIMYFSFF
>hflava_NC_005292
---------IN-SMKNLPTPSNISFMWNFGSLLGMCLMIQILSGLFLAMNFSSDISTAFS
MISHIQRDVNYGWLIRSIHANGASMFFVFMYIHIARGIYYSSFHFMKVWISGLFIILVLM
ATAFLGYILPWGQMSFWGATVITNLISAIPYFGQMITFWIWGGFSVDNNTLIRFFSLHFI
LPFILTFLVMIHIMLIHEKGSSNPLGNTLNIDKIPFHSYFSIKDILGPYMLMDAENFNVA
NPMITPPHIQPEWYFLFAYAILRSIPNKLGGVIALLMSIIIIASFSLSFYFNLNKKLLYW
MYINIFVILTFLGAMPIEYPYVMMSQVITFMYFLFF
>iholocyclus_NC_005293
Y------KIMN-PIINLPTPSNISYMWNMGSLLGMCLGIQILTGLFLAMNFSSDITTAFN
MMSHIMRDVNNGWMIRSIHANGASLFFIMIYLHIGRGIYYSSFFFFKPWASGLIILFMLM
ATAFLGYVLPWGQMSFWGATVITNLLTAIPYVGTMMTQWIWGGFSVDNSTLNRFFSLHFL
LPFLIAVLVMIHILLLHEKGSSNPLGVHLNIDKIPFHPYFTIKDLNMPYSLTDSENFSMA
NPLITPPHIQPEWYFLFAYAILRSIPNKLGGVVALIFSIVIIITLPLSFYFYPFKKLMFW
TFVNTFFLLTYLGACPVEMPFIFMSQILTLIYFMFF
>atriguttatum_NC_005963
-------KMLN-PFINLPSPSNISYMWNFGSLLGVCLMTQIISGLFLAMNFSSDITTAFN
MISHIQRDVENGWLIRSIHANGASLFFIFIYIHIGRGIYYSSFHFIKVWLSGLMIIFILM
ATAFLGYILPWGQMSFWGATVITNLISAIPYIGQTITFWIWGGFSVDNNTLIRFFSFHFI
FPFILLMFSMIHIILIHEKGSSNPLGTPLNIDKISFHPYFTIKDILGPYSLMDAENFNMA
NPMITPPHIQPEWYFLFAYAILRSIPNKLGGVIALIMSIVIIITLSFSSYFKISNKILFW
TLINMFILLTFLGAKPIEYPYEIVSKLITLIYFLIF
>iuriae_NC_006078
F------KIIN-PIINLPTPSNISYMWNMGSLLGMCLMIQILTGLFLAMNFSSDVSTAFN
MISHIMRDVNNGWMIRSIHANGASLFFILIYLHIGRGIYYSSFFFFKPWISGLMILLALM
ATAFLGYVLPWGQMSFWGATVITNLLTAIPYIGDIMTQWIWGGFSVDNSTLNRFFSLHFL
LPFVIAMLVLIHILFLHEKGSSNPLGIHLNIDKIPFHPYFTYKDLVMPYSLTDSENFMMA
NPLVTPPHIQPEWYFLFAYAILRSIPNKLGGVMALLLSIFIIITLPLSFYFYPSKKFMYW
IFINIFLLLTYLGSCPVEMPFIMMSQILTMMYFMFF
>asphenodonti_NC_017745
-------ILLN-PMINLPTPSNISYMWNFGSLLGMSLIIQILSGLFLSMNFSSDISTAFS
MISHIQRDVNYGWLIRSIHSNGASIFFLFIYIHIARGIYYSSFFMKKVWFSGLLMILTLM
STAFLGYILPWGQMSFWGATVITNLISAIPYFGQTITYWLWGGFSVNNNTLIRFFSMHFI
LPFFLAFLIFIHILLIHEKGSSNPLGLYMNLDKISFHPYFSTKDILGPYILMDAENFNMA
NPMVTPPHIQPEWYFLFAYAILRSIPSKLGGVMALIFSIIIVISLSFSCYFNFSMKFMFW
LFINSFLILTFLGAKPIEYPYELMSQMTTIIYFSFF
>bconcolor_NC_017756
-------EMIN-PIKNLPTPSNISYMWSLGSLLGLCLIIQILSGLFLAMNFSSDISTAFS
MISHIQRDVNYGWLIRSIHANGASMFFLFLYIHIARGIYMSSFHFIKVWISGTLIIFVLM
GTAFLGYILPWGQMSFWGATVITNLISAIPYFGNLITFWIWGGFSVENNTLIRFFSLHFI
MPFILAMLVMLHIMFIHEKGSSNPLGLTMNIDKIAFHPYFTVKDILGPYSLMDAENFNMA
NPMITPPHIQPEWYFLFAYAILRSIPNKLGGVMALILSIVIIMSFSFSFYFNFFKKTSFW
IYVNSFLILTFLGAMPIEFPYNFMSQMVTIIYFFFF
>relaphensis_NC_017758
-------KLIN-SMKNLPTPSNLSLFWNMGSLLGICLIIQILSGLLLAMNFSSDVLTSFM
MVSYIQRDVNYGWLIRLIHSNGASFFFFFIYIHMARGIYYSSFFFLKVWMSGIMMLLMLM
MTAFLGYILPWGQMSFWGATVITNLISAIPYLGKMILYWIWGGFSVDNSTLIRFFSLHFI
FPFMLLIMMMIHIILIHEKGSSNPLGISINIDKIPFHPYFTIKDFMGPYNLMDAENFNMA
NPMTTPVHIQPEWYFLFAYAILRSVPNKLGGVFSLILSILIMLSFPFSFYFNFKKKMIFW
FFVNMFLILTYLGMMPIEYPFIFMSQFSAFFYFTFF
>nnamaqua_NC_019663
-----MTKNINNQVMNFPTPSNLSYLWNMGSILGMCMIVQIITGIFLSFHYKNDINMAFM
SINHIMRDVNSGWMIRHLHANGASLLFMFMYIHIMRGIYFKSFKYMYIWLTGMTILIIMM
MISFLGYILPWGQMSFWAATVITNLITAVPLIGKSLTIWIWGNFSVAESTLTRFFSLHFL
MPFMMLFLIILHISSLHYYSSSNPLGMSKNHDKIPFFPFFMIKDLMGPYIFSDSENFIQA
NSLITPIHIQPEWYFLFAYAILRSIPNKLGGVIALLMSIMIMIFLPFNSNMNMYKKLLTW
MFISTFFMLTMLGMLPAEEPFIKMSLLFTLSYFIMI
>acajennense_NC_020333
-------KILN-PMINLPSPSSISYMWNFGSLLGICLMIQILSGFFLAMNFSSDVSTAFM
MISHIQRDVNYGWLIRSIHANGASLFFIFIYIHIGRGIYYSSFFFKKVWLSGLVIIFILM
ATAFLGYILPWGQMSFWGATVITNLISAVPYFGHSITYWIWGGFSVDNNTLIRFFSLHFI
LPFILLVMSMIHILLIHEKGSSNPLGISMNVDKIPFHPYFTIKDLLGPYSMMDAENFNMA
NPMITPPHIQPEWYFLFAYAILRSIPNKLGGVLALLMSIIIILFLSFSFYFSLAKKLTFW
TLVNTFFILTFLGAMPIEYPYDILSKIITFIYFLIF
>hformosensis_NC_020334
-------QLIN-PMKNLPTPSNISYLWNFGSLLGMCLMIQILTGLFLAMNFSSDISTAFS
MISHIQRDVNYGWLIRSIHANGASMFFVFLYTHIARGIYYSSFHFIKVWLSGILIILILM
ATAFLGYILPWGQMSFWGATVITNLISAIPYFGQMITFWIWGGFSVDNNTLIRFFSLHFI
LPFILLFLVIIHILLIHEKGSSNPLGITLNIDKIPFHFYFSIKDILGPYILMDAENFNMA
NPMITPPHIQPEWYFLFAYAILRSIPNKLGGVIALLMSIIIIISFSFSFYFNFKNKFLFW
IFINIFMILTFLGAMPIEFPYMFMSQLITLMYFLFF
>hinermis_NC_020335
-------TVWN-SMKNLPTPTNISYMWNFGSLLGLCLAIQIVSGLFLAMNFSSDISTAFS
MISHIQRDVNYGWLIRSIHSNGASMFFVFVYIHMARGIYYSSFFFWKVWISGITIIFIIM
ATAFLGYILPWGQMSFWGATVITNLISAIPYFGQSITFWLWGGFSVDNNTLIRFFSLHFL
LPFILTFLVLIHILLIHEKGSSNPLGLTLNLDKISFHPYFTIKDILGPYLLMDAENFNMA
NPMITPPHIQPEWYFLFAYAILRSIPNKLGGVVALVLSILIVISFTFSFYFNIFKKMLFW
MFVNSFLILTYLGAMPIEYPYDSMSQIITIIYFSFF
>raustralis_NC_023348
-------KLMN-PLINLPTPSNISFMWNFGSLLGICLFTQIMTGLFLAMNFSSDISTAFS
MISHIQRDVNYGWLIRSIHANGASIFFIFMYIHVARGIYYSSFFFKKVWMSGIMIMFILM
ATAFLGYILPWGQMSFWGATVITNLISAIPYIGISITYWVWGGFSVDNNTLIRFFTLHFI
LPFMLLMLAMIHIMLIHKKGSSNPLGVTMNLDKIPFHPYFTIKDLLGPYKFMDAENFNIA
NPMITPPHIQPEWYFLFAYAILRSIPNKLGGVIALLMSIIIIISFSFSFYFNIMFKIMFW
FLINCFFLLTYLGAMPIEYPFDLMSKIVTIFYFMIF
>dnitens_NC_023349
L------KLIS-PIKNLPTPSNISYMWNFGSLLGLCLMMQILTGLFLAMNFSSDITTAFS
MISHIQRDVNNGWLIRSIHANGASLFFVLLYIHVGRGIYYSSFYFTKVWFSGLIIIFILM
ATAFLGYILPWGQMSFWGATVITNLISAIPYVGNLMTYWIWGGFSVDNNTLIRFFSLHFI
LPFILLMMTLIHIMLIHEKGSSNPLGLSMNIDKIPFHPYFTIKDIMGPYSLMDAENFNIA
NSMITPPHIQPEWYFLFAYAILRSIPNKLGGVVALMMSIIIITSLSFSSFFNNLNKILFW
SLVNCFMMLTYLGAMPIEYPYDMMSKIYTILYFMMF
>rgeigyi_NC_023350
-------KLMN-PLINLPTPSNISYMWNFGSLLGICLMTQIMTGLFLAMNFSSDITTAFY
MISHIQRDVNNGWLIRSIHANGASIFFIFMYIHVARGIYYSSFFFKKVWMSGILIMFILM
ATAFLGYILPWGQMSFWGATVITNLISAIPYIGNSITYWIWGGFSVDNNTLIRFFTLHFL
LPFILLLLAMTHIMLIHEKGSSNPLGISMNMDKIPFHPYFTIKDLLGPYGFMDAENFNIA
NPMITPPHIQPEWYFLFAYAILRSIPNKLGGVIALMMSIIIIFSFSFSFYFNISYKILFW
ILINCFIMLTYLGAMPIEYPFDLMSKIVTMIYFLIF
>dsilvarum_NC_026552
N------KLIH-PIKNLPTPCNISYMWNFGSLLGFCLMAQIITGLFLSMNFSSDISTAFS
MISHIQRDVNNGWLIRSIHANGASLFFIFLYFHVARGIYYSSFHFFKVWLSGIMIIFILM
ATAFLGYILPWGQMSFWGATVITNLISAIPYIGSSMTYWIWGGFSVDNNTLIRFFSLHFL
LPFILLFMVLIHITLIHEKGSSNPLGISMNIDKIPFHPYFSIKDILGPYNLMDAENFNIS
NPMITPPHIQPEWYFLFAYAILRSIPNKLGGVVALMMSIIIIVSFSFSFYFNNLNKILFW
FLVNCFLMLTYLGAMPIEYPYDFMSKIYTSLYFLMF
>aamericanum_NC_027609
-------KLLN-PLINLPSPSNISYMWNFGSLLGICLMIQIISGFFLAMNFSSDITTAFI
MISHIQRDVNYGWLIRSIHANGASLFFILIYIHIGRGIYYSSFYFYKVWLSGLFIVFILM
ATAFLGYILPWGQMSFWGATVITNLISAIPYFGQSMTFWIWGGFSVDNNTLIRFFSLHFI
LPFLLLSMSITHIILIHEKGSSNPLGVSMNIDKIPFHPYFTIKDILGPYSMMDAENFNMA
NPMITPPHIQPEWYFLFAYAILRSIPNKLGGVLALMMSIMIIMILPFSFYFYNLKKMIFW
ALVNTFFLLTFLGAMPIEYPYDIMSKFITMIYFLFF
>dnuttalli_NC_028528
N------KLIH-PIKNLPTPSNISYMWNFGSLLGFCLMAQIITGLFLSMNFSSDISTAFS
MISHIQRDVNNGWLIRSIHANGASLFFIFLYFHVARGIYYSSFHFFKVWLSGIMIIFILM
ATAFLGYILPWGQMSFWGATVITNLISAIPYIGSSMTYWIWGGFSVDNNTLIRFFSLHFL
LPFILLFMVLIHITLIHEKGSSNPLGISMNIDKIPFHPYFSIKDILGPYNLMDAENFNIS
NPMITPPHIQPEWYFLFAYAILRSIPNKLGGVVALMMSIIIIVSFSFSFYFNNLNKILFW
FLVNCFLMLTYLGAMPIEYPYDFMSKIYTSLYFLMF
>asculptum_NC_032369
-------KILN-PMINLPSPSSISYMWNFGSLLGICLMIQILSGFFLAMNFSSDVSTAFM
MISHIQRDVNYGWLIRSIHANGASLFFIFIYIHVGRGIYYSSFFFKKVWLSGLVIIFILM
ATAFLGYILPWGQMSFWGATVITNLISAVPYFGHSITYWIWGGFSVDNNTLIRFFSLHFI
LPFILLVMSMIHILLIHEKGSSNPLGISMNVDKIPFHPYFTIKDLLGPYSMMDAENFNMA
NPMITPPHIQPEWYFLFAYAILRSIPNKLGGVLALLMSIIIILFLTFSFYFSLAKKLTFW
TLVNTFFILTFLGAMPIEYPYDILSKIITFIYFLIF
>hconcinna_NC_034785
-------KIIN-PMKNLPTPSNISYLWNFGSLLGLCLMIQILTGLFLAMNFSSDISTAFS
MISHIQRDVNYGWLIRSIHANGASMFFVFLYTHIARGIYYSSFHFIKVWLSGILIILILM
ATAFLGYILPWGQMSFWGATVITNLISAIPYFGQMITFWLWGGFSVDNNTLIRFFSLHFI
LPFILSILVIFHILLIHEKGSSNPLGITLNIDKIPFHFYFSIKDILGPYILMDAENFNMA
NPMITPPHIQPEWYFLFAYAILRSIPNKLGGVIALLMSIVIIISFSFSFYFNLKNKFLYW
IFINIFIMLTFLGAMPIEFPYMSMSQLITITYFSFF
>rturanicus_NC_035946
-------KLIN-PLKNLPTPSNISYMWNFGSLLGICLLTQIITGLFLAMNFSSDITTAFS
MISHIQRDVNNGWLIRSIHANGASIFFIFIYIHMARGIYYSSFFFKNVWMSGILIIFMVM
ATAFLGYILPWGQMSFWGATVITNLISAIPYIGMSITYWIWGGFSVDNNTLIRFFTLHFL
LPFILLLLTVVHITLIHEKGSSNPLGVTMNLDKIPFHPYFTIKDLLGPYGFMDAENFNIA
NPMITPPHIQPEWYFLFAYAILRSIPNKLGGVIALVMSIVIILSFCFSFYFNILFKLMFW
ILVNCFIMLTYLGAMPIEYPFDLMSKITTIIYFLMF
>itasmani_NC_041086
K------KFLN-PLINLPTPSNISYMWNMGSLLGMCLMIQIISGLFLAMNFSSDITTAFN
MMSHILRDVNNGWMIRSIHANGASLFFIMIYIHIGRGIYYSSFHFVKTWFSGIIIIFILM
ATAFLGYVLPWGQMSFWGATVITNLLTAVPYIGMMMTQWIWGGFSVDNSTLNRFFSLHFI
LPFILLFLMMVHIMLIHEKGSSNPLGTNLNMDKIPFHPYFTIKDLLMPYYLTDSENFSMA
NPLITPPHIQPEWYFLFAYAILRSIPNKLGGVIALVLSIMIILILPLSFFLYPLKKILFW
MFVNSFFLLTFLGACPVEMPYIMMSQILTIIYFSFF
>areitcorreai_25
RKSHTLIKIFNSTIIDLPAPSNISYLWNFGSLLSFCLMTQILTGIFLAIHYSSDISLAFS
SISHISRDVNFGWLIRAVHANMASLFFICLYSHVGRGIYYSSFTLLGPWISGTIIIFILM
ATAFLGYVLPWGQMSFWGATVITNLLSAIPFIGTNITQWIWGGFSVDNPTLTRFFTFHFL
LPFILLGMIAIHISLLHETGSSNPLGMSSNIDKIPFHPYFSLKDILGPYLFMDPENFLMA
NPLITPPHIQPEWYFLFAYAILRSIPNKLGGVVALVSSILIILSLPFSFSHNPLKKLLFW
IFVNTFILLTYIGACPVEPPFIIFGQILTLMYFSFF
>atabajara_29B
RKSHTLMKIFNNTLIDLPAPSNISYMWNFGSLLSFCLITQILTGIFLAIHFSSDISLAFS
SISHISRDVNLGWLIRAIHANMASLFFICLYMHVGRGLYYSSFVLSGPWLSGTLIIFILM
ATAFLGYVLPWGQMSFWGATVITNLLSAIPYIGPNITQWIWGGFSVDNPTLTRFFTFHFL
FPFILLALIIIHISLLHETGSSNPLGLTNNIDKIPFHPYFSLKDLLGPYLFMDPENFLMA
NPLVTPPHIQPEWYFLFAYAILRSIPNKLGGVIALVMSILIIISLPFSSSNNPLKKFLFW
VFVNTFLLLTYIGACPVEPPFITIGQILTLMYFTFY
>omegnini_31
QK-NPTLKMINNSLVNLPTPSNISYMWNMGSLLSLCLLTQIITGLFLAMHFSSDISLAFQ
SISHISRDVNMGWMIRAIHANMASFFFIFIYIHIARGLYYSSFIMKKPWISGTLIILLLM
ATAFLGYVLPWGQMSFWGATVITNLLSAIPYAGENITNWLWGGFSVDNPTLTRFFALHFI
LPFFMAFMIFMHIIFIHETGSSNPLGISMNIDKIPFHPYFLIKDIQGPYLFSDPENFIMA
NPMITPPHIQPEWYFLFAYAILRSIPNKLGGVVALIMSILIITTLSFISSMNPIKKMFFW
SFCNIFILLTFIGMCPVEPPYIFIGQILTTLYFSFF
>ofurcosus_2
RKSNTILKIINSTLIDLPAPSNISYMWNMGSLLSFCLMTQMITGIFLAMHFSGDITTAFS
SVSHITRDVNWGWLLRATHANTASFFFIFLYIHIARGLYYSSFTLKGPWLSGTLIIFILM
ATAFLGYVLPWGQMSFWGATVITNLLSAIPYIGTIITKWIWGGFSVDNPTLTRFFTLHFM
FPFALLILMIIHISLLHETGSSNPLGISYNIDKLPFHPYFSLKDILGPYIFSDPENFLVA
NPLITPPHIQPEWYFLFAYAILRSIPNKLGGVVALVMSILIII-LPISFSMKPLKKFFFW
IFVNTFFLLTFIGACPVEPPFIMVGQLLTITYFSFF
>orudis_11
RKTKTFLKLINMTLIDLPTPSNISYMWNMGSLLAFCLATQILTGLFLTMHFSSDISLAFW
SMSHISRDVNLGWLIRAIHMNTASFFFMFLYTHIARGIYYSSYKNKGPWISGIMIIFILM
ATAFLGYVLPWGQMSFWGATVITNLLSAIPYFGPTITQWVWGGFAVQNPTLTRFFTLHFI
LPFILLAFMIIHISLLHETGSSNPLGVSNNIDKIPFHPYFSLKDILGPYMFADVENFSEA
NPMITPPHIQPEWYFLFAYAILRSIPNKLGGVIALTLSIMILFMMPFTSSFNPLKKLYFW
TFVNIFILLTFVGACPVETPFITLSQILTFMYFSFF
>acapensis_29
RKTHPLTKIINSTLIDLPAPSNISYFWNFGSLLSFCLLTQILTGIFLAMHYSTDITMAFS
SISHISRDVNFGWMIRSIHANMASLFFINLYLHIGRGLYYSSFLLIGPWLSGTIIILILM
ATAFLGYVLPWGQMSFWGATVITNLLSAIPYIGTNITQWIWGGFSVDNPTLTRFFTFHFL
FPFILLVVVMLHITLLHETGSSNPLGLTKNIDKIPFHPYFSLKDLMGPYMFMDPENFMMA
NPMITPPHIQPEWYFLFAYAILRSIPNKLGGVIALVMSILIITTLPIAISQNPFKKLAFW
AYINIFILLTYVGACPVEIPFIFLGQILTILYFSFF
>otartakovskyi_1
RKSHTLIKIINSTLIDLPAPSNISYMWNIGSLLSMCLVIQILTGIFLAMHFSSDITTAFT
SVSHITRDVNFGWLIRASHANTASFFFIFIYMHIGRGLYYSSFTLKGPWLSGTLIILILM
ATAFLGYVLPWGQMSFWGATVITNLLSAIPYIGPSITQWIWGGFSVDNPTLTRFFTLHFL
FPFILTMFIIIHISLLHETGSSNPLGTSMNIDKIPFHPYFSLKDILGPYMFSDPENFLPA
NPLVTPPHIQPEWYFLFAYAILRSIPNKLGGVIALVMSILIIITLPLTMSMNPIKPLLFW
TFTNIFLLLTFIGACPVEAPFIIEGQILTMMYFSFF
>acerradoensis_2
RKSHTLLKILNSTLIDLPAPSNLSYMWNLGSLLSFCLMAQILTGIFLALHYSSDIMLAFS
SISHISRDVNFGWLIRAIHANMASLFFICLYIHIGRGLYFSSFLLTGPWFSGTIIILILM
ATAFLGYVLPWGQMSFWGATVITNLLSAIPYIGTSITQWIWGGFSVDNPTLTRFFTFHFL
LPFILSAMIVLHISLLHETGSSNPLGLTTNIDKIPFHPYFSLKDLLGPYMFMDPENFLMA
NPLITPPHIQPEWYFLFAYAILRSIPNKLGGVIALITSILIILILPFSISYHPLKKSLFW
MFINTFILLTFIGSCPVETPFIILGQILTITYFSFF
>oturicata_Ocala2
RKSNSLIKIINSTLIDLPAPSNISYMWNYGSLLSMCLIIQILTGVFLAMHFSSDITTAFS
SVSHITRDVNLGWMIRAAHANTASFFFIFLYIHVARGLFFSSFYLKGPWISGTIIILILM
ATAFLGYVLPWGQMSFWGATVITNLLSAIPYIGHTITQWIWGGFSVDNPTLTRFFTLHFL
FPFILLAMIMIHISLLHETGSSNPLGISNSIDKIPFHPYFTYKDILGPYMFSDPENFLMA
NPLITPPHIQPEWYFLFAYAILRSIPNKLGGVVALVMSILIILILPFSSSMNPIKKILFW
IFVNTFILLTFIGACPVEPPFINIGQILTMMYFSYF
>ozumpti_73
RKTHNLLKIINSTLIDLPTPSHISYMWNMGSLLSMCLLIQIMSGFFLAMHYSSDITTAFL
SVSHISRDVNYGWLIRALHANTASLFFIFLYIHIGRGLYYSSFYLKGPWLTGVSIIFLLM
ATAFLGYVLPWGQMSFWGATVITNLLSAIPYIGTSITQWLWGGFSVDSPTLSRFFSFHFL
LPFILTALIMIHITLLHETGSSNPIGSTINIDKIPFHPYFSMKDILGPYLLTDPENFLIA
NPLSTPPHIQPEWYFLFAYAILRSIPNKLGGVFALIMSIMIIIFLPFSSSMNPKNKIMFW
IFVNSFILLTFVGACPVEDPFISMGQILSAAYFMFF
>afonsecai_6
RKSNSLMKIFNSTLIDLPAPSNISYMWNFGSLLSFCLMVQIMTGIFLAIHFSSDILLAFS
SISHISRDVNLGWLIRAIHANTASLFFICLYTHVARGMYYSSFLLMSPWMSGTLIIFTLM
ATAFLGYVLPWGQMSFWGATVITNLLSAIPYIGTSITQWIWGGFSVDNPTLTRFFTFHFL
LPFILTALIILHISLLHETGSSNPLGISNNIDKIPFHPYFSTKDMMGPYMFMDPENFTMA
NPLITPPHIQPEWYFLFAYAILRSIPNKLGGVFALIMSILIITSLPFSFSHNPLKKFLFW
MFVNTFILLTFIGACPVETPFIITGQILTIMYFSFY
>oturicata_NM3
RKSNSLIKIINSTLIDLPAPSNISYMWNYGSLLSMCLIIQILTGVFLAMHFSSDITTAFS
SVSHITRDVNLGWMIRAAHANTASFFFIFLYIHVARGLFFSSFYLKGPWISGTIIILILM
ATAFLGYVLPWGQMSFWGATVITNLLSAIPYIGHTITQWIWGGFSVDNPTLTRFFTLHFL
FPFILLAMIMIHISLLHETGSSNPLGISNSIDKIPFHPYFTYKDILGPYMFSDPENFLMA
NPLITPPHIQPEWYFLFAYAILRSIPNKLGGVVALVMSILIILILPFSSSMNPIKKILFW
IFVNTFILLTFIGACPVEPPFINIGQILTMMYFSYF
>arioplatensis_2
RKSHPLLKIINSTLIDLPAPSNISYMWNFGSLLSFCLMTQIATGIFLAIHFSSDITLAFS
SISHISRDVNFGWMIRAIHANMASLFFICLYTHIGRGLYYSSFLLTGPWLSGTMIILILM
ATAFLGYVLPWGQMSFWGATVITNLLSAIPYIGTTITQWIWGGFSVDNPTLTRFFTFHFL
FPFILLIMIILHISLLHETGSSNPLGLTNNIDKIPFHPYFSLKDLLGPYMFMDPENFLMA
NPLITPPHIQPEWYFLFAYAILRSIPNKLGGVIALIMSILIIISLPLSISINPFKKILFW
TFINTFILLTFIGSCPVEIPFIMLGQILTIMYFTFF
>rfaini_82
RKTNPLIKFMNSSLIDLPAPSNISYLWNYGSLLLLCLLTQIITGMFLAMHYWSDISLAFS
SISHISRDVNYGWMIRSIHANTASLFFICMYLHVGRGIYYSSFLMKGPWMSGTLIILILM
MTAFLGYVLPWGQMSFWGATVITNLLSAIPYIGINITQWIWGGFSVENPTLTRFFTLHFI
MPFILLMLVMIHIILLHETGSSNPMGLTYNIDKIPFHPYFTLKDILGPYWFMDPENFLMA
NPLVTPPHIQPEWYFLFAYAILRSIPNKLGGVIALIMSILIILSLPFSLSFSPIKKILFW
TLINTFILLTFIGACPVEVPFIKMGQMLTIIYFSFF
>orudis_2
RKTKTFLKLINMTLIDLPTPSNISYMWNMGSLLAFCLATQILTGLFLTMHFSSDISLAFW
SMSHISRDVNLGWLIRAIHMNTASFFFMFLYTHIARGIYYSSYKNKGPWISGIMIIFILM
ATAFLGYVLPWGQMSFWGATVITNLLSAIPYFGPTITQWVWGGFAVQNPTLTRFFTLHFI
LPFILLAFMIIHISLLHETGSSNPLGVSNNIDKIPFHPYFSLKDILGPYMFADVENFSEA
NPMITPPHIQPEWYFLFAYAILRSIPNKLGGVIALTLSIMILFMMPFTSSFNPLKKLYFW
TFVNIFILLTFAGACPVETPFITLSQILTFMYFSFF
>oturicata_Travis5
RKSNSLIKIINSTLIDLPAPSNISYMWNYGSLLSMCLIIQILTGVFLAMHFSSDITTAFS
SVSHITRDVNLGWMIRAAHANTASFFFIFLYIHVARGLFFSSFYLKGPWISGTIIILILM
ATAFLGYVLPWGQMSFWGATVITNLLSAIPYIGHTITQWIWGGFSVDNPTLTRFFTLHFL
FPFILLAMIMIHISLLHETGSSNPLGISNSIDKIPFHPYFTYKDILGPYMFSDPENFLMA
NPLITPPHIQPEWYFLFAYAILRSIPNKLGGVVALVMSILIILILPFSSSMNPIKKILFW
IFVNTFILLTFIGACPVEPPFINIGQILTMMYFSYF
>atabajara_30A
RKSHTLMKIFNNTLIDLPAPSNISYMWNFGSLLSFCLITQILTGIFLAIHFSSDISLAFS
SISHISRDVNLGWLIRAIHANMASLFFICLYMHVGRGLYYSSFVLSGPWLSGTLIIFILM
ATAFLGYVLPWGQMSFWGATVITNLLSAIPYIGPNITQWIWGGFSVDNPTLTRFFTFHFL
FPFILLALIIIHISLLHETGSSNPLGLTNNIDKIPFHPYFSLKDLLGPYLFMDPENFLMA
NPLVTPPHIQPEWYFLFAYAILRSIPNKLGGVIALVMSILIIISLPFSSSNNPLKKFLFW
VFVNTFLLLTYIGACPVEPPFITIGQILTLMYFTFY
>ocompactis_9
RKKN-IFKIINSTLIDLPTPSNISYMWNMGSLLFSCLVIQIITGIFLSMHFSSDITTAFS
SISHIMRDVNSGWMIRVTHANTASFFFIILYTHIARGLFYSSFNLKGPWLSGIMIIFTLM
ATAFLGYVLPWGQMSFWGATVITNLLSAIPYMGTSITHWIWGGFSVDNPTLTRFFTLHFL
FPFILTMLIIIHIFSLHETGSSNPLGIPNNIDKIPFHPYFTLKDILGPFMFSDSENFLEA
NPLITPPHIQPEWYFLFAYAILRSIPNKLGGVMALFLSISILALLPLTLSMHPMKKIMFW
IFINTFVLLTFIGACPVEAPFVMMGQILTMFYFLFF
>acapensis_1
RKTHPLMKIINSTLIDLPAPSNISYFWNFGSLLSFCLLTQILTGIFLAMHYSTDITMAFS
SISHISRDVNFGWMIRSIHANMASLFFINLYLHIGRGLYYSSFLLIGPWLSGTIIILILM
ATAFLGYVLPWGQMSFWGATVITNLLSAIPYVGTNITQWIWGGFSVDNPTLTRFFTFHFL
FPFILLAIVMLHITLLHETGSSNPLGLTKNIDKIPFHPYFSLKDLMGPYMFMDPENFMMA
NPMITPPHIQPEWYFLFAYAILRSIPNKLGGVIALVMSILIIISLPIAISQNPFKKLIFW
TYINIFILLTYVGACPVEIPFILLGQILTILYFSFF
>overrucosus_2
RKSHTLIKLINSTLIDLPAPSNISYMWNIGSLLSLCLIIQILTGIFLAMHFSSDITTAFS
SVSHITRDVNFGWLIRASHANTASFFFIFIYIHIARGLYYSSYTLKGPWLSGSLIILILM
ATAFLGYVLPWGQMSFWGATVITNLLSAIPYIGPSITQWIWGGFSVDNPTLTRFFTLHFL
FPFIMTMFIIIHISLLHETGSSNPLGTSMNIDKIPFHPYFSLKDILGPYMFSDPENFLPA
NPLITPPHIQPEWYFLFAYAILRSIPNKLGGVIALVMSILIIITLPFTMSMNPIKPLLFW
TFTNIFLLLTFIGACPVENPFILEGQILTMLYFSFF
>otartakovskyi_2
RKSHTLIKIINSTLIDLPAPSNISYMWNIGSLLSMCLVIQILTGIFLAMHFSSDITTAFT
SVSHITRDVNFGWLIRASHANTASFFFIFIYMHIGRGLYYSSFTLKGPWLSGTLIILILM
ATAFLGYVLPWGQMSFWGATVITNLLSAIPYIGPSITQWIWGGFSVDNPTLTRFFTLHFL
FPFILTMFIIIHISLLHETGSSNPLGTSMNIDKIPFHPYFSLKDILGPYMFSDPENFLPA
NPLVTPPHIQPEWYFLFAYAILRSIPNKLGGVIALVMSILIIITLPLTMSMNPIKPLLFW
TFTNIFLLLTFIGACPVEAPFIIEGQILTMMYFSFF
>onoorsveldensis_111
RKSNNILKIINNTLIDLPTPSNITYMWNMGSLLFMCLATQILTGIFLSMHFSGDIITAFS
SVSHITRDVNMGWMIRTVHANTASFFFIFLYIHIARGLYFSSFIFKGPWMSGIIIIFILM
ATAFLGYVLPWGQMSFWGATVITNLLSAIPYIGTTITQWIWGGFSVSNPTLTRFFTLHFL
FPFILLFMVMIHISLLHETGSSNPLGISNNIDKIPFHPYFTLKDILGPYIFFDAENFMMA
NPLITPPHIQPEWYFLFAYAILRSIPNKLGGVMALGMSIAILISLPLPVSMNPQKKLMFW
IFVNTFMLLTFIGACPVEPPFIMTGQILTILYFLFF
>aguaporensis_2
RKNHPLLKIINSTLVDLPAPSNISYMWNFGSLLSFCLITQILTGIFLALHYSSDISLAFS
SISHISRDVNFGWLIRAIHANMASLFFICLYIHVGRGLYYSSFLALGPWFSGTMIILVLM
ATAFLGYVLPWGQMSFWGATVITNLLSAIPYIGTIITQWVWGGFSVDNPTLTRFFTFHFL
FPFILLMLVISHISLLHETGSSNPLGLTTNIDKIPFHPYFSMKDLLGPYLFMDPENFLMA
NPLVTPPHIQPEWYFLFAYAILRSIPNKLGGVIALIMSILVILTLPFSINYNPFQKILFW
TFVNTFLLLTFIGSCPVEIPFILLGQILTIMYFSFF
>acerradoensis_1
RKSHTLLKILNSTLIDLPAPSNLSYMWNLGSLLSFCLMAQILTGIFLALHYSSDIMLAFS
SISHISRDVNFGWLIRAIHANMASLFFICLYIHIGRGLYFSSFLLTGPWFSGTIIILILM
ATAFLGYVLPWGQMSFWGATVITNLLSAIPYIGTSITQWIWGGFSVDNPTLTRFFTFHFL
LPFILSAMIVLHISLLHETGSSNPLGLTTNIDKIPFHPYFSLKDLLGPYMFMDPENFLMA
NPLITPPHIQPEWYFLFAYAILRSIPNKLGGVIALITSILIILILPFSISYHPLKKSLFW
MFINTFILLTFIGSCPVETPFIILGQILTITYFSFF
>ofurcosus_1
RKSNTILKIINSTLIDLPAPSNISYMWNMGSLLSFCLMTQMITGIFLAMHFSGDITTAFS
SVSHITRDVNWGWLLRATHANTASFFFIFLYIHIARGLYYSSFTLKGPWLSGTLIIFILM
ATAFLGYVLPWGQMSFWGATVITNLLSAIPYIGTIITKWIWGGFSVDNPTLTRFFTLHFM
FPFALLILMIIHISLLHETGSSNPLGISYNIDKLPFHPYFSLKDILGPYIFSDPENFLVA
NPLITPPHIQPEWYFLFAYAILRSIPNKLGGVVALVMSILIII-LPISFSMKPLKKFFFW
IFVNTFFLLTFIGACPVEPPFIMVGQLLTITYFSFF
>overrucosus_1
RKSHTLIKLINSTLIDLPAPSNISYMWNIGSLLSLCLIIQILTGIFLAMHFSSDITTAFS
SVSHITRDVNFGWLIRASHANTASFFFIFIYIHIARGLYYSSYTLKGPWLSGSLIILILM
ATAFLGYVLPWGQMSFWGATVITNLLSAIPYIGPSITQWIWGGFSVDNPTLTRFFTLHFL
FPFIMTMFIIIHISLLHETGSSNPLGTSMNIDKIPFHPYFSLKDILGPYMFSDPENFLPA
NPLITPPHIQPEWYFLFAYAILRSIPNKLGGVIALVMSILIIITLPFTMSMNPIKPLLFW
TFTNIFLLLTFIGACPVENPFILEGQILTMLYFSFF
>apuertoricensis_3
RKKHNLLKILNTTLIDLPAPSNISYMWNFGSLLSFCLMTQILTGIFLALHYSSDITLAFS
SISHISRDVNFGWFIRAIHANMASLFFICLYIHIARGLYYSSFLLTGPWFSGTMIILILM
ATAFLGYVLPWGQMSFWGATVITNLLSAIPYIGSTVTQWIWGGFSVDNPTLTRFFTFHFL
FPFILTIMIILHISLLHETGSSNPLGMTLNIDKIPFHPYFSLKDLLGPYMFMDPENFLMA
NPLITPPHIQPEWYFLFAYAILRSIPNKLGGVIALIMSILIILILPFSISMNPFKKILFW
SFTNTFILLTFIGSCPVEIPFIFLGQILTVMYFSFF
>ohermsi_3
RKSNNILKIVNKTLIDLPAPSNISYLWNLGSLLSLCLMIQIMSGIFLAMHFSSDITTAFS
SVSHISRDVNLGWLIRATHANTASFFFIFLYVHIARGLYYSSFLIKGPWMTGTLIILTLM
ATAFLGYVLPWGQMSFWGATVITNLLSALPYIGPQITQWIWGGFSVDNPTLTRFFTLHFL
FPFILLAMVLVHISLLHETGSTNPLGVSNNIDKIPFHPYFSYKDIFGPNMFADPENFLMA
NPLITPPHIQPEWYFLFAYAILRSIPNKLGGVMALVSSILIIMILPFAASMNPLKKFTFW
IFVNTFILLTFIGACPVEPPFVVLGQILSTTYFLFF
>acapensis_45
RKTHPLMKIINSTLIDLPAPSNISYFWNFGSLLSFCLLTQILTGIFLAMHYSTDITMAFS
SISHISRDVNFGWMIRSIHANMASLFFINLYLHIGRGLYYSSFLLIGPWLSGTIIILILM
ATAFLGYVLPWGQMSFWGATVITNLLSAIPYIGTNITQWIWGGFSVDNPTLTRFFTFHFL
LPFILLAIVMLHITLLHETGSSNPLGLTKNIDKIPFHPYFSLKDLMGPYMFMDPENFMMA
NPMITPPHIQPEWYFLFAYAILRSIPNKLGGVIALVMSILIIISLPIAISQNPFKKLIFW
TYINIFILLTYVGACPVEIPFILLGQILTILYFSFF
>oturicata_KAN5
RKSNSLIKIINSTLIDLPAPSNISYMWNYGSLLSMCLIIQILTGVFLAMHFSSDITTAFS
SVSHITRDVNLGWMIRAAHANTASFFFIFLYIHVARGLFFSSFYLKGPWISGTIIILILM
ATAFLGYVLPWGQMSFWGATVITNLLSAIPYIGHTITQWIWGGFSVDNPTLTRFFTLHFL
FPFILLAMIMIHISLLHETGSSNPLGISNSIDKIPFHPYFTYKDILGPYMFSDPENFLMA
NPLITPPHIQPEWYFLFAYAILRSIPNKLGGVVALVMSILIILILPFSSSMNPIKKILFW
IFVNTFILLTFIGACPVEPPFINIGQILTMMYFSYF
>aperuvianus_solo
RKSNPLLKIFNSTLIDLPTPSNISFMWNLGSLLAFCLFTQILTGIFLAIHFSCDISLAFS
SISHISRDINFGWLIRSIHSNMASLFFLCLYTHVGRGIYYSSFTLLGPWISGTVIIFLLM
MTAFLGYVLPWGQMSFWGATVITNLLSAIPYIGTNITQWIWGGFSVENPTLTRFFAFHFL
MPFLLLVMVIIHISLLHETGSSNPLGITNNIDKIPFHPYFSLKDLLGPYTLMDPENFMMA
NPLITPPHIQPEWYFLFAYAILRSIPNKLGGVMALMMSILIILSLPYSLFASPLKKLLFW
TFSCTFLLLTYIGACPVEPPFMKMGQTLTFTYFFFF
>aguaporensis_1
RKNHPLLKIINSTLVDLPAPSNISYMWNFGSLLSFCLITQILTGIFLALHYSSDISLAFS
SISHISRDVNFGWLIRAIHANMASLFFICLYIHVGRGLYYSSFLALGPWFSGTMIILVLM
ATAFLGYVLPWGQMSFWGATVITNLLSAIPYIGTIITQWVWGGFSVDNPTLTRFFTFHFL
FPFILLMLVISHISLLHETGSSNPLGLTTNIDKIPFHPYFSMKDLLGPYLFMDPENFLMA
NPLVTPPHIQPEWYFLFAYAILRSIPNKLGGVIALIMSILVILTLPFSINYNPFQKILFW
TFVNTFLLLTFIGSCPVEIPFILLGQILTIMYFSFF
>apuertoricensis_1
RKKHNLLKILNTTLIDLPAPSNISYMWNFGSLLSFCLMTQILTGIFLALHYSSDITLAFS
SISHISRDVNFGWFIRAIHANMASLFFICLYIHIARGLYYSSFLLTGPWFSGTMIILILM
ATAFLGYVLPWGQMSFWGATVITNLLSAIPYIGSTVTQWIWGGFSVDNPTLTRFFTFHFL
FPFILTIMIILHISLLHETGSSNPLGMTLNIDKIPFHPYFSLKDLLGPYMFMDPENFLMA
NPLITPPHIQPEWYFLFAYAILRSIPNKLGGVIALIMSILIILILPFSISMNPFKKILFW
SFTNTFILLTFIGSCPVEIPFIFLGQILTVMYFSFF
>aricei_male
RKNTPLIKIMNSTLIDLPTPSNISYMWNFGSLLSLCLMIQILSGLFLAMHFSSDISTAFS
SISHISRDVNYGWLIRSLHANTASMFFIMIYIHIGRGLYFSSFLLKGVWMSGTLIILMLM
ATAFLGYVLPWGQMSFWGATVITNLLSAIPFIGINITQWLWGGFSVDNPTLTRFFTLHFI
LPFIIIFLVIIHITLLHETGSSNPLGTSLNIDKIPFHPYFSMKDLIGPFLFADPENFSEA
NPLVTPPHIQPEWYFLFAYAILRSIPNKLGGVIALLLSILIITILPFSLAMNPMKKIFFW
SFVNIFLILTYIGACPVEAPYINLGQTMTFLYFLYF
>amicrolophi_10
RKMHPFLKIINSTLIDLPAPSNISYMWNFGSLLSFCLITQIMTGIFLAIHFSTDINLAFS
SISHISRDVNFGWMIRSIHANMASLFFICLYIHVGRGLYYSSFLLKGPWFSGTIIILILM
ATAFLGYVLPWGQMSFWGATVITNLLSAIPYIGTSITQWIWGGFSVDNPTLTRFFTFHFL
LPFILLAMIILHISLLHKTGSSNPLGLTNNIDKIPFHPYFSLKDLLGPYMFMDPENFMMA
NPLITPPHIQPEWYFLFAYAILRSIPNKLGGVIALVMSILIILILPFSISANPFKKMFFW
SFINTFILLTFIGSCPVETPFILIGQMLTIMYFSFF
>areitcorreai_2
RKSHTLIKIFNSTLIDLPAPSNISYLWNFGSLLSFCLMTQILTGIFLAIHYSSDISLAFS
SISHISRDVNFGWLIRAMHANMASLFFICLYSHVGRGIYYSSFTLLGPWISGTVIIFILM
ATAFLGYVLPWGQMSFWGATVITNLLSAIPFIGTNITQWIWGGFSVDNPTLTRFFTFHFL
LPFILLGMVAIHISLLHETGSSNPLGMSSNIDKIPFHPYFSLKDILGPYLFMDPENFLMA
NPLITPPHIQPEWYFLFAYAILRSIPNKLGGVVALVSSILIILSLPFSFSHNPLKKLLFW
IFVNTFILLTYIGACPVEPPFIIFGQILTLMYFSFF
>amicrolophi_17
RKMHPFLKIINSTLIDLPAPSNISYMWNFGSLLSFCLITQIMTGIFLAIHFSTDINLAFS
SISHISRDVNFGWMIRSIHANMASLFFICLYIHVGRGLYYSSFLLKGPWFSGTIIILILM
ATAFLGYVLPWGQMSFWGATVITNLLSAIPYIGTSITQWIWGGFSVDNPTLTRFFTFHFL
LPFILSAMIILHISLLHKTGSSNPLGLTNNIDKIPFHPYFSLKDLLGPYMFMDPENFMMA
NPLITPPHIQPEWYFLFAYAILRSIPNKLGGVIALVMSILIILTLPFSISANPFKKMFFW
SFINTFILLTFIGSCPVETPFILIGQMLTIMYFSFF
>arioplatensis_1
RKSHPLLKIINSTLIDLPAPSNISYMWNFGSLLSFCLMTQIATGIFLAIHFSSDITLAFS
SISHISRDVNFGWMIRAIHANMASLFFICLYTHIGRGLYYSSFLLTGPWLSGTMIILILM
ATAFLGYVLPWGQMSFWGATVITNLLSAIPYIGTTITQWIWGGFSVDNPTLTRFFTFHFL
FPFILLIMIILHISLLHETGSSNPLGLTNNIDKIPFHPYFSLKDLLGPYMFMDPENFLMA
NPLITPPHIQPEWYFLFAYAILRSIPNKLGGVIALIMSILIIISLPLSISINPFKKILFW
TFINTFILLTFIGSCPVEIPFIMLGQILTIMYFTFF
>pperimilis_GQ222414
MN-------ISMKNYYMPMPSNIYYWWNLGFLLGMCLMFQIITGLFLSMFYENNMINSFE
SINHIERNINLGWLIRSIHANGASLFFVLIYLHIGRGLYFKSFYMTTVWISGTIILLLLF
MTAFLGYVLPWGQMSFWGATVITNLLSSIPYVGNMITIWIWGNFSVNKATLMRFFTLHFL
LPFLMTFMIIIHIIFLHKNSSNNPLGSNKFMDKIPFHPYFSSKDLLSPNMLMDPDNFSPA
NPMMTPIHIQPEWYFLFAYAILRSIPNKLGGVIALLMSILILMFLPMNMMNNFIFKIIFI
IWIMNFMFLTLMGSMPIEFPYEIITQISSMMYFIFY
>asp_lamington_KC769586
RKKHPILKVINSTLIDLPTPSNISYMWNMGSMLGLCLMIQIITGLFLAMHFSADVNIAFS
NASHISRDVNNGWLIRSIHANGASLFFIMMYLHIGRGIYYSSYHMYFTWMSGTLIIFLLM
ATAFLGYVLPWGQMSFWAATVITNLLSAIPYIGKSFTLWIWGGFSVDNAMLTRFFTLHFL
LPFILIMMMIIHIIFIHETGSSNPMGTSLNLDKISFHPYFSFKDLFGPLKSSDPENFIPA
NPMITPPHIQPEWYFLFAYAILRSIPNKLGGVIALVMSILIILFLPMPIFMYPHMKMMFW
MFINSFIILTLIGARPVEDPYIIIGQLVTIFYFNFF
>asp_springbok_KC769588
RKKNNFISIINGVLIDLPTPTNISYMWNFGSLLSMCLIIQILTGLFLAMHFSSDMSSAFS
SVSHISRDVNYGWLIRAIHANGASLFFIMIYIHIGRGIYYSSFLMKGPWFSGTLIILLLM
ATAFLGYVLPWGQMSFWGATVITNLLSAIPYIGPTITQWLWGGFSVENPTLTRFFTLHFI
LPFIILMMVMIHIMLLHETGSSNPLGTSMNIDKIPFHPYFSFKDLTGPYFFSDPENFMMA
NPLITPPHIQPEWYFLFAYTILRSIPNKLGGVIALISSILIITILPFSMAMNPFKKTIFW
SFTNIFLILTFIGSCPVEPPFTMIGQIMTVSYFSFF
>apersicus_KJ133581
RKTNPLLKIMNSTLIDLPTPSNISYMWNFGSLLSLCLLIQIMTGLFLAMHFSSDISTAFS
SISHISRDVNFGWLIRSLHANTASLFFIMIYIHIGRGLYFSSFLLKGPWMSGTLIILMLM
ATAFLGYVLPWGQMSFWGATVITNLLSAIPYMGMNITQWLWGGFSVDNPTLTRFFALHFI
MPFIISLLVIIHITLLHETGSSNPLGTSMNIDKIPFHPYFSIKDLIGPFLFADPENFSEA
NPLVTPPHIQPEWYFLFAYAILRSIPNKLGGVMALLLSIIIIIILPYSLAMNPMKKIFFW
CFANIFLILTYIGSCPVEPPFINLGQFMTILYFMFF
>astriatus_KJ133583
RKKNILIKMINKTLIDLPTPSNISYMWNMGSLLSMCLIIQILSGLFLAMHFSNDITLAFS
SISHISRDVNFGWMIRSIHANTASLFFILIYLHVGRGIYFSSFLLQGPWLSGILIIFILM
TTAFLGYVLPWGQMSFWGATVITNLLSATPYFGMTITQWLWGGFSVENPTLTRFFTLHYF
LPFIIITLVIIHINLLHETGSSNPLGTPMNIDKIPFHPYYSLKDLTGPYMFSDPENFLEA
NPLITPPHIQPEWYFLFAYAILRSIPNKLGGVLALVMSIFILSTLPLTTAMNPIKKIFFW
LFVNIFLILTFIGACPVEAPFINLSQTMTFFYFIFF
>awalkerae_KJ133584
RKNNTLIKIINSTLIDLPTPSNITYMWNFGSLLSLCLMIQIITGLFLAMHFSSDITTAFS
SVSHISRDVNYGWLIRSLHANTASMFFIMIYTHIGRGLYFSSFLLWGPWMSGTLILLTLM
ATAFLGYVLPWGQMSFWGATVITNLLSAIPYIGPNITQWLWGGFSVDNPTLTRFFALHFI
LPFIITFLVMIHITLLHETGSSNPLGTSMNIDKIPFHPYFSIKDLIGPFLFADPENFSEA
NPLVTPPHIQPEWYFLFAYAILRSIPNKLGGVIALFLSILIIIILPFSLSMNPFKKFLFW
CFMNVFIILTFIGACPVEPPFINLGQGMTIMYFLYF
>ocapensis_KJ133586
RKTHPLTKIINSTLIDLPAPSNISYFWNFGSLLSFCLLTQILTGIFLAMHYSTDITMAFS
SISHISRDVNFGWMIRSIHANMASLFFINLYLHIGRGLYYSSFLLVGPWLSGTIIILILM
ATAFLGYVLPWGQMSFWGATVITNLLSTIPYIGTSITQWIWGGFSVDNPTLTRFFTFHFL
FPFILLVVVMLHITLLHETGSSNPLGLSKNIDKIPFHPYFSLKDLMGPYMFMDPENFMMA
NPMITPPHIQPEWYFLFAYAILRSIPNKLGGVIALVMSILIITSLPIAISQNPFKKLAFW
AYINIFILLTYVGACPVEIPFIFLGQILTILYFSFF
>rfaini_KJ133588
RKTNPLIKFMNSSLIDLPAPSNISYLWNYGSLLLLCLLTQIITGMFLAMHYWSDISLAFS
SISHISRDVNYGWMIRSIHANTASLFFICMYLHVGRGIYYSSFLMKGPWMSGTLIILILM
MTAFLGYVLPWGQMSFWGATVITNLLSAIPYIGINITQWIWGGFSVENPTLTRFFTLHFI
MPFILLMLVMIHIILLHETGSSNPMGLTYNIDKIPFHPYFTLKDILGPYWFMDPENFLMA
NPLVTPPHIQPEWYFLFAYAILRSIPNKLGGVIALIMSILIILSLPFSLSFSPIKKILFW
TLINTFILLTFIGACPVEVPFIKMGQMLTIIYFSFF
>ocompactus_KJ133590
RKKN-IFKIINSTLIDLPTPSNISYMWNMGSLLFSCLVIQIITGIFLSMHFSSDITTAFS
SISHIMRDVNSGWMIRVTHANTASFFFIILYTHIARGLFYSSFNLKGPWLSGIMIIFTLM
ATAFLGYVLPWGQMSFWGATVITNLLSAIPYMGTSITHWIWGGFSVDNPTLTRFFTLHFL
FPFILTMLIIIHIFSLHETGSSNPLGIPNNIDKIPFHPYFTLKDILGPFMFSDSENFLEA
NPLITPPHIQPEWYFLFAYAILRSIPNKLGGVMALFLSISILALLPLILSMHPMKKIMFW
IFINTFVLLTFIGACPVEAPFVMMGQILTMFYFLFF
>ocostalis_KJ133591
RKNNTLVKIINSTLIDLPAPSNISYMWNMGSLLSMCLMIQILTGLFLAMHFSCDITTAFS
SVSHISRDVNLGWLIRATHANTASFFFIIIYIHIGRGLYYSSYVLKGPWLSGVLIILILM
ATAFLGYVLPWGQMSFWGATVITNLLSAIPYIGPSITQWLWGGFSVANPTLTRFFTLHFL
CPFILMMLILVHITLLHKTGSSNPLGTSMNIDKIPFHPYFSLKDLLGPYMFTDPENFLMA
NPLITPPHIQPEWYFLFAYAILRSIPNKLGGVVALIMSIMILTSLSFNMTMNPLKKLSFW
VFSNTFLLLTYIGMCPVEPPFILMGQSLTIMYFSYF
>omegnini_KJ133592
QK-NPTLKMINNSLVNLPTPSNISYMWNMGSLLSLCLLTQIITGLFLAMHFSSDISLAFQ
SISHISRDVNMGWMIRAIHANMASFFFIFIYIHIARGLYYSSFIMKKPWISGTLIILLLM
ATAFLGYVLPWGQMSFWGATVITNLLSAIPYAGENITNWLWGGFSVDNPTLTRFFALHFI
LPFFMAFMIFMHIIFIHETGSSNPLGISMNIDKIPFHPYFLIKDIQGPYLFSDPENFIMA
NPMITPPHIQPEWYFLFAYAILRSIPNKLGGVVALIMSILIITTLSFISSMNPIKKMFFW
SFCNIFILLTFIGMCPVEPPYIFIGQILTTLYFSFF
>omoubata_NC_004357
RKKN-IFKIINNTLIDLPTPSNISYMWNMGSLLFSCLMIQIITGIFLSMHFSSDITTAFS
SISHIMRDVNTGWMIRVIHANTASFFFIILYTHIARGLFYSSFNLKGPWLSGIMIIFTLM
ATAFLGYVLPWGQMSFWGATVITNLLSAIPHIGTSITQWIWGGFSVDNPTLTRFFTLHFL
FPFILTMLTIIHIFSLHETGSSNPLGISNNIDKIPFHPYFSLKDILGPFMFSDSENFLEA
NPLITPPHIQPEWYFLFAYAILRSIPNKLGGVMALFLSITILAFLPFTLSMHPVKKIMFW
IFINTFVLLTFIGACPVEAPFVTMGQTLTMFYFLFF
>oporcinus_KJ133595
RKKN--LKIVNDTMIDLPAPSNISYMWNMGSLLFSCLAIQISTGIFLAMHFSSDISLAFS
SISHIMRDVNMGWMIRMAHANTASFFFIFLYIHIARGLYFSSFILKGPWMSGVTIIFTLM
ATAFLGYVLPWGQMSFWGATVITNLLSAIPYIGTLITQWIWGGFSVDNPTLTRFFTLHFM
LPFILTVLIIIHIFSLHETGSSNPLGISNNIDKIPFHPYYTLKDIMGPYMFSDPENFLEA
NPLITPPHIQPEWYFLFAYAILRSIPNKLGGVTALIMSIMILMFLPLALTMSPLKKFIFW
IFTNTFILLTFIGACPVEPPFMMMGQILTIIYFLFF
>ophacochoerus_KJ133596
RKKN-ILKIVNNTLIDLPAASNISYMWNMGSLLFSCLSIQIITGIFLSMHYSGDISMAFS
SISHIMRDVNMGWMIRMTHANTASFFFIFLYIHIARGLYFSSFILKGPWYSGISIIFILM
ATAFLGYVLPWGQMSFWGATVITNLLSAIPYIGTSITQWIWGGFSVDNPTLTRFFTLHFM
FPFILTALIITHIFSLHETGSSNPLGISNNIDKIPFHPYYTLKDILGPFMFSDSENFLEA
NPLITPPHIQPEWYFLFAYAILRSIPNKLGGVMALFMSIAVLMFLPLALSMQPLKKLMFW
MFINTFILLTFIGACPVETPFITLGQILTIIYFFFF
>okalaharensis_KJ133598
RKSNNILKIINNTLIDLPTPSNITYMWNMGSLLFTCLATQILTGIFLSMHFSGDITTAFS
SVSHITRDVNMGWMIRTIHANTASFFFIFLYIHIGRGLYFSSFTLKGPWTSGIIIIFILM
ATAFLGYVLPWGQMSFWGATVITNLLSAIPYIGTTITQWIWGGFSVSNPTLTRFFTLHFL
FPFILLLMVMIHITLLHETGSSNPLGISNNIDKIPFHPYFTLKDIMGPYIFFDAENFMMA
NPLITPPHIQPEWYFLFAYAILRSIPNKLGGVMALIMSIAILISLPFPFSMNPSKKLMFW
IFVNTFMLLTFIGACPVEPPFILTGQILTILYFLFF
>opavimentosus_KJ133599
RKSHSILKIINNTLIDLPTPSNITYMWNMGSLLFMCLGTQIATGIFLSMHFSGDITTAFS
SVSHISRDVNMGWMIRAIHANTASLFFIFLYIHIARGLYFSSFTLKGPWMSGILIIFILM
ATAFLGYVLPWGQMSFWGATVITNLLSAIPYIGSTITQWIWGGFSVSNPTLTRFFTLHFL
FPFILLLLVMIHITLLHETGSSNPLGISNNIDKIPFHPYFTLKDIMGPYIFFDAENFLMA
NPLVTPPHIQPEWYFLFAYAILRSIPNKLGGVIALIMSIAILISLPSTSSMNPIKKLMFW
IFVNTFILLTFIGACPVEPPFIMIGQILTIMYFLFF
>onoorsveldensis_KJ133601
RKSNNILKIINNTLIDLPTPSNITYMWNMGSLLFMCLATQILTGIFLSMHFSGDIITAFS
SVSHITRDVNMGWMIRTVHANTASFFFIFLYIHIARGLYFSSFIFKGPWMSGIIIIFILM
ATAFLGYVLPWGQMSFWGATVITNLLSAIPYIGTTITQWIWGGFSVSNPTLTRFFTLHFL
FPFILLFMVMIHISLLHETGSSNPLGISNNIDKIPFHPYFTLKDILGPYIFFDAENFMMA
NPLITPPHIQPEWYFLFAYAILRSIPNKLGGVMALGMSIAILISLPLPVSMNPQKKLMFW
IFVNTFMLLTFIGACPVEPPFIMTGQILTILYFLFF
>osavignyi_KJ133604
RKSQTILKIINNTLIDLPTPSNITYMWNMGSLLFACLTTQILTGMFLAMHFSSDISMAFS
SVSHITRDVNMGWMIRTIHANTASLFFIFLYIHIGRGLYFSSFLLKGPWFSGIMIILILM
ATAFLGYVLPWGQMSFWGATVITNLLSAIPYIGETITQWIWGGFSVNNPTLTRFFTLHFL
FPFILLMMIMVHITLLHETGSSNPLGISNNIDKIPFHPYFTIKDTMGPYIFFDTENFSSA
NPLITPPHIQPEWYFLFAYAILRSIPNKLGGVMALIMSILILTILPLSLSMNPAKKFAFW
IFVNTFILLTYIGACPVETPFIIMGQILTIMYFSFF
>obrumpti_KR907229
RKKNIFLNVINSTLIDLPAPSNISYLWNFGSLLSVCLVIQIMTGTFLAMHFSSDISTAFS
SVSHITRDVNFGWLIRATHANTASLFFIMIYIHIGRGIYFSSFLMKGPWFSGTLIIFILM
ATAFLGYVLPWGQMSFWGATVITNLLSAIPFVGSTLTSWLWGGFSVDNPTLTRFFTLHFL
LPFILLVLIIAHITLLHETGSSNPLGTPMHIDKIPFHPYFSIKDLLGPQLFSDPENFSMA
NPMITPPHIQPEWYFLFAYAILRSIPNKLGGVMALVLSIAIIITLPLNVSMNPPKKILFW
SFINIFFVLTYIGACPVEPPFIFLGQLMTTLYFLFF
>cboueti_KR907232
RKYNKLYKMINSTLIDLPTPSNLTFYWNMGSLLAMCLISQILTGSILAMHYKNDISMAFW
SVSHINRDVNMGWLIRSLHSNMVSMFFIMIYLHIGRGLYYTSYHNKTVWMSGIMMLLLVM
MTAFMGYVLPWGQMSYWGATVITNLISTIPYIGTEMTYWIWGNFSVNNPTLTRFYSLHFM
LPFIISLLMLIHILLLHNMGSTSPMGNNSNIDKIPFHPYYTYKDLLGPNNMMDPENFLMA
NPLSTPPHIQPEWYFLFAYAILRSIPNKIGGVVALIMAILILM-LPMNLAMKPIKKILFW
VFINVFMMLTFLGSCPIEYPFMIMSQLMTTLYFSFF
>cboueti_KR907236
RKSNKLYNMINMTLIDLPTPSNITYFWNMGSLLATCLIIQMITGFMLSMHYKSDITLAFN
SISHISRDMNMGWLTRSTHSNMVSMFFILIYMHIGRGLYHSSFQNKKVWLSGIMILISLM
MTAFMGYVLPWGQMSYWGATVITNLISTIPYIGTNLTFWIWGNFAVDNPTLTRFYSLHFI
LPFIMSLLVMMHLTMLHMKGSTSPMGNNSNIDKIPFHPYFTYKDILGPTLLMDPENYLIA
NPMSTPPHIQPEWYFLFAYAILRSIPNKLGGVIALIISILIML-APMNVYMSPLKKLMFW
TMVNIFIMLTFLGSCPVEYPYITMSQIMTLLYFMYF
>owaterbergensis_KR907251
RKKN-ILKIVNNTLIDLPTPSNISYMWNMGSLLFSCLMIQIITGIFLSMHFSSDISMAFS
SISHIMRDVNMGWMIRMTHANTASFFFILLYIHIARGLYFSSFSLKSPWMSGIMIIFILM
ATAFLGYVLPWGQMSFWGATVITNLLSAIPYIGLSITQWIWGGFSVDNPTLTRFFTLHFM
FPFILTALIIAHIFFLHETGSSNPMGISNNIDKIPFHPYFTLKDILGPYMFSDPENFLEA
NPLITPPHIQPEWYFLFAYAILRSIPNKLGGVMALFMSIAILMSLPLALSMHPLKKITFW
IFISTFILLTYIGACPVENPFITIGQTLTINYFLFF
>ozumpti_KR907254
RKTHNLLKIINSTLIDLPTPSHISYMWNMGSLLSMCLLIQIMSGFFLAMHYSSDITTAFL
SVSHISRDVNYGWLIRALHANTASLFFIFLYIHIGRGLYYSSFYLKGPWLTGVSIIFLLM
ATAFLGYVLPWGQMSFWGATVITNLLSAIPYIGTSITQWLWGGFSVDSPTLSRFFSFHFL
LPFILTALIMIHITLLHETGSSNPIGSTINIDKIPFHPYFSMKDILGPYLLTDPENFLIA
NPLSTPPHIQPEWYFLFAYAILRSIPNKLGGVFALIMSIMIIIFLPFSSSMNPKNKIMFW
IFVNSFILLTFVGACPVEDPFIFMGQILSAAYFMFF
>ozumpti_KR907257
RKTHSLLKIINSTLIDLPTPSHISYMWNMGSLLSMCLLIQIMSGFFLAMHYSSDITTAFL
SVSHISRDVNYGWLIRALHANTASLFFIFLYIHIGRGLYYSSFYLKGPWLTGVSIIFLLM
ATAFLGYVLPWGQMSFWGATVITNLLSAIPYIGTSITQWLWGGFSVDNPTLSRFFSFHFL
LPFILTALIMIHITFLHDTGSSNPIGSTINIDKIPFHPYFSMKDILGPYLLTDPENFLIA
NPLSTPPHIQPEWYFLFAYAILRSIPNKLGGVIALIMSIMIIIFLPFSSSMNPKNKIMFW
IFVNSFILLTFVGACPVEDPFIFMGQILSTAYFMFF
>cconfusus_KY457514
---KNMFKSINMTLINYPTPSNLNYYWNMGSLLGYCLLIQLLTGILLSMHYNSDITMAFL
STSHINRDVNMGWMLRYIHMNTVSLFFMMIYTHIGRGIYYSSYNKKGPWLTGFIMMIILM
MTAFMGYVLPWGQMSYWGATVITNLISAIPMVGSKIVNWIWGGYSVGNPTLNRFFTLHYL
MPFIMLIMTVIHITLLHEEGSSNPMGNNANIDKIPFHPFFTLKDIMGPALMSDPENYITS
NPMTTPVHIQPEWYFLFAYAILRSIPNKLGGVIALLMSIFILLLPTLSTSMSPIKKILFW
SFINIFIMLTFLGSCPVEQPYMMMSQLLTLLYFLYY
>pperingueyi_KY457517
RKKNNLINLINMTLIDLPTPSNISYMWNMGSLLSMCLIVQILSGLFLAMHFSSDITLAFS
SVSHITRDVNFGWLMRSMHANTASLFFILMYLHMGRGIYFSSFLLKGPWLSGVLIIFILM
ATAFLGYVLPWGQMSFWGATVITNLLSAIPYFGLTLTQWLWGGYSVDNPTLTRFFALHFI
LPFILMAMIIVHISLLHETGSSNPLGTSLNIDKIPFHPYFSLKDLVGPNMFSDPENFLEA
NPLITPPHIQPEWYFLFAYAILRSIPNKLGGVMALILSISIVATLPLSSAMNPIKKIMFW
SFINTFLILTFIGACPVEPPFISLGQKMTILYFSFF
>stransgariepinus_KY457523
RKSNTLMKLLNQSLIDLPTPSNITYLWNMGSLLSMCLMIQMLTGVFMAMHFSTDITIAFS
SISHISRDVNFGWMIRAAHANTASLFFIFMYIHIGRGMYYSSFLLKGPWLSGTIIIMILM
ATAFLGYVLPWGQMSFWGATVITNLLSAIPYMGPTITQWLWGGFSVENPTLTRFFTLHFL
LPFILLLMVIIHITLLHETGSNNPLGSTLNIDKIPFHPYFSMKDLLGPYLFSDPENFLEA
NPLITPPHIQPEWYFLFAYAILRSIPNKLGGVLALILSILIILTLPYSLSMNPTKKLIFW
SFVNIFLMLTFVGACPVEPPYMTLGQIMTLMYFLFF
>oturicata_KAN_MF818021
RKSNSLIKIINSTLIDLPAPSNISYMWNYGSLLSMCLIIQILTGVFLAMHFSSDITTAFS
SVSHITRDVNLGWMIRAAHANTASFFFIFLYIHVARGLFFSSFYLKGPWISGTIIILILM
ATAFLGYVLPWGQMSFWGATVITNLLSAIPYIGHTITQWIWGGFSVDNPTLTRFFTLHFL
FPFILLAMIMIHISLLHETGSSNPLGISNSIDKIPFHPYFTYKDILGPYMFSDPENFLMA
NPLITPPHIQPEWYFLFAYAILRSIPNKLGGVVALVMSILIILILPFSSSMNPIKKILFW
IFVNTFILLTFIGACPVEPPFINIGQILTMMYFSYF
>otholozani_MF818023
RKIHPLIKLINSTIIDLPAPSNISYMWNIGSLLSLCLMIQILTGIFLAMHFSSDITTAFS
SVSHISRDVNFGWMIRASHANTASFFFIFIYAHIGRGLYYSSFILKGPWLSGTLIILILM
ATAFLGYVLPWGQMSFWGATVITNLLSAIPYIGPSTTQWIWGGFSVDNPTLTRFFTLHFL
FPFILTMLIIIHISLLHETGSTNPLGTTMNIDSIPFHPYFSLKDILGPYMFSDPENFLPA
NPLVTPPHIQPEWYFLFAYAILRSIPNKLGGVIALITSILIIATLPFTMSMNPIKPLLFW
TFTNIFLLLTFIGACPVEAPFILEGQILTVLYFSFF
>osonrai_MF818026
RKNNTLLKIINSTLIDLPAPSNISYMWNLGSLLSMCLVIQILTGLFLAMHFSCDITTAFS
SVSHISRDVNLGWLIRASHANTASFFFIAIYFHIGRGLYYSSFTLKGPWLSGIMIILILM
ATAFLGYVLPWGQMSFWGATVITNLLSAIPYIGPSITQWLWGGFSVDNPTLTRFFTLHFL
CPFILMMLIFIHITLLHETGSSNPLGTSMNIDKIPFHPYFSLKDLLGPYMFTDPENFLMA
NPLVTPPHIQPEWYFLFAYAILRSIPNKLGGVIALIMSILILISLSFNMTMNPLKKLSFW
IFSNIFLLLTYMGMCPVEPPFILMGQTLTIMYFFYF
>oparkeri_MF818029
RKSNNLIKIINSTLIDLPAPSNISYMWNYGSLLSMCLIIQILTGIFLAMHFSSDITTAFS
SVSHITRDVNLGWMIRAAHANTASFFFIFLYIHVARGLFFSSFYLKGPWISGTIIILILM
ATAFLGYVLPWGQMSFWGATVITNLLSAIPYIGSTITQWIWGGFSVDNPTLTRFFTLHFL
FPFILLAMIIVHISLLHETGSSNPLGISNNIDKIPFHPYFTYKDILGPYMFSDPENFLMA
NPLITPPHIQPEWYFLFAYAILRSIPNKLGGVVALIMSILIILILPFSTSMNPIKKILFW
IFVNTFILLTFIGACPVEPPFINIGQILTFIYFSFF
>ohermsi_MF818032
RKSNNILKIVNKTLIDLPAPSNISYLWNLGSLLSLCLMIQIMSGIFLAMHFSSDITTAFS
SVSHISRDVNLGWLIRATHANTASFFFIFLYVHIARGLYYSSFLIKGPWMTGTLIILTLM
ATAFLGYVLPWGQMSFWGATVITNLLSALPYIGPQITQWIWGGFSVDNPTLTRFFTLHFL
FPFILLAMVLVHISLLHETGSTNPLGVSNNIDKIPFHPYFSYKDIFGPNMFTDPENFLMA
NPLITPPHIQPEWYFLFAYAILRSIPNKLGGVMALVSSILIIMILPFAASMNPLKKFTFW
IFVNTFILLTFIGACPVEPPFVVLGQILSTTYFLFF
>ocoriaceus_MG593161
RKSHPILKIINSTLIDLPAPSNITYMWNFGSLLSLCLMIQILTGIFLAMHFSSDITMAFA
SVSHISRDVNMGWLIRATHANTASFFFIFLYLHVARGLYFSSFTLKGPWLSGTLIILILM
ATAFLGYVLPWGQMSFWGATVITNLLSAIPYIGINITQWIWGGFSVDNPTLTRFFTLHFL
FPFILLMMVVIHITLLHETGSSNPLGIPMNIDKIPFHPYFSWKDILGPFMFSDPENFLMA
NPLITPPHIQPEWYFLFAYAILRSIPNKLGGVIALVMSIFIIASLSFPNSMNPLKKMIFW
IFMNVFILLTFIGACPVEPPFIMAGQILTVVYFSFF
>oturicata_FLO_MG593162
RKSNNLIKIINSTLIDLPAPSNISYMWNYGSLLSMCLIIQILTGIFLAMHFSSDITTAFS
SVSHITRDVNLGWMIRAAHANTASFFFIFLYIHVARGLFFSSFYLKGPWISGTIIILILM
ATAFLGYVLPWGQMSFWGATVITNLLSAIPYIGSTITQWIWGGFSVDNPTLTRFFTLHFL
FPFILLAMIIVHISLLHETGSSNPLGISNNIDKIPFHPYFTYKDILGPYMFSDPENFLMA
NPLITPPHIQPEWYFLFAYAILRSIPNKLGGVVALIMSILIILILPFSTSMNPIKKILFW
IFVNTFILLTFIGACPVEPPFINIGQILTFIYFSFF
>cvespertilionis_MT680027
RKTHLFMKILNNVLIDLPTPSNISYMWNLGSLLSLCLALQILTGIFLAMHFSNDITTAFI
SISHINRDVNFGWLIRAIHANTASFFFILIYLHIGRGIYYSSFTLSGPWFSGTLIILTLM
ATAFLGYVLPWGQMSFWGATVITNLLSAIPYIGPSITQWIWGGFSVENPMLTRFFVLHFL
LPFILMTLIILHISLLHETGSSNPLGTTMNIDKIPFHPYFSLKDILGPYMFFDPENFLMA
NPLITPPHIQPEWYFLFAYAILRSIPNKLGGVMALTLSIMIIMTLPMSLSMNPSKKITFW
YFINIFILLTYIGACPVEPPYVFMGQLLTLMYFLFF
>cvespertilionis_MT762370
RKTHLFMKILNNILVDLPTPSNISYMWNLGSLLSLCLTLQILTGIFLAMHFSNDITTAFL
SVSHINRDVNFGWLIRAIHANTASFFFILIYLHIGRGIYYSSFTLSGPWFSGTLIILILM
ATAFLGYVLPWGQMSFWGATVITNLLSAIPYIGTSITQWIWGGFSVDSPTLTRFFALHFL
LPFILMTLIILHISLLHETGSSNPLGTTMNIDKIPFHPYFSLKDILGPYIFFDPENFLMA
NPLVTPPHIQPEWYFLFAYAILRSIPNKFGGVMALALSIMIIMTLPISLSMNPIKKITFW
YFINIFILLTYIGACPVEPPYIITGQLLTLMYFLFF
>lpolyphemus_NC_003057
RKSHPLMKIINSSLIDLPSPSNISYMWNFGSLLILSLSIQILTGIFLSMHYTSDISLAFS
SISHICRDVNYGWMFRVIHANGASLFFICLYLHVGRGIYYGSYMNHMTWNSGIIILLLSM
ATAFLGYVLPWGQMSFWGATVITNLVSAIPYIGQLLVQWLWGGFSVGNATLTRFFTLHFM
LPFMILAMIMLHILFLHQTGSNNPLGINSNTDKIPFHPYFSSKDIFGPYLLSDPENFNPA
NPLVTPIHIQPEWYFLFAYAILRSIPNKLGGVIALLLSILILFILPLSLNFYPINQFTFW
ALISVFILLTWIGSRPVEEPYELIGQILTITYFSYF
>omoubata_NC_004357
RKKN-IFKIINNTLIDLPTPSNISYMWNMGSLLFSCLMIQIITGIFLSMHFSSDITTAFS
SISHIMRDVNSGWMIRTTHANTASFFFIILYTHIARGLFYSSFNLKGPWLSGIMIIFTLM
ATAFLGYVLPWGQMSFWGATVITNLLSAIPYMGTSITHWIWGGFSVDNPTLTRFFTLHFL
FPFILTMLIIIHISSLHETGSSNPLGLPNNIDKIPFHPYFTLKDILGPFMFSDSENFLEA
NPLITPPHIQPEWYFLFAYAILRSIPNKLGGVMALFLSIAILALLPFTSSMYPMKKIMFW
IFINTFVLLTFIGACPVEAPFVMMGQILTMFYFLFF
>vdestructor_NC_004454
RKSQ-LMSYLNAALVDLPTPSNINYMWNFGSLLGVCLLIQIISGLFLSFHYCSDMNMAFS
CISRIVRDCNSGWLIRSIHANGASMFFILIYLHIGRGIYYHSYYKIKTWSMGVMILLVLM
ATAFMGYVLPWGQMSFWGATVITNLLSAIPYIGEMLTYWVWGGYSVGGVTLMRFFSLHFL
MPFILMLMVVMHIIFLHEDGSSNPLGVSSNIDKVPFHPYYTYKDILGPYMFMDPENFIPA
NMMVTPPHIQPEWYFLFAYAILRSIPNKLGGVIGLVMSIMILFLLPWNSSFYIMNKILFW
IFVNIFIMLTFLGSCPVESPYILLSQIYTIMYFIYL
>acapensis_AB075953
RKTHPLMKIINSTLMDLPAPSNISYFWNFGSLLSFCLLTQILTGIFLAMHYSTDITMAFS
SISHISRDVNFGWMIRSIHANMASLFFINLYLHIGRGLYYSSFLLIGPWLSGTIIILILM
ATAFLGYVLPWGQMSFWGATVITNLLSAIPYIGTNITQWIWGGFSVDNPTLTRFFTFHFL
LPFILLTIVMLHITLLHETGSSNPLGLTKNIDKIPFHPYFSLKDLMGPYMFMDPENFMMA
NPMITPPHIQPEWYFLFAYAILRSIPNKLGGVIALVMSILIIISLPIAISQNPFKKLIFW
TYINIFILLTYVGACPVEIPFILLGQILTILYFSFF
>aafricolumbae_NC_019642
RKKNNLILMINNLLIDLPSPSNISYVWNFGSLLSMCLVIQILTGMFLAMHFSSDISTAFS
SVSHISRDVNYGWLIRAIHANGASLFFIMIYIHIGRGIYYSSFLMKGPWFSGTLIILLLM
ATAFLGYVLPWGQMSFWGATVITNLLSAIPYVGPTTTQWLWGGFSVENPTLTRFFTLHFI
LPFVILAMVMIHIMLLHETGSSNPLGTSVNIDKIPFHPYFSYKDLTGPYFFSDPENFMMA
NPLITPPHIQPEWYFLFAYTILRSIPNKLGGVIALVSSILIITTLPFSMAMNPFKKMIFW
SFVNIFLILTFIGSCPVEPPFVMIGQTMTILYFIFF
>amexicanus_NC_023340
RKSHNLIKIINSTFIDLPAPSNISYMWNFGSLLFFCLGTQILTGIFLAIHFSSDITLAFS
SISHISRDVNMGWLIRSIHANTASLFFICLYIHIGRGIYYSSFLMTGPWFSGTILIFILM
ATAFLGYVLPWGQMSFWGATVITNLLSAIPYIGTNITQWIWGGFSVDNPTLTRFFAFHYL
FPFILLAMVIIHISLLHETGSSNPMGLTNNIDKIPFHPYFLLKDILGPYLLMDPENFLMA
NPLVTPPHIQPEWYFLFAYAILRSIPNKLGGVIALIMSILIILILPISFSTNPLKKIMFW
SFINIFILLTYIGACPVEDPFILMGQILTMLYFMFY
>alagenoplastis_NC_023369
KK-NIIFKMINATLINLPAPSNISYMWNFGSLLSLCLMIQILSGLFLAMHFSSDISTAFS
SVSHITRDVNYGWLIRSLHANTASMFFIMMYIHIGRGMYYSSFTLQGPWLTGTMIILTLM
ATAFLGYVLPWGQMSFWGATVITNLLSAIPYIGPSITQWIWGGFSVDNPTLTRFFTLHYL
MPFMILLLVIMHITFLHETGSSNPLGTSMNIDKIPFHPYFSLKDLVGPYFFSDSENFTEA
NPLVTPPHIQPEWYFLFAYAILRSIPNKFGGVMALIFSILIILTLPLSMSMNPLKKFLFW
CFFNVFIILTFIGSCPVEPPFMMIGQIMTSLYFMYF
>aminiatus_NC_023371
RKNNTLIKIINSTLIDLPTPSNISYMWNFGSLLSFCLLIQIITGLFLAMHFSSDISTAFT
SVSHISRDVNYGWMIRSLHANTASMFFIMIYIHIGRGLYFSSYFLKGPWLSGTLILLILM
ATAFLGYVLPWGQMSFWGATVITNLLSAIPYIGLSITQWLWGGFSVDNPTLTRFFALHFI
LPFIISFLVIIHITLLHETGSSNPLGTTMNIDKIPFHPYFSIKDLIGPFLFADPENFIEA
NPLVTPPHIQPEWYFLFAYAILRSIPNKLGGVIALFLSILIITTLPFSLAMNPVKKSLFW
CFVNIFIILTFIGACPVEPPFINLGQMMTIMYFMYF
>orostratus_NC_023372
RKSHTLLKIINSTLIDLPAPSNISYLWNMGSLLSFCLVTQLITGIFLAMHFSSDISLAFS
SVSHITRDVNLGWMIRSLHANTASFFFIMMYTHIGRGLYYSSFLLKGPWLSGVLIVFILM
ATAFLGYVLPWGQMSFWGATVITNLLSAIPYIGPTITQWLWGGFSVDNPTLTRFFTLHFL
FPFILLGMMMIHISLLHETGSSNPLGVSLNIDKIPFHPYFSLKDILGPYMFSDPENFLMA
NPLITPPHIQPEWYFLFAYAILRSIPNKLGGVIALVLSILILMILPFSNMMNPIKKLMFW
IFVNIFLLLTYIGACPVEPPFIMMGQLLTILYFSFF
>obrasiliensis_NC_023373
RKSHTLLKIINSTLIDLPVPSNISYYWNLGSLLSFCLMIQILTGIFLAMHFSSDISTAFS
SVSHISRDVYMGWLIRAAHANTASFFFIFLYIHVARGMYYSSFTLKGPWMSGILIIFILM
ATAFLGYVLPWGQMSFWGATVITNLLSAIPYIGTMITQWLWGGFSVDNPTLTRFFTLHFL
CPFVLLVLMIIHISLLHETGSSNPLGISYNIDKIPFHPYFSLKDILGPYLFSDPENFLMA
NPLITPPHIQPEWYFLFAYAILRSIPNKLGGVVALVMSILIITTLPFSSSMNPLKKITFW
IFANIFILLTFIGACPVENPFIIMGQILTILYFSFF
>namazoniensis_NC_033900
RKNNNILSIINSTLIDLPAPSNISYMWNFGSLLSFCLMTQILSGIFLAFHFSADINLAFS
SISHISRDVNFGWLIRAIHANTASLFFVCLYIHIARGIYYSSFLLQATWLSGTFIIFLLM
ATAFLGYVLPWGQMSFWGATVITNLLSAIPYIGTKITYWIWGGFSVDNPTLTRFFTLHFL
FPFILSFLIMIHISSLHETGSSNPLGLTNNIDKIPFHPYFSLKDLIGPYLLMDPENFLMA
NPLITPPHIQPEWYFLFAYAILRSIPNKLGGVIALIMSIMIIMSLPLSSFNNPLKKLLFW
LFVNIFILLTFIGACPVEPPFILIGQTLTFMYFSFF
>ophacochoreus_78
RKKN-ILKIVNNTLIDLPAASNISYMWNMGSLLFSCLSIQIITGIFLSMHYSGDISMAFS
SISHIMRDVNMGWMIRMTHANTASFFFIFLYIHIARGLYFSSFILKGPWYSGISIIFILM
ATAFLGYVLPWGQMSFWGATVITNLLSAIPYIGTSITQWIWGGFSVDNPTLTRFFTLHFM
FPFILTALIITHIFSLHETGSSNPLGISNNIDKIPFHPYYTLKDILGPFMFSDSENFLEA
NPLITPPHIQPEWYFLFAYAILRSIPNKLGGVMALFMSIAVLMFLPLALSMQPLKKLMFW
MFINTFILLTFIGACPVETPFITLGQILTIIYFFFF
>aspheniscus_36
RKKHPLIKIINSTLIDLPVPSNISYMWNFGSLLSMCLLIQIITGIFLAIHYSSDISLAFS
SISHISRDVNYGWLIRSIHANMASLFFINLYIHIGRGMYYSSFLLPGPWFSGTLIILILM
ATAFLGYVLPWGQMSFWGATVITNLLSAIPYVGLNITQWIWGGFSVDNPTLTRFFSFHFL
LPFILLMMVILHISLLHETGSSNPLGLTNNIDKIPFHPYFSLKDFMGPYMFMDPENFLMA
NPLITPPHIQPEWYFLFAYAILRSIPNKLGGVIALVMSILIILTLPLSISTHPLKKLSFW
IFINIFIMLTYIGSCPVEIPFILLGQMLTISYFSFF
>aspheniscus_38
RKKHPLMKIINSTLVDLPVPSNISYMWNFGSLLSVCLLIQIITGIFLAIHYSSDISLAFS
SISHISRDVNYGWLIRSIHANMASLFFINLYMHIGRGMYYSSFLLPGPWISGTLIILILM
ATAFLGYVLPWGQMSFWGATVITNLLSAIPYVGINITQWIWGGFSVDNPTLTRFFSFHFL
LPFILLMMVILHISLLHETGSSNPLGLTNNIDKIPFHPYFSLKDFMGPYMFMDPENFLMA
NPLITPPHIQPEWYFLFAYAILRSIPNKLGGVIALIMSILIILTLPLSISTHPLKKLSFW
IFINIFIMLTYIGSCPVEIPFIFLGQMLTISYFSFF
>aafricolumbae_33
RKKNNLILMINNLLIDLPSPSNISYVWNFGSLLSMCLVIQILTGMFLAMHFSSDISTAFS
SVSHISRDVNYGWLIRAIHANGASLFFIMIYIHIGRGIYYSSFLMKGPWFSGTLIILLLM
ATAFLGYVLPWGQMSFWGATVITNLLSAIPYVGPTTTQWLWGGFSVENPTLTRFFTLHFI
LPFVILAMVMIHIMLLHETGSSNPLGTSVNIDKIPFHPYFSYKDLTGPYFFSDPENFMMA
NPLITPPHIQPEWYFLFAYTILRSIPNKLGGVIALVSSILIITTLPFSMAMNPFKKMIFW
SFVNIFLILTFIGSCPVEPPFVMIGQTMTILYFIFF
>aamblus_44
RKKHFLMKIFNSTLIDLPAPSNISYMWNFGSLLSICLMIQIVTGIFLAIHYSSDITLAFS
SISHISRDVNYGWLIRSIHANMASFFFINLYIHIGRGLYYSSFLLSGPWFSGTLIILILM
ATAFLGYVLPWGQMSFWGATVITNLLTAIPYIGTNITQWIWGGFSVDNPTLTRFFSFHFL
LPFILFVMIILHISLLHETGSSNPLGITNNIDKIPFHPYFSMKDLLGPYMFMDPENFLMA
NPLITPPHIQPEWYFLFAYAILRSIPNKLGGVVALVMSILIILSLPISISNNPFKKLSFW
VFINIFLLLTFIGSCPVEPPFIIIGQSLTVLYFSFF
>acapensis_KJ133587
RKTHPLTKIINSTLIDLPAPSNISYFWNFGSLLSFCLLTQILTGIFLAMHYSTDITMAFS
SISHISRDVNFGWMIRSIHANMASLFFINLYLHIGRGLYYSSFLLIGPWLSGTIIILILM
ATAFLGYVLPWGQMSFWGATVITNLLSAIPYIGTNITQWIWGGFSVDNPTLTRFFTFHFL
FPFILLVVVMLHITLLHETGSSNPLGLTKNIDKIPFHPYFSLKDLMGPYMFMDPENFMMA
NPMITPPHIQPEWYFLFAYAILRSIPNKLGGVIALVMSILIITTLPIAISQNPFKKLAFW
AYINIFILLTYVGACPVEIPFIFLGQILTILYFSFF
>obrumpti_BJM2017_KY457511
RKKNSLIKIINSTLIDLPTPSNINYFWNFGSLLSLCLLIQMMTGIFLAIHYSNDISMAFS
SVSHITRDTNFGWLIRALHANTASLFFIMLYFHIGRGIYFSSFFLKGPWFSGTMIIFILM
ATAFLGYVLPWGQMSFWGATVITNLVSAIPYIGTTLTLWLWGGFSVDNPTLTRFFTLHFL
FPFILSIFVIIHISLLHEKGSSNPLGTPMNIDKIPFHPYFSSKDLLGPNLLSDPENFNEA
NPLVTPPHIQPEWYFLFAYAILRSIPNKLGGVIALIFSISIILILPFNISLNPFKKYLFW
SFINVFLILTFIGACPVEPPFIFLGQIMTSLYFLFF
>ocompactus_KJ133590
RKKN-IFKIINSTLIDLPTPSNISYMWNMGSLLFSCLVIQIITGIFLSMHFSSDITTAFS
SISHIMRDVNSGWMIRVTHANTASFFFIILYTHIARGLFYSSFNLKGPWLSGIMIIFTLM
ATAFLGYVLPWGQMSFWGATVITNLLSAIPYMGTSITHWIWGGFSVDNPTLTRFFTLHFL
FPFILTMLIIIHIFSLHETGSSNPLGIPNNIDKIPFHPYFTLKDILGPFMFSDSENFLEA
NPLITPPHIQPEWYFLFAYAILRSIPNKLGGVMALFLSISILALLPLTLSMHPMKKIMFW
IFINTFVLLTFIGACPVEAPFVMMGQILTMFYFLFF
>aperopteryx_1
RKSNNLMKIINHTLIDLPTPSNISYMWNFGSLLSFTLIIQILTGIFLAIHFTSDINLAFS
SVSHVTRNVHFGWLIRIIHANMVSLFFLCLYTHIGRGIYYSSFSMLGPWTSGTSIILTLM
MTAFLGYVLPWGQMSFWGATVITNLLSAIPYIGMNTTQWIWGGFSVDNPTLTRFSTFHFL
LPFILLTLTMIHIFLLHETGSSNPLGISNNIDKIPFHPFFTLKDTMGPYMLMDPENFLMA
NPLITPPHIQPEWYFLFAYAILRSIPNKLGGVMALIMSILIVLILPISSSNSPSKKFLFW
TFVNLFILLTYIGSCPVENPFIMLGQVLTIMYFIFF
>argas_sp_SA
RKNTPLIKIMNSTLIDLPTPSNISYMWNFGSLLSLCLMIQILSGLFLAMHFSSDISTAFS
SISHISRDVNYGWLIRSLHANTASMFFIMIYIHIGRGLYFSSFLLKGVWMSGTLIILMLM
ATAFLGYVLPWGQMSFWGATVITNLLSAIPFIGMNITQWLWGGFSVDNPTLTRFFTLHFI
LPFIIIFLVIIHITLLHETGSSNPLGTSLNIDKIPFHPYFSMKDLIGPFLFADPENFSEA
NPLVTPPHIQPEWYFLFAYAILRSIPNKLGGVIALLLSILIITILPFSLAMNPMKKIFFW
SFVNIFLILTYIGACPVEAPYINLGQTMTFLYFLYF
>
RKSNSLMKIFNSTLIDLPAPSNISYMWNFGSLLSFCLMVQIMTGIFLAIHFSSDILLAFS
SISHISRDVNLGWLIRAIHANTASLFFICLYTHVARGMYYSSFLLMSPWMSGTLIIFTLM
ATAFLGYVLPWGQMSFWGATVITNLLSAIPYIGTSITQWIWGGFSVDNPTLTRFFTFHFL
LPFILTALIILHISLLHETGSSNPLGISNNIDKIPFHPYFSTKDMMGPYMFMDPENFTMA
NPLITPPHIQPEWYFLFAYAILRSIPNKLGGVFALIMSILIITSLPFSFSHNPLKKFLFW
MFVNTFILLTFIGACPVETPFIITGQILTIMYFSFY
>olagophilus_N1
RKKKTLIKILNSTLIDLPTPSNLTYLWNMGSLLSMCLIIQILTGLFLAMHYTSDINSAFA
SVSHITRDVNNGWLIRAMHANTASLFFILIYIHIGRGIYFSSFHLKGPWISGTIIILILM
ATAFLGYVLPWGQMSFWGATVITNLLSAIPYFGISITQWIWGGFSVDNPTLTRFFSLHFI
LPFILLALIIIHISLLHETGSSNPLGTPMNIDKIPFHPYFSLKDLLGPNFFCDPENFLPA
NPLITPPHIQPEWYFLFAYAILRSIPNKLGGVIALFLSIIVILILPLSLSMNPFKKLVFW
MFVNIFLLLTFIGSCPVETPFISLGQILTSLYFLFF
>amimon_2
RKSNTLMKIINSTLIDLPAPSNISYMWNFGSLLSFCLMTQILTGVFLAIHFSSDITLAFS
SISHISRDVNFGWLIRAIHANMASLFFICLYTHIGRGMYYSSFILLGPWMSGTMIILTLM
ATAFLGYVLPWGQMSFWGATVITNLLSAIPYIGPSITQWIWGGFSVDNPTLTRFFTFHFL
LPFILMALIILHISLLHETGSSNPLGLSSNIDKIPFHPYFSLKDILGPYMFMDPENFLMA
NPLITPPHIQPEWYFLFAYAILRSIPNKLGGVMALIMSILIILSLPFSFANNPMKKLLFW
IFVNTFLLLTYIGAYPVEPPFITLGQILTILYFSFY
>apersicus_35
RKTNPLLKIMNSTLIDLPTPSNISYMWNFGSLLSLCLLIQIMTGLFLAMHFSSDISTAFS
SISHISRDVNFGWLIRSLHANTASLFFIMIYIHIGRGLYFSSFLLKGPWMSGTLIILMLM
ATAFLGYVLPWGQMSFWGATVITNLLSAIPYMGMNITQWLWGGFSVDNPTLTRFFALHFI
MPFIISLLVIIHITLLHETGSSNPLGTSMNIDKIPFHPYFSIKDLIGPFLFADPENFSEA
NPLVTPPHIQPEWYFLFAYAILRSIPNKLGGVMALLLSIIIIIILPYSLAMNPMKKIFFW
CFANIFLILTYIGSCPVEPPFINLGQFMTILYFLFF
>amimon_3
RKSNTLTKIINSTLIDLPAPSNISYMWNFGSLLSFCLMTQILTGVFLAIHFSSDITLAFS
SISHISRDVNFGWLIRAIHANMASLFFICLYTHIGRGMYYSSFILLGPWMSGTMIILTLM
ATAFLGYVLPWGQMSFWGATVITNLLSAIPYIGPSITQWIWGGFSVDNPTLTRFFTFHFL
LPFILMALIILHISLLHETGSSNPLGLSSNIDKIPFHPYFSLKDILGPYMFMDPENFLMA
NPLITPPHIQPEWYFLFAYAILRSIPNKLGGVMALIMSILIILSLPFSFANNPMKKLLFW
IFVNTFLLLTYIGACPVEPPFITLGQILTILYFSFY
>obrumptiL1_17
RKKNSLIKIINSTLIDLPTPSNINYFWNFGSLLSLCLLIQMMTGIFLAIHYSNDISMAFS
SVSHITRDTNFGWLIRALHANTASLFFIMLYFHIGRGIYFSSFFLKGPWFSGTMIIFILM
ATAFLGYVLPWGQMSFWGATVITNLVSAIPYIGTTLTLWLWGGFSVDNPTLTRFFTLHFL
FPFILSIFVIIHISLLHEKGSSNPLGTPMNIDKIPFHPYFSSKDLLGPNLLSDPENFNEA
NPLVTPPHIQPEWYFLFAYAILRSIPNKLGGVIALIFSISIILILPFNISLNPFKKYLFW
SFINVFLILTFIGACPVEPPFIFLGQIMTSLYFLFF
>ipacificus_female
K------KLLN-PISNLPTPSNISYMWNMGSLLGMCLSIQILSGLFLAMNFSSDITTAFN
MMSHISRDVNNGWLIRSIHSNGASMFFIFMYLHIGRGIYYSSFFFLKTWMTGIVMIFLLM
ATAFLGYVLPWGQMSFWGATVITNLFSAIPYIGSTLTYWIWGGFSVDNNTLTRFFSLHFI
LPFLLLFMVMIHILMIHEKGSSNPLGLNLNIDKIPFHPYFTVKDILGPYILNDSENFNVA
NPLVTPPHIQPEWYFLFAYAILRSIPNKFGGVIALVMSILIIITLPFSFYFFPSKKLLFW
TLVNLFLLLTYLGACPVEYPFIFISQILTIMYFSFF
>omoubata_fe1
RKKN-IFKIINNTLIDLPTPSNISYMWNMGSLLFSCLMIQIITGIFLSMHFSSDITTAFS
SISHIMRDVNTGWMIRVIHANTASFFFIILYTHIARGLFYSSFNLKGPWLSGIMIIFTLM
ATAFLGYVLPWGQMSFWGATVITNLLSAIPHIGTSITQWIWGGFSVDNPTLTRFFTLHFL
FPFILTMLTIIHIFSLHETGSSNPLGISNNIDKIPFHPYFSLKDILGPFMFSDSENFLEA
NPLITPPHIQPEWYFLFAYAILRSIPNKLGGVMALFLSITILAFLPFTLSMHPVKKIMFW
IFINTFVLLTFIGACPVEAPFVTMGQTLTMFYFLFF
>ipacificus_male
K------KLLN-PISNLPTPSNISYMWNMGSLLGMCLSIQILSGLFLAMNFSSDITTAFN
MMSHISRDVNNGWLIRSIHSNGASMFFIFMYLHIGRGIYYSSFFFLKTWMTGIVMIFLLM
ATAFLGYVLPWGQMSFWGATVITNLFSAIPYIGSTLTYWIWGGFSVDNNTLTRFFSLHFI
LPFLLLFMVMIHILMIHEKGSSNPLGLNLNIDKIPFHPYFTVKDILGPYILNDSENFNVA
NPLVTPPHIQPEWYFLFAYAILRSIPNKFGGVIALVMSILIIITLPFSFYFFPSKKLLFW
TLVNLFLLLTYLGACPVEYPFIFISQILTIMYFSFF
>ipacificus_WA173
K------KMIN-PITNLPTPSNISLMWNMGSLLGMCLMIQIITGLFLAMNFSSDISTAFN
MMSHISRDVNNGWLIRSIHSNGASMFFIFMYIHIGRGIYYSSFFFMKTWLSGIVIIFTLM
ATAFLGYVLPWGQMSFWGATVITNLFSAIPYFGTTLTYWIWGGFSVDNNTLTRFFSLHFI
LPFILAMLVLTHIILIHEKGSSNPLGVNLNIDKIPFHPYFTIKDILGPYLLNDAENFSMA
NPLVTPPHIQPEWYFLFAYAILRSIPNKFGGVIALVMSIMIITILPLSLYFFPTKKIIFW
MLINIFLLLTFLGACPVEAPFILISQILTTLYFMFF
>amaculatum_1
-------KLMN-PLVNLPTPSSISYMWNFGSLLGICLMIQILSGIFLAMNFSSDISTAFS
MISHIQRDVNYGWLIRSIHANGASMFFIFIYIHIGRGIYYSSFFFYKVWLSGIFIIFILM
ATAFLGYILPWGQMSFWGATVITNLISAIPYVGQSITFWIWGGFSVDNNTLIRFFSLHFI
FPFILVGLSMIHIIFIHEKGSSNPLGISLNLDKLPFHPYFSVKDIMGPYMLMDAENFNMA
NPMITPPHIQPEWYFLFAYAILRSIPNKLGGVIALMMSILIILILPISLYFNFFKKLVFW
SMINMFILLTYLGAMPIEYPYEMLSKLVTFLYFSFF
>aperopteryx_2
RKSNNLMKIINHTLIDLPTPSNISYMWNFGSLLSFTLIIQILTGIFLAIHFTSDINLAFS
SVSHVTRNVHFGWLIRIIHANMVSLFFLCLYTHIGRGIYYSSFSMLGPWTSGTSIILTLM
MTAFLGYVLPWGQMSFWGATVITNLLSAIPYIGMNTTQWIWGGFSVDNPTLTRFSTFHFL
LPFILLTLTMIHIFLLHETGSSNPLGISNNIDKIPFHPFFTLKDTMGPYMLMDPENFLMA
NPLITPPHIQPEWYFLFAYAILRSIPNKLGGVMALIMSILIVLILPISSSNSPSKKFLFW
TFVNLFILLTYIGSCPVENPFIMLGQVLTIMYFIFF
>oerraticus_1
RKNNTLMKIINSTLIDLPAPSNISYMWNMGSLLSMCLVIQILTGLFLAMHFSCDITTAFS
SVSHISRDVNLGWLIRATHANTASFFFIIIYIHIGRGLYYSSYVLKGPWLSGVLIILILM
ATAFLGYVLPWGQMSFWGATVITNLLSAIPYIGPSITQWLWGGFSVDNPTLTRFFTLHFL
CPFILMMLILIHITLLHETGSSNPLGTSMSIDKIPFHPYFSLKDLLGPYMFTDPENFLMA
NPLITPPHIQPEWYFLFAYAILRSIPNKLGGVIALIMSILILTSLSFNMTMNPLKKLSFW
IFSNIFLLLTYIGMCPVEPPFILMGQSLTIVYFLYF
>olagophilus_4
RKKKTLIKILNSTLIDLPTPSNLTYLWNMGSLLSMCLIIQILTGLFLAMHYTSDINSAFA
SVSHITRDVNNGWLIRAMHANTASLFFILIYIHIGRGIYFSSFHLKGPWISGTIIILILM
ATAFLGYVLPWGQMSFWGATVITNLLSAIPYFGISITQWIWGGFSVDNPTLTRFFSLHFI
LPFILLALIIIHISLLHETGSSNPLGTPMNIDKIPFHPYFSLKDLLGPNFFCDPENFLPA
NPLITPPHIQPEWYFLFAYAILRSIPNKLGGVIALFLSIIVILILPLSLSMNPFKKLVFW
MFVNIFLLLTFIGSCPVETPFISLGQILTSLYFLFF
>amixtum_1
-------KIIN-PMINLPSPSSISYMWNFGSLLGICLIIQILSGFFLAMNFSSDVSTAFM
MISHIQRDVNYGWLIRSIHANGASLFFILIYIHMGRGIYYSSFFFKKVWLSGLLIIFILM
ATAFLGYILPWGQMSFWGATVITNLISAVPYFGHSITYWIWGGFSVDNNTLIRFFSLHFI
LPFILLFMSMVHILLIHEKGSSNPLGISMNVDKIPFHPYFTIKDLLGPYSMMDAENFNMA
NPMITPPHIQPEWYFLFAYAILRSIPNKLGGVLALLMSIMIILILSLSFYFSLFKKLAFW
SLVNTFFILTYLGAMPIEYPYDILSKTVTLIYFLIF
>oerraticus_2
RKNNTLMKIINSTLIDLPAPSNISYMWNMGSLLSMCLVIQILTGLFLAMHFSCDITTAFS
SVSHISRDVNLGWLIRATHANTASFFFIIIYIHIGRGLYYSSYVLKGPWLSGVLIILILM
ATAFLGYVLPWGQMSFWGATVITNLLSAIPYIGPSITQWLWGGFSVDNPTLTRFFTLHFL
YPFILMMLILIHITLLHETGSSNPLGTSMSIDKIPFHPYFSLKDLLGPYMFTDPENFLMA
NPLITPPHIQPEWYFLFAYAILRSIPNKLGGVIALIMSILILTSLSFNMTMNPLKKLSFW
IFSNIFLLLTYIGMCPVEPPFILMGQSLTIVYFLYF
>olagophilus_8
RKKKTLIKILNSTLIDLPTPSNLTYLWNMGSLLSMCLIIQILTGLFLAMHYTSDINSAFA
SVSHITRDVNNGWLIRAMHANTASLFFILIYIHIGRGIYFSSFHLKGPWISGTIIILILM
ATAFLGYVLPWGQMSFWGATVITNLLSAIPYFGISITQWIWGGFSVDNPTLTRFFSLHFI
LPFILLALIIIHISLLHETGSSNPLGTPMNIDKIPFHPYFSLKDLLGPNFFCDPENFLPA
NPLITPPHIQPEWYFLFAYAILRSIPNKLGGVIALFLSIIVILILPLSLSMNPFKKLVFW
MFVNIFLLLTFIGSCPVETPFISLGQILTSLYFLFF
>aatacamensis_23
RKTHPLLKIVNSTLIDLPTPSNISYMWNFGSLLSFCLITQILTGIFLAIHFSSDISLAFS
SISHISRDVNFGWMIRTIHANMASLFFICLYTHVARGLYYSSFLLTGPWFSGTMIILILM
ATAFLGYVLPWGQMSFWGATVITNLLSAIPYVGTAITQWIWGGFSVDNPTLTRFFTFHFI
LPFILMALIILHISLLHETGSSNPLGTTNNIDKIPFHPYFSLKDLMGPYMFMDPENFLMA
NPLITPPHIQPEWYFLFAYAILRSIPNKLGGVIALVTSILILLSLPISISNNPFKKILFW
TFINTFILLTFIGACPVETPFIMMGQILTIMYFSFF
>dalbipictus_1
L------KLIN-PIKNLPTPSNISYMWNFGSLLGLCLMMQILTGLFLAMNFSSDITTAFS
MISHIQRDVNNGWLIRSIHANGASLFFVLLYTHVGRGIYYSSFYFTKVWFSGLIIIFILM
AIAFLGYILPWGQMSFWGATVITNLISAIPYVGNLMTYWIWGGFSVDNNTLIRFFSLHFI
LPFILLMMVLIHIVLIHESGSSNPLGLSMNIDKIPFHPYFTIKDIMGPYSLMDAENFNIA
NPMITPPHIQPEWYFLFAYAILRSIPNKLGGVVALMMSIIIIISLSFSSFYNNLNKILFW
SLVNCFLMLTYLGAMPIEYPYDMMSKIYTMLYFMMF
>owaterbegensis_SD2_22
RKKN-ILKIVNNTLIDLPTPSNISYMWNMGSLLFSCLMIQIITGIFLSMHFSSDISMAFS
SISHIMRDVNMGWMIRMTHANTASFFFILLYIHIARGLYFSSFSLKSPWMSGIMIIFILM
ATAFLGYVLPWGQMSFWGATVITNLLSAIPYIGLSITQWIWGGFSVDNPTLTRFFTLHFM
FPFILTALIIAHIFFLHETGSSNPMGISNNIDKIPFHPYFTLKDILGPYMFSDPENFLEA
NPLITPPHIQPEWYFLFAYAILRSIPNKLGGVMALFMSIAILMSLPLALSMHPLKKITFW
IFISTFILLTYIGACPVENPFITIGQTLTINYFLFF
>rmicroplus_KP143546
-------KLMN-PLINLPTPSNISFMWNFGSLLGICLFTQIMTGLFLAMNFSSDISTAFS
MISHIQRDVNYGWLIRSIHANGASIFFIFMYIHVARGIYYSSFYFKKVWMSGIMIMFILM
ATAFLGYILPWGQMSFWGATVITNLISAIPYIGISITYWIWGGFSVDNNTLIRFFTLHFI
LPFMLLMLTMIHIMLIHEKGSSNPLGVTMNLDKIPFHPYFTIKDLLGPYKFMDAENFNIA
NPMITPPHIQPEWYFLFAYAILRSIPNKLGGVIALLMSIVIIISFSFSFYFNIMFKIMFW
LLINCFFLLTYLGAMPIEYPFDLMSKIVTILYFMIF
>rmicroplus_KY457541
-------KLMN-PLINLPTPSNISFMWNFGSLLGICLFTQIMTGLFLAMNFSSDISTAFS
MISHIQRDVNYGWLIRSIHANGASIFFIFMYIHVARGIYYSSFYFKKVWMSGIMIMFILM
ATAFLGYILPWGQMSFWGATVITNLISAIPYIGISITYWIWGGFSVDNNTLIRFFTLHFI
LPFMLLMLTMIHIMLIHEKGSSNPLGVTMNLDKIPFHPYFTIKDLLGPYKFMDAENFNIA
NPMITPPHIQPEWYFLFAYAILRSIPNKLGGVIALLMSIVIIISFSFSFYFNIMFKIMFW
LLINCFFLLTYLGAMPIEYPFDLMSKIVTILYFMIF
>abituberculata_AY457170
FKKHPLMKNFD---IFLPTPSNINSMWSFGSMLMLCLIIQIMTGLFLSMHYSAEITISFN
SMSHIMRDVSNAWLIRVIHANGASMFLLLMYIHISRGLFFNSFMYKEVWFTGIMILFITM
ATAFLGYVLPWGQMSFWGAAVITNLVSAIPYVGEMMVQWLWGGFSVNNATLNRFFSLHFI
LPFVLIMLMIFHIVFLHETGSNNPIGSNSNVDKIPFHPFFTSKDLIGPMMLNDPENFIPA
DPMVTPVHIQPEWYFLFAYAILRSIPNKLGGVIALVMSIMILMILPFSLKFYPLSKFMLW
IFFMNMILLTWIGANPVEDPFMMIGMILTINHFIYF
>enicholsi_KM999989
VM----------KNYFMPMPSNLYYWWNFGSLLGFCLVLQLSTGLFLSMFYENSMKQALA
GISQIERNINMGWLLRSLHANGASLFFVLIYLHVGRGLYFKSYLLPKIWLTGVVMLLLSF
MIAFIGYVLPWGQMSFWGATVITNLLTSIPYVGNMMTIWLWGGFSIEKATLMRFFSLHFI
FPFILTAMVILHIIFLHQSGSSNPLGHNLIIDKIPFQPFFVWKDIMGPYMLMDPDNFTPA
NPLVTPPHIQPEWYFLFAYAILRTIPNKLGGVVALLSAILILAFLPMNLKNKIINKMFFF
IWMNNFMYLTLMGAMPIEFPYEIITQISSMMYFIFY
>srarior_NC_013474
RKTHPVLKMMNSVLIDLPTPSNISYLWNFGSLLGMSLILQILTGLFLAMHFTSDITTAFT
SISHIMRDVNNGWIIRTLHMNGASLFFIIIYLHIGRGLYYSSYLFISPWMSGILIFLTLM
GTAFLGYVLPWGQMSFWGATVITNLLSAIPYMGNELTLWIWGGYSVDNATLTRFFSLHFI
LPFVLAVMIILHIVFLHETGSSNPIGTPMNMDKIPFHPFFKWKDLMGPYGLCDPDNFMPA
NPLITPPHIQPEWYFLFAYAILRSIPNKLGGVIGLLMSILILLMLPFPISYLPLNKMLYW
LLINNFLLLTFMGACPVEAPYTLISQILTLTYFSYF
>nnamaqua_HVP1
-----MTKNINNQVMNFPSPSNLSYLWNMGSILGMCMMVQIITGIFLSFHYKNDINMAFM
SINHIMRDVNKGWMIRHLHANGASLLFMFMYIHIMRGIYFKSFKYTYIWLTGMSILIIMM
MISFLGYILPWGQMSFWAATVITNLITAVPLIGKSLTIWIWGNFSVAESTLTRFFSLHFL
MPFMMLFLIIFHITSLHYYSSSNPLGISKNHDKIPFFPFFMIKDLMGPYIFSDSENFIQA
NSLITPIHIQPEWYFLFAYAILRSIPNKLGGVIALMMSIMIMLFLPLNSNMNMYKKLLTW
MFISTFFMLTMLGMLPAEEPFIKMSLLFTLLYFMMI
>obrumpti_L2
RKKNSLIKIINSTLIDLPTPSNINYFWNFGSLLSLCLLIQMMTGIFLAIHYSNDISMAFS
SVSHITRDTNFGWLIRALHANTASLFFIMLYFHIGRGIYFSSFFLKGPWFSGTMIIFILM
ATAFLGYVLPWGQMSFWGATVITNLVSAIPYIGTTLTLWLWGGFSVDNPTLTRFFTLHFL
FPFILSIFVIIHISLLHEKGSSNPLGTPMNIDKIPFHPYFSSKDLLGPNLLSDPENFNEA
NPLVTPPHIQPEWYFLFAYAILRSIPNKLGGVIALIFSISIILILPFNISLNPFKKYLFW
SFINVFLILTFIGACPVEPPFIFLGQIMTSLYFLFF
>obrumpti_ssp_KY457510
RKKNSLIKIINSTLIDLPTPSNINYFWNFGSLLSLCLLIQMMTGIFLAIHYSNDISMAFS
SVSHITRDTNFGWLIRALHANTASLFFIMLYFHIGRGIYFSSFFLKGPWFSGTMIIFILM
ATAFLGYVLPWGQMSFWGATVITNLVSAIPYIGTTLTLWLWGGFSVDNPTLTRFFTLHFL
FPFILSIFVIIHISLLHEKGSSNPLGTPMNIDKIPFHPYFSSKDLLGPNLLSDPENFNEA
NPLVTPPHIQPEWYFLFAYAILRSIPNKLGGVIALIFSISIILILPFNISLNPFKKYLFW
SFINVFLILTFIGACPVEPPFIFLGQIMTSLYFLFF
