# Supplementary material for: Amplification and sequencing of entire tick mitochondrial genomes for a phylogenomic analysis
Source: Sci Rep. 2022 Nov 11;12:19310. doi: 10.1038/s41598-022-23393-5 (PMC9652274; doi:10.1038/s41598-022-23393-5)
Supplement: Supplementary file 10 — Supplementary Information 10. [file 41598_2022_23393_MOESM10_ESM.txt]

>rsimus_52
LILMVLLSIAFFTLMERKFLGYCHLRKGPNKTGIEGLLQPISDALKLFSKEMNKMFYMNK
FIQIISPLIMIMTMIVMWMIFYFTNNANISIIFFLCISSLASYTILLSGWASNSKYSLIG
SYRGFAQVISYEVSMAMILISLAIIPQSYNIVKFLTIQEFSFSPIFIIWMITILAELNRV
PFDLAEGESELVSGFNIEYGSWLFAIIFMSEYGNIMIISFLTYYLFLGMKSMILMATIIM
IRGTYVRMRYDQLMMMAWKMILPQSI
>ahebraeum_50
LLLMALLSVAFFTLLERKIMGYCQIRKGPNKTGILGMFQPFSDALKLFSKEMNFMFYLNL
IFYLIAPILSILMMLLLWMIFQYKSSLNLTIIFFLCISSMSSYSILIGGWSSNSKYSLIG
AYRGFAQIISYEVSMAMVLISLSLLAEKYSMTNFCLTQELSLSMVLVIWMVILLAETNRT
PFDLSEGESELVSGFNIEYGSWLFALIFMAEYGMIILVSMLTNLMFFGFQNLLIMMIFIM
IRSTYVRFRYDKLMMMAWKTILPLTI
>atholloni_100
LLIMALLSVAFFTLLERKIMGYCQIRKGPNKTGILGLFQPFSDALKLFSKEMNLMLYLNL
ILYLIAPILSITMMLLLWMIFQYKSKINLTLIFFLCISSMSSYSILIGGWSSNSKYSLIG
AFRGFAQIISYEVSMALVLISLALLTESFSALSFLVIQEFSISGVLVIWMTILLAETNRT
PFDLSEGESELVSGFNIEYGSWLFAMIFMAEYGMIILVSMLTNYMFFGFLNLSLMMFFIL
IRSTYVRFRYDKLMMMAWKTILPLTI
>iscapularis_2
LILCILVSVAFFTLLERKILGYVHIRKGPNKVGLWGVFQPFSDAIKLFSKEMNLMFFMNM
FVYILMSMVSLVLMLFLLFVFKWDYNQEYGLVFMLCVSSLSVYIILMGGWSSNSKYSLLG
AYRGVAQVISYEVSFSLLLISIVFFSGSYNIENVSKFQDVGFLNLFFVWMVSCFAETNRS
PFDLSEGESELVSGFNVEYGSWNFALLFMAEYGNIILFSLVTSYLFFGCGGLIVMMIFIL
IRGTLVRYRYDKLMMLAWKVILPFSI
>irubicundus_7
LLICVLISVAFFTLLERKILGYLHIRKGPNKVGLLGIFQPFSDAIKLFSKEINMMFYLNM
IFYMISSMVSLLLMMMLWFLFKWNYNQNYGMVFLLCVSSLSVYVILFGGWSSNSKYAMLG
AYRGVAQVISYEVSFSLIMISTIFFSGSYNIAKIEFFQNIGFMNLFIIWVVSSFAETNRS
PFDLSESESELVSGFNIEYGSWNFAVLFMAEYGNIILISVISSNLFMGSLGIIMMILFIL
IRGTLVRYRYDKLMMLAWKVILPSSI
>aamericanum_1
LLIMALISIAFFTLLERKIMGYCQTRKGPNKTGLQGLFQPFSDAIKLFSKEMNLMFYLNM
ILYLISPLLSITLMLMLWLIFYFKSNINLTLIFLLCISSMSSYSILFGGWASNSKYSLIG
AYRGFAQIISYEVSMAMILIGFSLLMESFSVNLFLKTQEICFPMMSIIWLVVVLAETNRT
PFDLAEGESELVSGFNIEYGSWLFAIIFMSEYGMIILMTMVTNFMLMGFSNLSLMFLFIL
IRSTFVRYRYDNLMMMAWKTILPVTI
>dalbipictus_1
LIVMVLLSIAFFTLMERKILGYCHTRKGPNKAGIQGLFQPFSDAVKLFSKEMNFMFYMNI
SMQIISPLLMISLMMMMWMIFYYINNSNLSVIFLICVSSLSSYAILLSGWASNSKYSLIG
SYRGFAQVISYEVSLAVILISISLISESFNMKNFIMIQWLSFFFIFVLWVFTILAETNRV
PFDLAEGESELVSGFNIEYGSWLFAIIFMSEYGSIMVISYFSAYLFLGKLQILLMTMFVL
IRSTYVRMRYDQLMMLAWKIILPQSI
>dvariabilis_2
LVVMVLLSIAFFTLMERKILGYCHIRKGPNKAGIQGLFQPFSDALKLFSKEMNFMFYMNI
GMQIVSPLLMISLMLMMWMIFYYVNNSNLSVIFLICISSLSSYTILFSGWASNSKYSLIG
SYRGFAQVISYEVSLSLILISISLISESFNMKNFIMIQWLSFSFIFILWIFTVLAETNRV
PFDLAEGESELVSGFNIEYGSWLFAIIFMSEYGSIMVISYFSAYLFLGQMQILLMGVFVL
IRSTYVRMRYDQLMMLAWKIILPQSI
>rannulatus_1
LIFMVLLSIAFFTLMERKFLGYCHFRKGPNKTGMFGLFQPFSDAIKLFSKEMNKMFYMNK
NLQIIAPIFMIIMMIMMWMIFQFSNTASMSIIFFLCISSLSSYSILFSGWASNSKYSLIG
SYRGFAQVISYEVSMALILITMSIMPQSFNLFYFIKLQTFSLFPVFIIWFISILAELNRV
PFDLAEGESELVSGFNIEYGSWLFAVIFMSEYGNIMIISYLTNYLFLGFSNLMIMFIIIM
IRGTYVRMRYDQLMMMAWKIILPQSI
>hlongicornis_3
LLLMVLLSVAFFTLLERKILGYCHIRKGPNKAGIMGLFQPFSDALKLFSKEMNFMFYMNI
LIHMISPILSILLMMMIWFIFMFTSNTEMSIIYFLCISSMSGYTILWSGWSSNSKYSLIG
SYRGFAQVISYEVSMAMMIISVCLISQTYGIFSLLTIQELSFSFLFLLWMLICLAETNRS
PFDLAEGESELVSGFNIEYGSWLFALIFMSEYGMIMAISLLTNYMFFGFKILMIMIMFIM
IRGTYVRYRYDKLMMMAWKVILPQTI
>hmarginatum_1
LLIMILLSIAFFTLMERKFLGYCHIRKGPNKTGIMGIFQPFSDALKLFSKEWNKMFYMNK
FIYNISPLLMISMMLMMWIIFEYPNNINLGIIFFICISSITSYSILLSGWASNSKFSLIG
SYRGFAQVISYEVSMAIILISLSILPESYNLSEFFSVQKFSLSFIFIIWIITILAELNRV
PFDLAEGESELVSGFNIEYGSYLFAIIFMSEYGSIMFISFFSIYLFMASFMMMMMMIIIM
IRGTYVRMRYDQLMMMAWKIILPQSI
>rmaculatus_44
LILMVLLSIAFFTLMERKFLGYCHLRKGPNKNGILGLFQPFSDALKLFSKEMNKMFYMNK
ILQIISPILMISLMIMLWMIFYFSNNASMSIIFFLCVSSLSSYSILFSGWASNSKYSLIG
SYRGFAQVISYEVSMALILISLAILPQSFNLSFFLKIQEFSLLPIFVIWLISILAELNRV
PFDLAEGESELVSGFNIEYGSWLFAIIFMSEYGNIMIISYLTNYMFLGFSVLILMVMIVM
IRGTYVRMRYDQLMMMAWKVILPQSI
>
LILMVLLSIAFFTLMERKFLGYCHFRKGPNKTGILGLFQPFSDAIKLFSKEMNKMFYMNK
NLQIIAPIFMIIMMIMMWMIFQFSNTASMSIIFFLCISSLSSYSILFSGWASNSKYSLIG
SYRGFAQVISYEVSMALILITMSIMPQSFNLFYFFKLQTFSMFPVFIIWFISILAELNRV
PFDLAEGESELVSGFNIEYGSWLFAIIFMSEYGNIMIISYLTNYLFLGFKNLMIMFIIIM
MRGTYVRMRYDQLMMMAWKIILPQSI
>rsanguineus_1
LILMVLLSIAFFTLMERKFLGYCHFRKGPNKTGVMGLLQPISDALKLFSKEMNKMFYMNK
FIQIISPLIMILMMMMMWMIFYFSNNANMSIIFFLCISSLASYAILFSGWSSNSKYSLIG
SYRGFAQVISYEVSMAMILISLAIIPQSYNFISFLKVQEFSFLPIFIIWIITILAELNRV
PFDLAEGESELVSGFNIEYGSWLFAIIFMSEYGNIMMISFLTYYLFLGLKNLILMTMIIM
IRGTYVRMRYDQLMMMAWKMILPQSI
>rzambeziensis_59
LILMVLMSIAFFTLMERKFLGYCHIRKGPNKNGFMGLFQPFSDALKLFSKEMNKMFYMNK
IIQFISPIIMIMMMMMLWMIFCFSNNANMGIIFFLCISSLSSYSILFSGWASNSKYSLIG
SYRGFAQVISYEVSMALILISLAIIPQSFNLSIFLKFQELSNLPIFIIWMISVLAELNRV
PFDLAEGESELVSGFNIEYGSWLFAIIFMSEYGNIMIISYLTNYLFLGFKSLVIMTIIIM
IRGTYVRMRYDQLMMMAWKMILPQSI
>revertsi_125
LILMVLLSIAFFTLMERKFLGYCHLRKGPNKTGVLGLFQPFSDALKLFSKEMNKMFYMNK
TLQVFAPVFMIFMMIMLWMTFQFSNNASMSIIFFLCISSLSSYTILFSGWASNSKYSLIG
AYRGFAQVISYEVSMALILITMAILPQSFNLLFFLKIQTLSLFPVFVIWFISILAELNRV
PFDLAEGESELVSGFNIEYGSWLFAIIFMSEYGNIMIISYLTNYLFLGFSTLMLMSTIIM
IRGTYVRMRYDQLMMMAWKIILPQSI
>iricinus_3
LILCVLVSVAFFTLLERKILGYVHIRKGPNKVGLWGIFQPLSDAVKLFSKEMNLMFYMNM
FIYVLMSMFSLMLMMFLLFLFKWKYNQEYGLVFMLCVSSLSVYVILMGGWSSNSKYSLLG
AYRGVAQVISYEVSFSLLLISIVFFSGSYNIDIVLEFQNVGFFNMFIVWMVSCYAETNRS
PFDLTEGESELVSGFNVEYGSWNFALLFMAEYGNIILFSLVTSYLFLGSSGLIMMFFFIL
IRGTLVRYRYDKLMMLAWKVILPLSI
>iscapularis_3
LILCILVSVAFFTLLERKILGYVHIRKGPNKVGLWGVFQPFSDAIKLFSKEMNLMFFMNM
FVYILMSMVSLVLMLFLLFVFKWDYNQEYGLVFMLCVSSLSVYIILMGGWSSNSKYSLLG
AYRGVAQVISYEVSFSLLLISIVFFSGSYNIENVSKFQDVGFLNLFFVWMVSCFAETNRS
PFDLSEGESELVSGFNVEYGSWNFALLFMAEYGNIILFSLVTSYLFFGCGGLIVMMIFIL
IRGTLVRYRYDKLMMLAWKVILPFSI
>iricinus_KF197132
LILCVLVSVAFFTLLERKILGYVHIRKGPNKVGLWGIFQPLSDAVKLFSKEMNLMFYMNM
FIYVLMSMFSLMLMMFLLFLFKWKYNQEYGLVFMLCVSSLSVYVILMGGWSSNSKYSLLG
AYRGVAQVISYEVSFSLLLISIVFFSGSYNIDIVLEFQNVGFFNMFIVWMVSCYAETNRS
PFDLTEGESELVSGFNVEYGSWNFALLFMAEYGNIILFSLVTSYLFLGSSGLIMMFFFIL
IRGTLVRYRYDKLMMLAWKVILPLSI
>nnamaqua_KR907248
LILFVFVSVAFFTLLERKILGYVQIRKGPCRVSFIGLFQPFSDAMKLVSKEFSVLLSINM
FIYFIIPFLSVFLMMLYWIIYKWMNGENYGLMMMLCISSLSVYVILGGGWSSNSKYAILG
SYRGIAQVISYEVSMAFMLLGIIMWTGEYSIISLMELQEWGYMILMLYWLLICFCETNRS
PFDLSEGESELVSGYNVEYGGFLFALLFISEYGSIMYFCLLSSYLFLGGL-MMLMCVFLF
IRGTLVRFRYDSLMNIAWKNVLPFSI
>ahebraeum_KY457512
LLLMALLSVAFFTLLERKIMGYCQIRKGPNKTGILGMFQPFSDALKLFSKEMNFMFYLNL
IFYLIAPILSILMMLLLWMIFQYKSSLNLTIIFFLCISSMSSYSILIGGWSSNSKYSLIG
AYRGFAQIISYEVSMAMVLISLSLLAEKYSMTNFCLTQELSLSMVLVIWMVILLAETNRT
PFDLSEGESELVSGFNIEYGSWLFALIFMAEYGMIILVSMLTNLMFFGFQNLLIMMIFIM
IRSTYVRFRYDKLMMMAWKTILPLTI
>amarmoreum_KY457516
LLIMALLSVAFFTLLERKVMGYCQTRKGPNKTGFMGLLQPFSDALKLFSKEMNLMFYLNL
FLYLIAPILSIFMMLLLWMIFQFKSNVDLTLIFFLCISSMSSYSILIGGWASNSKYSLIG
AYRAFAQIISYEVSMAMLIISLTLMTTSFSLTNFCLLQEYGFSMIFIIWMVIMLAETNRT
PFDLSEGESELVSGFNIEYGSWLFAMIFMAEYGMIILVSMLTNYMFFGVLNLLIMMLFIF
IRSTFVRFRSDKLMMTAWKTILPLTI
>atholloni_KY457521
LLIMALLSVAFFTLLERKIMGYCQIRKGPNKTGILGLFQPFSDALKLFSKEMNLMLYLNL
ILYLIAPILSITMMLLLWMIFQYKSKINLTLIFFLCISSMSSYSILIGGWSSNSKYSLIG
AFRGFAQIISYEVSMALVLISLALLTESFSALSFLVIQEFSISGVLVIWMTILLAETNRT
PFDLSEGESELVSGFNIEYGSWLFAMIFMAEYGMIILVSMLTNYMFFGFLNLSLMMFFIL
IRSTYVRFRYDKLMMMAWKTILPLTI
>rdecoloratus_KY457525
FKFYLFFNINFYSVI-KKFLGYCHLRKGPNKTGILGLFQPFSDALKLFSKEMNKMFYMNK
QLQIISPIFMIFMMIMLWMIFYFSNNASMGIVFFLCISSLSSYAILFSGWASNSKYSLIG
SYRGFAQVISYEVSMALILITMSILPQSFNLLFFLKIQNFSLYPVFIIWFITVLAELNRV
PFDLAEGESELVSGFNIEYGSWLFAVIFMSEYGNIMIISYLTNYMFFGFSMLMLMSMIIM
MRGTYTRMRYDQLMMMAWKIILPQSM
>drhinocerinus_KY457527
LIVMVLLSVAFFTLMERKILGYCQIRKGPNKAGIYGLFQPFSDALKLFSKEMNFMYYMNM
SIQFISPLLMISMMLMMWMIFYFMNNSNLSIIFLICISSLSSYTILFSGWASNSKYSLIG
SYRGFAQMISYEVSMALILISLALIAEGFNIKNFILIQNFSTSFIFIIWLFSVLAETNRV
PFDLAESESELVSGFNIEYGSWLFAIIFMSEYGSIMIISYLTSYLFLGNMILFLMMLFIL
IRSTYVRMRYDQLMMMAWKIILPQSM
>hrufipes_KY457528
LLIMILLSIAFFTLMERKFLGYCHIRKGPNKTGIMGIFQPFSDALKLFSKEWNKMFYMNK
FIYNISPLLMISMMLMMWIIFEYPNNINLGIIFFICISSISSYSILFSGWASNSKFSLIG
SYRGFAQVISYEVSMAIILISLSILPESYNLSEFFSIQKFSLSFIFIIWIITILAELNRV
PFDLAEGESELVSGFNIEYGSYLFAIIFMSEYGSIMFISFFSIYLFMASFMMMMMIIIIM
IRGTYVRMRYDQLMMMAWKIILPQSI
>htruncatum_KY457529
LLIMILLSIAFFTLMERKFLGYCHIRKGPNKTGIMGIFQPFSDALKLFSKEWNKMFYMNK
LIYNFSPLLMISMMLMMWIIFEYPNNVNLGIILFICISSIASYAILFSGWASNSKFSLIG
SYRGFAQVISYEVSMAIILISLSIIPESYNLFEFISIQSFSLSFIFVIWIITILAELNRV
PFDLAEGESELVSGFNIEYGSYLFAIIFMSEYGSIMFISFFSIYLFMPLFAMMMMVIIVM
IRGTYVRMRYDQLMMMAWKIILPQSI
>irubicundus_KY457530
LLICVLISVAFFTLLERKILGYLHIRKGPNKVGLLGIFQPFSDAIKLFSKEINMMFYLNM
IFYMISSMVSLLFMMMLWFLFKWNYNQNYGMVFLLCVSSLSVYVILFGGWSSNSKYAMLG
AYRGVAQVISYEVSFSLIMISIIFFSGSYNIAKIEFFQNIGFMNLFIIWVVSSFAETNRS
PFDLSESESELVSGFNIEYGSWNFAVLFMAEYGNIILISVISSNLFMGSLGIIMMILFIL
IRGTLVRYRYDKLMMLAWKVILPSSI
>isimplex_KY457532
LIICVLVSVAFFTLLERKILGYVHIRKGPNKVGLMGIFQPFGDAIKLFSKEMNMMFYVNM
MFYMISSVVSLVLMMSLWFLFKWDYNQEYGLVFLLCISSLSVYVILFGGWSSNSKYTLLG
AYRGVAQVISYEVSFSLLLIVIIFFCGSYNIMKIEMFQDFGFMNLFIVWMVSCLAETNRS
PFDLSEGESELVSGFNIEYGSWNFAVLFMAEYGNIILISLITSNLFFGSTGLMVMVLFIF
IRGTLVRYRYDKLMMLAWKVILPYSI
>rappendiculatus_KY457535
LILMVLMSIAFFTLMERKFLGYCHIRKGPNKNGFMGLFQPFSDALKLFSKEMNKMFYMNK
IIQFISPLIMIIMMMMLWMIFCFSNNANMGIIFFLCISSLSSYSILFSGWASNSKYSLIG
SYRGFAQVISYEVSMALILISLAIIPQSFNLSIFLKFQELMNLPIFIIWMISILAELNRV
PFDLAEGESELVSGFNIEYGSWLFAIIFMSEYGNIMIISYLTNYLFLGFKSLILMTIIIM
IRGTYVRMRYDQLMMMAWKMILPQSI
>revertsi_KY457537
LILMVLLSIAFFTLMERKFLGYCHLRKGPNKTGVLGLFQPFSDALKLFSKEMNKMFYMNK
TLQVFAPVFMIFMMIMLWMTFQFSNNASMSIIFFLCISSLSSYTILFSGWASNSKYSLIG
AYRGFAQVISYEVSMALILITMAILPQSFNLLFFLKIQTLSLFPVFVIWFISILAELNRV
PFDLAEGESELVSGFNIEYGSWLFAIIFMSEYGNIMIISYLTNYLFLGFSTLMLMSTIIM
IRGTYVRMRYDQLMMMAWKIILPQSI
>rmaculatus_KY457539
LILMVLLSIAFFTLMERKFLGYCHLRKGPNKNGILGLFQPFSDALKLFSKEMNKMFYMNK
ILQIISPILMISLMIMLWMIFYFSNNASMSIIFFLCVSSLSSYSILFSGWASNSKYSLIG
SYRGFAQVISYEVSMALILISLAILPQSFNLSFFLKIQEFSLLPIFVIWLISILAELNRV
PFDLAEGESELVSGFNIEYGSWLFAIIFMSEYGNIMIISYLTNYMFLGFSVLILMVMIVM
IRGTYVRMRYDQLMMMAWKVILPQSI
>rsimus_KY457542
LILMVLLSIAFFTLMERKFLGYCHLRKGPNKTGIEGLLQPISDALKLFSKEMNKMFYMNK
FIQIISPLIMIMTMIVMWMIFYFTNNANISIIFFLCISSLASYTILLSGWASNSKYSLIG
SYRGFAQVISYEVSMAMILISLAIIPQSYNIVKFLTIQEFSFSPIFIIWMITILAELNRV
PFDLAEGESELVSGFNIEYGSWLFAIIFMSEYGNIMIISFLTYYLFLGMKSMILMATIIM
IRGTYVRMRYDQLMMMAWKMILPQSI
>rzambeziensis_KY457543
LILMVLMSIAFFTLMERKFLGYCHIRKGPNKNGFMGLFQPFSDALKLFSKEMNKMFYMNK
IIQFISPIIMIMMMMMLWMIFCFSNNANMGIIFFLCISSLSSYSILFSGWASNSKYSLIG
SYRGFAQVISYEVSMALILISLAIIPQSFNLSIFLKFQELSNLPIFIIWMISVLAELNRV
PFDLAEGESELVSGFNIEYGSWLFAIIFMSEYGNIMIISYLTNYLFLGFKSLVIMTIIIM
IRGTYVRMRYDQLMMMAWKMILPQSI
>atestudinarium_LC553841
LLMMALLSIAFFTLMERKIMGYCQIRKGPNKTGIMGIFQPFSDAMKLFSKEMNMMFYLNL
FLHLMSPILSISMMLMLWMIFYYKSNMNLSLIFFLCISSLSSYSILIGGWSSNSKYSLIG
AYRGFAQIISYEVCMAMLLISLALISEGFSIKNFILIQEFSMMLIMLIWLTIMLAETNRT
PFDLTEGESELVSGFNIEYGSWLFAMIFMAEYGMIILVSMMTNYLFFGFLNLTLMMLFVL
IRCTYVRFRYDKLMMMAWKTILPLTI
>rnuttalli_MF818020
LILMVLLSVAFFTLMERKILGYCHIRKGPNKTGMMGFFQPFSDALKLFSKEMNVMFYMNK
MLQFLSPLMMMMMMMMMMMVFNFYNNANLSLIFFICISGMSSYTILLSGWTSNSKYSLIG
AYRGFAQVISYEVSMAMILISLAILPEGFNFMKFMNLQEFSFIPIFFIWILTILAELNRV
PFDLSEGESELVSGFNIEYGSWLFAIIFMSEYGSIMIISYITNYLFLGMK-LMLMMLFIL
IRGTYPRMRYDQLMMMAWKIILPLSM
>hlongicornis_MG450553
LLLMVLLSVAFFTLLERKILGYCHIRKGPNKAGIMGLFQPFSDALKLFSKEMNFMFYMNI
LIHMISPILSILLMMMIWFIFMFTSNTEMSIIYFLCISSMSGYTILWSGWSSNSKYSLIG
SYRGFAQVISYEVSMAMMIISVCLISQTYGIFSLLTIQELSFSFLFLLWMLICLAETNRS
PFDLAEGESELVSGFNIEYGSWLFALIFMSEYGMIMAISLLTNYMFFGFKILVIMIMFIM
IRGTYVRYRYDKLMMMAWKVILPQTI
>ageoemydae_MK814531
LMISALLSIAFFTLLERKIMGYCQIRKGPNKAGILGLFQPFSDALKLFSKEMNFMFYMNM
TIYLISPSLSIALMLLLWMIFIFKSNVDLSLLYFLCISGLSSYSILLSGWASNSKYSLIG
SYRGFAQIISYEVSMAMMLISLSFFIESFSIKKFILIQELGIMLMALMWLIIMLAETNRT
PFDLAEGESELVSGFNIEYGSWLFAMIFMAEYGMIILVSMLTNFIFFGFMELILMMFFIM
IRSTYIRYRYDKLMMMAWKTILPLTI
>dmarginatus_MK905212
LILMVLLSVAFFTLMERKILGYCHIRKGPNKAGIEGLFQPFSDALKLFSKEMNFMFYMNM
TIQFISPLVMISMMLMMWMIFLYKNNTNLSIIFMICISSISSYTILFSGWASNSKYSLIG
AYRGFAQVISYEVSMALILVSLCLVAESFNMKNFINIQWFSFFFVFTIWIFTILAEMNRV
PFDLSESESELVSGFNIEYGSWLFAIIFMSEYGMIMIFSYITNYLFMGNMILMLMTMFII
IRSTYVRMRYDQLMMMAWKIILPQSI
>inipponensis_MW013794
LVLCVLVSVAFFTLLERKILGYVHIRKGPNKVGLWGIFQPLSDAMKLFSKEMNFMFYMNM
FIYTLMSLVSLMLMMLLLFLFKWKYNQEYSLVFMLCVSSLSVYVILMGGWSSNSKYSLLG
AYRGVAQVISYEVSFSMLLISIVFFSGSFNIKNVSNYQDVGFLNLFVVWMVSCYAETNRS
PFDLSEGESELVSGFNVEYGSWNFAMLFMAEYGNIILFSLVTSYLFMGSSGMIIMILFIL
IRGTLVRYRYDKLMMLAWKVILPFSI
>ivespertilionis_MW411447
LILCVLVSVAFFTLLERKILGYVHIRKGPNKVGFMGIFQPFGDAIKLFSKEMNMMFYLNM
IFYILSSVASLMLMMSLWFLFKWDYNQDYGMVFLLCISSLSVYVILLGGWSSNSKYTLLG
AYRGVAQVISYEVSFSLLMIGIIFFCGSYNIMKIEMFQDFGFMNLFIVWMVSCFAETNRS
PFDLSEGESELVSGFNIEYGSWNFAVLFMAEYGNIILVSLISSNLFIGSGGLMVMVLFIL
IRGTLVRYRYDKLMMLAWKVVLPYSI
>amaculatum_MW719251
LILMALMSIAFFTLLERKIMGYCQIRKGPNKSGYLGIFQPFSDALKLFSKEMNLMFYLNL
FLYVISPIMSIVLMMIMWLIFYFKSGNNLTLVFFLCVSSLSSYTILFSGWASNSKYSLIG
SYRGFAQIISYEVSMAMLLISLSLIFESFSIKNYIIQQEYCFFLIFIIWMIILLAETNRT
PFDLSEGESELVSGFNIEYGSWLFAMIFMSEYGMIILMSMITNYLFLGFSKLFLMILFIM
IRSTFVRFRYDKLMMMAWKNILPVVI
>ihexagonus_NC_002010
LIMCVLVSVAFFTLLERKILGYIHIRKGPNKVGFIGVFQPFSDAIKLFSKEMNMMFYINM
IFYIISSVVLLILMMSLWFLFSWDYNQEYGMVFLLCISSLSVYVILFGGWSSNSKYALLG
SYRGGAQVISYEVSLSLWLISVIFFCGSYSIMKIEMFQNVGFFNLLIVWMVSCFAETNRS
PFDLSEGESELVSGFNIEYGSWNFAVLFIAEYGNIILISVITTNLFFGDMGLVVMVLFIL
IRGTLVRYRYDKLMMLAWKVILPYSI
>rsanguineus_NC_002074
LILMVLLSIAFFTLMERKFLGYCHIRKGPNKTGAMGLLQPISDALKLFSKEMNKMFYMNK
FIQIISPLIMILMMMMMWMIFYFSNNANMSIIFFLCISSLASYAILFSGWSSNSKYSLIG
SYRGFAQVISYEVSMAMILISLAIIPQSYNFISFLKIQEFSFLPIFIIWIITVLAELNRV
PFDLAEGESELVSGFNIEYGSWLFAIIFMSEYGDIMMISFLTYYLFLGLKNLILMTMIIM
IRGTYVRMRYDQLMMMAWKMILPQSI
>ipersulcatus_NC_004370
LILCVLVSIAFFTLLERKILGYVHIRKGPNKVGLWGIFQPFSDAVKLFSKEMNLMFYMNM
SVYILMSLISLMLMMFLLFLFKWKYNQEYGLVFMLCVSSLSVYVILMGGWSSNSKYSLLG
AYRGVAQVISYEVSFSLLLISIVFFCGSYNIYNVSIFQDMGFLNLFLIWMVSCYAETNRS
PFDLSEGESELVSGFNVEYGSWNFALLFMAEYGNIIMFSLITSYLFMGSSGLIVMIIFIL
IRGTLVRYRYDKLMMLAWKVILPFSI
>hflava_NC_005292
LLLMVLMSVAFFTLLERKILGYCHIRKGPNKAGFMGLFQPFSDALKLFSKEMNFMFYMNI
VLHMISPIISLLLMMMIWLIFLFSSNCNMSIIYFLCISSMSGYTILWSGWASNSKYSLIG
AYRGFAQVISYEVSMAMMIISICLITQSYGTISMIKLQEFSFSFLFLIWMLICLAETNRT
PFDLAEGESELVSGFNIEYGSWLFAIIFMSEYGMIMAISILTNFMFFGFKILMIMLLFIL
IRGTYVRYRYDKLMMMAWKVVLPQTI
>iholocyclus_NC_005293
LVVCVLVSVAFFTLMERKILGYIHVRKGPNKVGVMGLFQPFSDAIKLFSKEMNFMLYMNV
LMYMFSPMLALILMMMLWFLYNWNYNQEYGLVIMLCISSLSVYVILWGGWSSNSKYSLLG
AYRGVAQVISYEVSMAMILISMIFFCESFNIGKMLEFQDFGYVSLFIIWVVTCFAETNRS
PFDLSEGESELVSGFNIEYSSWGFAVLFMAEYGNMIFFSLVSSYLFMGGEGMVMMMLFVV
VRGTLVRYRYDKLMMMAWKVILPFSI
>atriguttatum_NC_005963
LIIMILLSIAFFTLLERKIMGYSQIRKGPNKTSISGILQPISDAFKLFSKEMNFMFYMNM
IIYMISPILSISMMLLMWMIFFFKNGTNLTLIFFLCISSMSSYSILMGGWASNSKYSLIG
AYRGFAQIISYEVSMAMLLIGLSMFCESFSINNFILIQEFPFLVIFVMWMIILLAESNRT
PFDFSEGESELVSGFNIEYGSWLFALIFMSEYGMMIVMSMLTSYMFFSMLLLMIMSFFII
IRSTFARFRYDKLMMMAWKTLLPMII
>iuriae_NC_006078
LIICVLVSVAFFTLLERKILGYVHLRKGPNKVGIMGIFQPFSDALKLFSKEMNFMLYINM
FMYLFSSVLALVLMMVFWFMYKWDFEQEFGLVIVLCISSLSVYVILWGGWSSNSKYSLLG
AYRGVAQVISYEVSLAMILISMVFFSESFNINEVVGFQEFGYLNIFIVWMISCFAETNRS
PFDLSEGESELVSGFNIEYGSWNFAILFMAEYGNMIFFSLISSYLFMGGEGMLVMILFIL
IRGTLVRYRYDKLMMMAWKVVLPFSI
>asphenodonti_NC_017745
LLLMVLMSVAFFTLMERKILGYCHTRKGPNKAGIMGLLQPFSDAIKLFSKEMNLMYYMNM
MIYIMSPILSFMLMLTMWMIFFYKSNLNMSVILVLCISSMAGYSILWGGWSSNSKYALIG
SYRGFAQVISYEVSMAMLLIGLSIISQSFNLKNFINIQEFSFSFIFWIWMLICLAETNRT
PFDLLEGESELVSGFNIEYGSWSFAMIFMSEYGMIMLLSLFSSYLFFGFSFLLIMMIFVF
IRSTYVRFRYDKLMMMAWKVILPQTI
>bconcolor_NC_017756
LTIMVLVSIAFFTLLERKILGYCQVRKGPNKVGALGIFQPFSDAIKLFSKEMNFMFYMNI
YLHILSPILSILMMLLLWMIFYYKSEMNLSVILFLCISSMSSYSILWGGWSSNSKYSLIG
SYRGFAQVISYEVSMAMMLISLSIMWQSFNIKDMIMIQNMSFSFLFLIWVIICLAETNRT
PFDLSEGESELVSGFNIEYGSWLFAIIFISEYGMIMALSILTNYLFFGLYLFLIMMIMVL
IRGTYVRYRYDKLMMMAWKVILPQTI
>relaphensis_NC_017758
ILISILISIAFFTLLERKILGYIHIRKGPNKVGFMGMFQPMSDAIKLFTKEMNYMYYMNM
IIYIISPIMSIMMMMLLWMMFYLKSKMEMSFIFFLCISSMSAYSILLSGWSSNSKYSLIG
SYRGFAQIISYEVSMAMLMMSLCFFPQSFNIKMLLMFQEYGFFFTLLIWMFICLAETNRT
PFDLAESESELVSGFNIEYGSWLFAIIFIAEYGSIMFLSLFSNYLFMGFSKLILMLLFII
VRGTFMRFRYDKLMIMAWKMILPSSI
>nnamaqua_NC_019663
LILFVFVSVAFFTLLERKILGYVQIRKGPCRVSLIGLFQPFSDAMKLVSKEFSVLLSINM
IIYFMIPFLSIFLMMLYWIIYKWMNGENYGLMMMLCISSLSVYVILGGGWSSNSKYAILG
AYRGIAQVISYEVSMAFMLIGIIMWTGEYSIISLMELQEWGCMILMLYWLLICFCETNRS
PFDLSEGESELVSGYNVEYGGFLFALLFISEYGSIMYFCLLSSYLFLGGM-MMLMCMFLF
IRGTLVRFRYDKLMIIAWKNVLPFSI
>acajennense_NC_020333
TLLMALLSIAFFTLLERKIMGYCQIRKGPNKSGFQGLLQPFSDAIKLFSNEMNFMFYLNV
ILYLVSPILSIFMMLMLWTIFYFKSNLNLSLIFFLCISSMSSYSILFGGWSSNSKYSLIG
AYRGFAQIISYEVSMAMILISFSLLVESYSFNKFLLIQEISFPIIGMIWLIVLMAETNRT
PFDLAEGESELVSGFNIEYGSWLFAIIFMSEYGMIILVSLITNYMLFGFYYLFLMIMFIL
IRSTFVRYRYDNLMMMAWKTILPVVI
>hformosensis_NC_020334
LLLMILISIAFFTLLERKILGYCHIRKGPNKAGILGLFQPFSDALKLFSKEMNFMFYMNI
MIHMISPILSMMLMMMIWMIFLFSSNCNMSIIYFLCISSLSGYTILWSGWSSNSKYSLIG
SYRGFAQIISYEVSMAMMIISICLISQSYGLNSLIKIQEFSFSFMFSIWLMICLAETNRS
PFDLAEGESELVSGFNIEYGSWLFAIIFMSEYGMIMAISILTNFMFFGYKILLIMMLFIL
IRGTYVRYRYDKLMMMAWKVILPQTI
>hinermis_NC_020335
LLIMVLVSVAFFTLMERKILGYCHIRKGPNKAGILGLFQPFSDAIKLFSKEMNLMYYMNM
VIHIMSPMISMAMMITIWLIYNYSSNMNLTIVFFLCISSMAGYSILWGGWSSNSKYSLIG
SYRGFAQVISYEVSMAMLLISISLMSQSFNLKFFLKFQEMGFSFMFLIWMLICLAETNRT
PFDLAEGESELVSGFNIEYGSWLFALIFMAEYGMIMAISILTNYLFFGFSNLILMMLFIL
IRGTYPRFRYDKLMMMAWKVILPQTI
>raustralis_NC_023348
LILMVLLSIAFFTLMERKFLGYCHFRKGPNKTGMLGLFQPFSDAIKLFSKEMNKMFYMNK
NLQIIAPIFMIIMMVMMWMIFQFSNTASMSIIFFLCISSLSSYTILFSGWASNSKYSLIG
SYRGFAQVISYEVSMALILVMMSIMPQSFNLFYFLKLQSFSLFPAFVIWFISILAELNRV
PFDLAEGESELVSGFNIEYGSWLFAIIFMSEYGNMMIISYLTNYLFLGFSNLMIMFIIIM
MRGTYVRMRYDQLMMMAWKIILPQSI
>dnitens_NC_023349
LIIMVLLSIAFFTLMERKILGYCHMRKGPNKAGIQGLFQPFSDAMKLFSKEMNYMFYMNI
SMQIISPLLMISLMMMMWMIFYYMNNSNLSVIFLICVSSLSSYAILFSGWASNSKYSLIG
SYRGFAQVISYEVSLAVILISISLISESFNMKNFIMIQWLSFFFIFVLWIFTILAETNRV
PFDLAEGESELVSGFNIEYGSWLFAIIFMSEYGSIMLISYFSAYLFLGKMQILLMMMFVL
IRSTYVRVRYDQLMMLAWKIILPQSI
>rgeigyi_NC_023350
LILMVLLSIAFFTLMERKFLGYCHLRKGPNKTGILGLFQPFSDAVKLFSKEMNKMFYMNK
QLQIISPIFMILMMILLWMIFYFPNNAMMSIVFFLCISSMSSYTILFSGWASNSKYSLIG
SYRGFAQVISYEVSMALILISMSILPQSFNLFYFLKIQNFSFYPVFIIWFISILAELNRV
PFDLAEGESELVSGFNIEYGSWLFAIIFMSEYGNIMIISYLTNYLFLGFSMLMLMLMIIM
MRGTYTRFRYDQLMMMAWKTILPQSI
>dsilvarum_NC_026552
LILVVLLSVAFFTLMERKILGYCHIRKGPNKAGIEGLLQPFSDALKLFSKEMNFMFYMNM
MIQFISPLVMISMMMMMWMIFLYKNNTNLSIVFMVCISSISSYTILFSGWASNSKYSLIG
AYRGFAQVISYEVSMALILVSLCLVAESYNMKNFMMSQSFGFFFIFVVWMFTILAEMNRV
PFDLSESESELVSGFNIEYGSWLFAIIFMSEYGMIMIISYITNYLFMGNMALMLMMTFII
IRSTYVRMRYDQLMMMAWKIILPQSI
>aamericanum_NC_027609
LLIMALISIAFFTLLERKIMGYCQTRKGPNKTGLQGLFQPFSDAIKLFSKEMNLMFYLNM
ILYLISPLLSITLMLMLWLIFYFKSNINLTLIFLLCISSMSSYSILFGGWASNSKYSLIG
AYRGFAQIISYEVSMAMILIGFSLLMESFSVNLFLKTQEICFPMMSIIWLVVVLAETNRT
PFDLAEGESELVSGFNIEYGSWLFAIIFMSEYGMIILMTMVTNFMLMGFSNLSLMFLFIL
IRSTFVRYRYDNLMMMAWKTILPVTI
>dnuttalli_NC_028528
LILVVLLSVAFFTLMERKILGYCHIRKGPNKAGIEGLLQPFSDALKLFSKEMNFMFYMNM
MIQFISPLVMISMMMMMWMIFLYKNNTNLSIVFMVCISSISSYTILFSGWASNSKYSLIG
AYRGFAQVISYEVSMALILVSLCLVAESYNMKNFMMIQSFGFFFIFMVWMFTILAEMNRV
PFDLSESESELVSGFNIEYGSWLFAIIFMSKYGMIMIISYITNYLFMGNMALMLMMTFII
IRSTYVRMRYDQLMMMAWKIILPQSI
>asculptum_NC_032369
TLLMALLSIAFFTLLERKIMGYCQIRKGPNKSGFQGLLQPFSDAIKLFSNEMNFMFYLNV
ILYLVSPILSIFMMLMLWTIFYFKSNLNLSLIFFLCISSMSSYSILFGGWSSNSKYSLIG
AYRGFAQIISYEVSMAMILISFSLLVESYSFNKFLLIQEISFPIIGMIWLIVLMAETNRT
PFDLAESESELVSGFNIEYGSWLFAIIFMSEYGMIILVSLITNYMLFGFYYLFLMIMFIL
IRSTFVRYRYDNLMMMAWKTILPVVI
>hconcinna_NC_034785
LLIMVLISIAFFTLLERKILGYCHIRKGPNKAGILGLFQPFSDALKLFSKEMNFMFYMNI
IIHVISPIISMLLMMMIWMIFLFSSNSNMSIIYFLCISSLSGYTILWSGWSSNSKYSLIG
SYRGFAQVISYEVSMAMMIISICLISQSYGVNSLIKIQEFSFSFLFLIWMMICLAETNRS
PFDLAEGESELVSGFNIEYGSWLFAIIFMSEYGMIMAISVLTNFMFFGFKMLLIMILFVL
IRGTYVRYRYDKLMMMAWKVILPQTI
>rturanicus_NC_035946
LILMVLLSIAFFTLMERKFLGYCHIRKGPNKTGMLGLLQPISDALKLFSKEMNKMFYMNK
FIQIISPLIMILMMMMMWMIFYFSNNANMSIIFFLCISSLASYTILFSGWASNSKYSLIG
SYRGFAQVISYEVSMAMILISLAIIPQSYNFISFLKFQEFSFLPIFIIWIITILAELNRV
PFDLAEGESELVSGFNIEYGSWLFAIIFMSEYGNIMMISFLTYYLFFGLKNLFLMTLIVM
IRGTYVRMRYDQLMMMAWKMILPQSI
>itasmani_NC_041086
LLVCVLVSVAFFTLLERKILGYVHLRKGPNKVGFLGIFQPFSDAIKLFSKEMNFMLYINM
FMYMFSSILSLLLMMMFWLLYKWKFNQDYGMVMLLCISSLSVYVILWGGWSSNSKYSLLG
AYRGVAQVISYEVSFAMILIGLVMFSESYSMIQIMGYQDFGYFSVFMIWMITCFAETNRS
PFDLSEGESELVSGFNIEYGSWNFAILFMAEYGNMIFFSLISSYLFLGREGLIIMIMFIF
IRGTLVRYRYDKLMMMAWKVILPLSI
>areitcorreai_25
LLLMVLMSVAFFTLMERKVLGYVHIRKGPNKVGYVGIFQPFSDVVKLFVKEMNYMMFMNL
IFYQMIPGLSLVLMLMFWVLFMWNTNQEYGMIYFLCVSSLGIYVILGAGWFSNSKYGLLG
SFRGLAQVISYEVSLAMIMMGVVFLGSGYKLEDIMNFQEWGMIGMFFIWMVTCLAETNRS
PFDLSEGESELVSGFNIEYGSYGFAILFMSEYGNIIFMSMISSIMFFGNVGLLIMYLFLL
IRGTLVRYRYDVLMMMAWSVILPVSI
>atabajara_29B
LLVMVLVSVAFFTLMERSVLGYVHIRKGPNKVGLAGLLQPFSDVIKLFVKEMNFMMFMNL
FFYQMIPGLSLLLMLMFWALFFWSSSQEYGLIYFLCVSSLGIYVILGAGWFSNSKYGLLG
AYRGLAQVISYEVSLAVIMMGIVFMVSSYELYEIVNFQEWGMFGMFFIWMVSCLAETNRS
PFDLSEGESELVSGFNIEYGSYGFAILFMAEYGNIIFMSMISSIMFFGGSGLLIMYLFLL
VRGTLVRYRYDMLMMLAWKMILPVSM
>omegnini_31
LLIMVLVSVAFFTLLERKVLGYIHLRKGPNKVGFIGVMQPFSDVIKLFGKEMNLMKFMNL
ILHMFMPFMALLLMMMFWVLYIWLNSMEFGLLYFLCISSLGVYVILWGGWSSNSKYALLG
SYRGLAQVISYEVSLAMILMGMIYFGGGYDLNVLVEFQEWGFLSLSILWMISCFAETNRS
PFDLSEGESELVSGFNTEYGSYGFAILFMSEYGNIIFISVFSSVLCLGGLGLLLMYLFLL
IRGTLVRFRYDKLMIMSWKTVLPLSI
>ofurcosus_2
LLVMVLVSVAFFTLLERKILGYIHIRKGPNKVGMLGVLQPFADAIKLFSKEMNMMSFMNV
WMYMFIPGFSLFLMLMFWVLFFWRFGQEYGLIYFLCISSLGVYVILGGGWASNSKYGLLG
SFRGLAQVISYEVSLAMILMSVVIFGGSYSLMDLCQFQSWGMVMLFVMWMVSCLAETNRA
PLDLSEGESELVSGFNIEYGSYGFAMLFMSEYGNIIFMSMLSSLLFFGGLGMMIMYMYLL
VRGTLVRYRYDMLMMMAWSVLLPVSI
>orudis_11
LLLMVLVSVAFFTLMERKVLGYIHIRKGPNKVGYMGVFQPFSDVIKLFSKETNMMKYMNI
VGYQLIPGFSLVLMLLMWIIFPWDVGVEYSLIYFLCLSSLGVYVILGGGWVSNSSYGLLG
SYRGLAQVISYEVSLAMIMLVVVFLSGSYNLTDVFEFQLFGMGGLYFMWLVSCLAETNRS
PFDLSEGESELVSGFNIEYGSYGFAILFMSEYGNIIFMSMLSGVLFFGGLGLLNMYLFLL
IRGTLVRYRYDVLMMMAWKMILPVSI
>acapensis_29
LLLMVLVSVAFFTLMERKVLGYIHIRKGPNKVGIFGLFQPFSDVIKLFSKEMNLMLFMNL
FFYQLIPGLSLVLMLMFWVLYFWETSLEFGMVYFLCVSSLGVYVILGGGWFSNSKYGLLG
SFRGLAQVISYEVSLAMIMMSVVFFISSYELKEIVNFQEWGMWVLFIMWVVSCLAELNRS
PFDLSEGESELVSGFNIEYGSYGFAMLFMSEYGNIIFMSMISSVLFFGSFGMVIMYLFLL
IRGTLVRYRYDILMMMAWKMILPVSI
>otartakovskyi_1
LLVMILLSVAFFTLMERSVLGYVHLRKGPNKVGVFGVFQPFADVVKLFSKETNYMKWMNV
ILYMFIPLLSLILMLMFWVIFMWKFYQEFGLVYFLCVSSLGVYVILGGGWSSNSKYALLG
SFRGLAQVISYEVSLAMIMIGLVLLSGSFNLFNVVWFQEWGFMNMVILWMTSCLAETNRS
PFDLSEGESELVSGFNIEYGSYGFAILFMSEYGNIIFMSMLSSLMFLGGLGVFLMYMYLL
VRGTLVRYRYDKLMMLAWKVILPSSI
>acerradoensis_2
LLLMVLVSVAFFTLMERKVLGYIHIRKGPNSVGFMGIFQPFSDVIKLFSSEMNTMMFMNL
FFYQLIPGMSLVLMLLFWILYYWNGGQEYGLIYFLCISSLGIYVILGGGWFSNSKYGLLG
SFRGLAQIISYEVSLAMILMGVIFFSSSYNLGDIVNFQKWGMVFFFFVWIVSCLAETNRS
PFDLSEGESELVSGFNIEYGGYGFAVLFMSEYGNIIFMSVISTILFFGTLGLLIMYLFLL
IRGTLVRYRYDVLMLMAWKMVLPVSI
>oturicata_Ocala2
LLLMVLVSVAFFTLMERKVLGYIHLRKGPNKVGYAGIFQPFSDVIKLFVKESNMMKFMNL
FLYLFIPVLSLILMLLFWVLFFWNKNQEYSLIYFLCISSLGVYVILIGGWASNSKYALLG
SFRGLAQVISYEVSLAMILISVIYFVGSYNLFFMGDFQKWGMFGLFIMWIISCLAETNRS
PFDLSEGESELVSGFNIEYGSYGFAVLFMSEYGNIIFMSMISSIMFIGGLGLLMMYLYLL
VRGTLVRIRYDLLMMMAWKIILPVSI
>ozumpti_73
LLISVLMSVAFFTLMERKVLGYIHLRKGPNKVGLMGLFQPFADVIKLFGSESNFMMFMNM
KLYIFIPLLSLMLMLLLWIVFFWFYGQEFSLIYVLCISSLGVYVILGGGWSSNSKYALLG
SFRGLAQVISYEVSLAMLLMGIIFFMGGYNLNSLFSFQSWGILGFYGLWLVSCLAETNRS
PFDLSEGESELVSGFNLEYGSYGFAMLFMSEYGNIIFMSMITSIMFFGQIGLFNMYIYLL
VRGTLVRYRYDKLMMMAWKVVLPLSI
>afonsecai_6
LLVMVLVSVAFFTLMERKVLGYIHFRKGPNKVGFLGILQPFSDVIKLFAKEMNLMTFMNL
FLYQMVPGLSLVLMLMFWVLFFWEYNQEFGMIFFLCVSSLGVYVILGGGWFSNSKYGLLG
SFRGLAQVISYEISLAMILMSVIFLNSSYELSKIIDFQMWGMIGLFYIWIVSCLAETNRS
PFDLSEGESELVSGFNIEYGSYGFAILFMSEYGNIIFMSMISSLMFFGTLGLMIMYLFLL
VRGTLVRFRYDMLMMMAWKMVLPISI
>oturicata_NM3
LLLMVLVSVAFFTLMERKVLGYIHLRKGPNKVGYAGIFQPFADVIKLFVKESNMMKFMNL
FLYLFIPVLSLILMLLFWVLFFWNKNQEYSLIYFLCISSLGVYVILIGGWASNSKYALLG
SFRGLAQVISYEVSLAMILISVIYLAGSYNLFFVGDFQKWGMFGLFIMWIISCLAETNRS
PFDLSEGESELVSGFNIEYGSYGFAVLFMSEYGNIIFMSMISSIMFIGGLGLLMMYLYLL
VRGTLVRVRYDLLMMMAWKVILPVSI
>arioplatensis_2
LVLMVLVSVAFFTLMERSILGYIHIRKGPNKVGYGGILQPFSDVIKLFGSEMNLMMFMNL
FFYQLIPGLSLTLMLMFWVLFYWGVEQEYGLIYFLCISSLGVYVILGGGWFSNSKYGLLG
SFRGLAQVISYEVSLAMILMGSIFFISSYELGMIINFQEWGFLGMFFMWIVSCLAETNRT
PFDLSEGESELVSGFNIEYGSYGFAILFMSEYGNIIFMSMISSILFFGGMGLLIMYFFLL
VRGTVVRYRYDMLMMMAWKVILPVSI
>rfaini_82
LLIMVLVSVAFFTLMERKVLGYIHLRKGPNKVGMMGLFQPFSDVVKLFCKEMNFMMYMNV
YMYVMIPGLSLILMMMFWILFNWKVNQEYGMIYFLCISSLGVYVILGGGWFSNSKYGLLG
SFRGLAQVISYEISLAMILMSVIMLISSYNFGMIIDFQMWGMIGLFFIWIVSCLAETNRS
PFDLSEGESELVSGFNIEYGSYGFAILFMSEYGNIIFMSMISGVMFFGNLGLLIMYLFLL
VRGTLVRYRYDVLMMMAWKMILPVMI
>orudis_2
LLLMVLVSVAFFTLMERKVLGYIHIRKGPNKVGYMGVFQPFSDVIKLFSKETNMMKYMNI
VAYQLIPGFSLVLMLLMWVIFPWDVGVEYSLIYFLCLSSLGVYVILGGGWVSNSSYGLLG
SYRGLAQVISYEVSLAMIMLVVVFLSGSYNLTDVFEFQLFGMGGLYFMWLVSCLAETNRS
PFDLSEGESELVSGFNIEYGSYGFAILFMSEYGNIIFMSMLSGVLFFGGLGLLNMYLFLL
IRGTLVRYRYDVLMMMAWKMILPVSI
>oturicata_Travis5
LLLMVLVSVAFFTLMERKVLGYIHLRKGPNKVGYAGIFQPFADVIKLFVKESNMMKFMNL
FLYLFIPVLSLILMLLFWVLFFWNKNQEYSLIYFLCISSLGVYVILIGGWASNSKYALLG
SFRGLAQIISYEVSLAMILISVIYLVGSYNLFFMGDFQKWGMFGLFIMWIISCLAETNRS
PFDLSEGESELVSGFNIEYGSYGFAVLFMSEYGNIIFMSMISSIMFIGGLGLLMMYLYLL
VRGTLVRVRYDLLMMMAWKVILPVSI
>atabajara_30A
LLVMVLVSVAFFTLMERSVLGYVHIRKGPNKVGLAGLLQPFSDVIKLFVKEMNFMMFMNL
FFYQMIPGLSLLLMLMFWALFFWSSSQEYGLIYFLCVSSLGIYVILGAGWFSNSKYGLLG
AYRGLAQVISYEVSLAVIMMGIVFMVSSYELYEIVNFQEWGMFGMFFIWMVSCLAETNRS
PFDLSEGESELVSGFNIEYGSYGFAILFMAEYGNIIFMSMISSIMFFGGSGLLIMYLFLL
VRGTLVRYRYDMLMMLAWKMILPVSM
>ocompactis_9
LLLMVLVSVAFFTLLERKVLGYIHLRKGPNSVGIIGMFQPFADAVKLFCKEMNFMKFMNI
YMYMWISVISLILMMMGWILYYWGKNQEYGLIYFLCVSSLGVYVILGGGWASNSKYGLLG
SFRGLAQVISYEVGMSFVLMGIIYFSGSYNIMVVSEFQEWGMTGLFFLWMISSFAEVNRS
PFDLCEGESELVSGFNVEYGSYGFAMLFISEYGNIIFMSMLSCIMFFGGLGLMFMYLYLL
IRGTLVRFRYDFLMMVAWSVVLPCSM
>acapensis_1
LLLMVLVSVAFFTLMERKVLGYIHIRKGPNKVGIFGLFQPFSDVIKLFSSEMNLMLFMNL
FFYQLIPGLSLVLMLMFWVLYFWGMNLEFGMIYFLCVSSLGVYVILGGGWFSNSKYGLLG
SFRGLAQVISYEVSLAMIMMSMVFFISSYELNEIVNFQEWGMWVLFIMWIVSCLAELNRS
PFDLSEGESELVSGFNIEYGSYGFAMLFMSEYGNIIFMSMVSSILFFGGFGMVIMYFFLL
IRGTLVRYRYDILMMMAWKMILPVSI
>overrucosus_2
LLIMILLSVAFFTLMERSVLGYIHLRKGPNKVGFLGIFQPFADVISLFSKETNYMSWMNL
ILYLFIPLMSLILMLMFWVIFVWKFYQEFGLVYFLCISSLGVYVILGGGWASNSKYALLG
SFRGLAQVISYEVSLAMIMIGLVFLSGSFNLSNIVQFQEWGFMSMMILWMTSCLAETNRS
PFDLSEGESELVSGFNIEYGSYGFAILFMSEYGNIIFMSMISSAMLMGGLGILLMYMYLL
IRGTLVRYRYDKLMMLAWSVILPISI
>otartakovskyi_2
LLVMILLSVAFFTLMERSVLGYVHLRKGPNKVGVFGVFQPFADVVKLFSKETNYMKWMNV
ILYMFIPLLSLILMLMFWVIFMWKFYQEFGLVYFLCVSSLGVYVILGGGWSSNSKYALLG
SFRGLAQVISYEVSLAMIMIGLVLLSGSFNLFNVVWFQEWGFMNMVILWMTSCLAETNRS
PFDLSEGESELVSGFNIEYGSYGFAILFMSEYGNIIFMSMLSSLMFLGGLGVFLMYMYLL
VRGTLVRYRYDKLMMLAWKVILPSSI
>onoorsveldensis_111
LLLMVLVSVAFFTLLERKVLGYIHMRKGPNKVGYVGVFQPFSDAVKLFCSEMNYMKYMNI
FLYLWIPVFSLILMMSGWVIYYWVKGQEYGLIYFLCVSSLGVYVILGGGWASNSKYGLLG
SFRGLAQVISYEVSMSFVLMGMIYFGGSYNILVICGFQEWGVMGLFFLWMISSLAEVNRS
PFDLSEGESELVSGFNVEYGSYGFAMLFISEYGNIIFMSMLSCVLFFGMLGLLMMYLYLL
IRGTLVRFRYDVLMMVAWSVILPCSM
>aguaporensis_2
LLLMVLVSVAFFTLMERKILGYIHIRKGPNKVGFVGILQPFSDVIKLFGKEMNLMLFMNL
FFYQVIPGLSLVLMLMFWVLYGWSVGQEYGLVYFLCISSLGVYVILGGGWFSNSKYGLLG
SFRGLAQIISYEVSLAMILMSVIFFMSSYELSEIENFQEWGILGIFFIWMISCLAETNRS
PFDLSEGESELVSGFNIEYGSYGFAMLFMSEYGNIIFMSMISSILFFGNLGLVIMYFFLL
VRGTLVRYRYDILMLMAWKMILPVSI
>acerradoensis_1
LLLMVLVSVAFFTLMERKVLGYIHIRKGPNSVGFMGIFQPFSDVIKLFSSEMNTMMFMNL
FFYQLIPGMSLVLMLLFWILYYWNGGQEYGLIYFLCISSLGIYVILGGGWFSNSKYGLLG
SFRGLAQIISYEVSLAMILMGVIFFSSSYNLGDIVNFQKWGMVFFFFVWIVSCLAETNRS
PFDLSEGESELVSGFNIEYGGYGFAVLFMSEYGNIIFMSVISTILFFGTLGLLIMYLFLL
IRGTLVRYRYDVLMLMAWKMVLPVSI
>ofurcosus_1
LLVMVLVSVAFFTLLERKILGYIHIRKGPNKVGMLGVLQPFADAIKLFSKEMNMMSFMNV
WMYMFIPGFSLFLMLMFWVLFFWRFGQEYGLIYFLCISSLGVYVILGGGWASNSKYGLLG
SFRGLAQVISYEVSLAMILMSVVIFGGSYSLMDLCQFQSWGMVMLFVMWMVSCLAETNRA
PLDLSEGESELVSGFNIEYGSYGFAMLFMSEYGNIIFMSMLSSLLFFGGLGMMIMYMYLL
VRGTLVRYRYDMLMMMAWSVLLPVSI
>overrucosus_1
LLIMILLSVAFFTLMERSVLGYIHLRKGPNKVGFLGIFQPFADVISLFSKETNYMSWMNL
ILYLFIPLMSLILMLMFWVIFVWKFYQEFGLVYFLCISSLGVYVILGGGWASNSKYALLG
SFRGLAQVISYEVSLAMIMIGLVFLSGSFNLSNIVQFQEWGFMSMMILWMTSCLAETNRS
PFDLSEGESELVSGFNIEYGSYGFAILFMSEYGNIIFMSMISSAMLMGGLGILLMYMYLL
IRGTLVRYRYDKLMMLAWSVILPISI
>apuertoricensis_3
LLLMVLVSVAFFTLMERKVLGYIHIRKGPNKVGLIGIFQPFSDVIKLFGKEMNLMMFMNL
FFYQLIPGLSLVLMLLFWILYCWESAQEFGLIYFLCISSLGIYVILGGGWFSNSKYGLLG
SFRGLAQIISYEVSLAMILMSVIFLMSSYELGEIVNFQEWGMMFLFFIWIVSCLAEMNRS
PFDLSEGESELVSGFNIEYGGYGFAMLFMSEYGNIIFMSMISTILFFGNLGLFIMYLFLL
VRGTLVRYRYDVLMMMAWKMILPVSI
>ohermsi_3
LLIVVLMSIAFFTLLERKVLGYIHLRKGPNKTGFLGVFQPFSDVIKLFGKEMNMMKFMNV
FLYLFVPVLSLVLMLLFWVLFVWKMNQEYGLLYFLCISSLGVYVILGGGWASNSKYALLG
SFRGLAQVISYEVSLAVILMSVVYLMSSYNLLKLVGFQEWGMVSLFLMWLISCLAETNRS
PFDLSEGESELVSGFNIEYGGYGFAFLFMSEYGNIIFMSMVSSLMFFGSAGLFMMYLFLL
VRGTLVRFRYDVLMMMAWKLILPVSI
>acapensis_45
LLLMVLVSVAFFTLMERKVLGYIHIRKGPNKVGIFGLFQPFSDVIKLFSKEMNLMLFMNL
FFYQLIPGLSLVLMLMFWVLYFWEMNLEFGMIYFLCVSSLGVYVILGGGWFSNSKYGLLG
SFRGLAQVISYEVSLAMIMMSMVFFISSYELNEIVNFQEWGMWVLFIMWIVSCLAELNRS
PFDLSEGESELVSGFNIEYGSYGFAMLFMSEYGNIIFMSMVSSILFFGGFGVVIMYLFLL
IRGTLVRYRYDILMMMAWKMILPVSI
>oturicata_KAN5
LLLMVLVSVAFFTLMERKVLGYIHLRKGPNKVGYAGIFQPFADVIKLFVKESNMMKFMNL
FLYLFIPVLSLILMLLFWVLFFWNKNQEYSLIYFLCISSLGVYVILIGGWASNSKYALLG
SFRGLAQVISYEVSLAMILISVIYLVGSYNLFFMGDFQKWGMFGLFIMWIISCLAETNRS
PFDLSEGESELVSGFNIEYGSYGFAVLFMSEYGNIIFMSMISSIMFIGGLGLLMMYLYLL
VRGTLVRVRYDLLMMMAWKVILPVSI
>aperuvianus_solo
LLMMVLVSVAFFTLMERSVLGYIHIRKGPNKVGFTGILQPFSDVIKLFGSEMNFMMFMNL
WFYQIVPSLALVLMLMFWVLFPWGNNQEYGMIYFLCVSSLGVYVILGGGWFSNSKYGLLG
SFRGLAQVISYEVSLALILISVVFLGSSYEFCKVIDFQEWGGGCLFFMWMVSCLAESNRS
PFDLSEGESELVSGFNVEYGGYGFAILFMSEYGNIIFLSALSSVMFFGGMGLLVMYFFLL
VRGTLARYRYDMLMMMAWKVVLPVSI
>aguaporensis_1
LLLMVLVSVAFFTLMERKILGYIHIRKGPNKVGFVGILQPFSDVIKLFGKEMNLMLFMNL
FFYQVIPGLSLVLMLMFWVLYGWSVGQEYGLVYFLCISSLGVYVILGGGWFSNSKYGLLG
SFRGLAQIISYEVSLAMILMSVIFFMSSYELSEIENFQEWGILGIFFIWMISCLAETNRS
PFDLSEGESELVSGFNIEYGSYGFAMLFMSEYGNIIFMSMISSILFFGNLGLVIMYFFLL
VRGTLVRYRYDILMLMAWKMILPVSI
>apuertoricensis_1
LLLMVLVSVAFFTLMERKVLGYIHIRKGPNKVGLIGIFQPFSDVIKLFGKEMNLMMFMNL
FFYQLIPGLSLVLMLLFWILYCWESAQEFGLIYFLCISSLGIYVILGGGWFSNSKYGLLG
SFRGLAQIISYEVSLAMILMSVIFLMSSYELGEIVNFQEWGMMFLFFIWIVSCLAEMNRS
PFDLSEGESELVSGFNIEYGGYGFAMLFMSEYGNIIFMSMISTILFFGNLGLFIMYLFLL
VRGTLVRYRYDVLMMMAWKMILPVSI
>aricei_male
LVIMVLMSIAFFTLMERSVLGYIHLRKGPNKVGIVGLFQPFSDVIKLFCSEVNFSYFMNF
FMFIFVPFLSLILMLLFWLVFFWVYGQEYAMVYLLCISSLGVYVIMWGGWASNSKYSLLG
SFRGLAQVISYEVSLAMIMIGLVFFSGSYKITDICDFQKWGFFSMMLVWLVSLLAETNRS
PFDLSEGESELVSGFNVEYGSYGFAMLFMAEYGNIIFMSMITSVIFFGSLGMLYMYMFLL
VRGTLVRYRYDSLMSLAWKSILPFSI
>amicrolophi_10
LLLMVLVSVAFFTLMERKVLGYVHIRKGPNKVGYGGIFQPFSDVIKLFGSEMNMMMFMNL
FLYQLIPGLALVLMLMFWILYYWNNSQEYGLIYFLCLSSLGIYVILGGGWFSNSKYGLLG
SFRGLAQVISYEISLAMIMMSIIFFMSSYDFWGIGNFQEWGVVGLFFVWIVSCLAETNRS
PFDLSEGESELVSGFNIEYGSYGFAMLFMSEYGNIIFMSVVSCMLFFGGMGLLIMYLFLL
IRGTLVRYRYDVLMMMAWKMILPMTI
>areitcorreai_2
LLLMVLMSVAFFTLMERKVLGYVHIRKGPNKVGYVGIFQPFSDVVKLFMKEMNYMMFMNL
IFYQMIPGLSLVLMLMFWVLFMWNTNQEYGMIYFLCISSLGIYVILGAGWFSNSKYGLLG
SFRGLAQVISYEVSLAMIMMGVVFLGSGYSLVDIMNFQEWGMIGVFFIWMVACLAETNRS
PFDLSEGESELVSGFNIEYGSYGFAILFMSEYGNIIFMSMISSIMFFGGVGLLIMYLFLL
IRGTLVRYRYDVLMMMAWSVILPVSI
>amicrolophi_17
LLLMVLVSVAFFTLMERKVLGYVHIRKGPNKVGYGGIFQPFSDVIKLFGSEMNMMMFMNL
FLYQLIPGLALVLMLMFWILYYWNNSQEYGLIYFLCLSSLGIYVILGGGWFSNSKYGLLG
SFRGLAQVISYEISLAMIMMSIIFFMSSYDFWGIGNFQEWGVVGLFFVWIVSCLAETNRS
PFDLSEGESELVSGFNIEYGSYGFAMLFMSEYGNIIFMSVVSCMLFFGGVGLLIMYLFLL
IRGTLVRYRYDVLMMMAWKMILPMTI
>arioplatensis_1
LVLMVLVSVAFFTLMERSILGYIHIRKGPNKVGYGGILQPFSDVIKLFGSEMNLMMFMNL
FFYQLIPGLSLTLMLMFWVLFYWGVEQEYGLIYFLCISSLGVYVILGGGWFSNSKYGLLG
SFRGLAQVISYEVSLAMILMGSIFFISSYELGMIINFQEWGFLGMFFMWIVSCLAETNRT
PFDLSEGESELVSGFNIEYGSYGFAILFMSEYGNIIFMSMISSILFFGGMGLLIMYFFLL
VRGTVVRYRYDMLMMMAWKVILPVSI
>pperimilis_GQ222414
LLLMLFLSIAFFTLFERKLLGYIQMRKGPNKVIMFGVLQPFVDGIKLFMKENYSNFNSNK
YLFNLFPVFSLFNMMMLWFVYKFEIME-FSVIYFMMISSISVYWIMGSGWVSNSKYALLG
AYRSMAQVISYEVGMVFIIMTLIMMTMNYNFNKFMSMNDFGFMLFFFVWLVIILAELNRA
PFDFAESESELVSGFNVEYGSLKFAFLFLAEYGNMILMAYVTMLMFFNEWFIFIMIYMVW
VRGTFPRFRYDMLMYLNWKIYLPIIL
>asp_lamington_KC769586
ILVCVLVSVAFYTLLERKVLGYIQLRKGPNKVGIIGILQPFSDAVKLFMKEQNFLFIYNM
LIYLMVPVLALFLMLLFWLIFPWSFFQDYGLVMMLCISSLGVYVILGGGWASNSKYSLLG
AYRGVAQVISYEVSMSMILIGIVMFISSYNLNLIINFQKFGFIFSFSIWIVTGLAETNRT
PFDFAEGESELVSGFNVEYSGGGFAMLFMAEYGNMIFMSMVTAIMFFGGKGMLIMFLFLW
VRGTFARYRYDNLMMLAWKIILPYSI
>asp_springbok_KC769588
LVMMVLISIAFFTLLERKVLGYIHLRKGPNKVGVMGIFQPFSDVIKLFTKEINYSYFMNF
FLYLFIPFLSLILMLAFWLNFLWSCGQEYAMVFVLCISSLGVYVILWGGWASNSKYALLG
SFRGLAQVISYEVSLAMLLIAIVFMSGNYDLFTICNFQEWGCVSLLVVWFISLLAETNRS
PFDLAEGESELVSGFNVEYGAYGFALLFMAEYGNIIFMSMVTSVIFLGSLGLIMMYLFLL
VRGTLVRYRYDKLMSLAWKSILPFGI
>apersicus_KJ133581
LMIMVLISIAFFTLMERKVLGYIHMRKGPNKVGVVGLFQPFSDVIKLFCKEVNFSYFMNF
FLFIFVPFLSLILMMMFWLLFYWVNEQEYAMIFLLCVSSLGVYVILWGGWASNSKYALLG
AFRGLAQVISYEVSLAMIMIGVVFFMGSYKILDICEFQKWGFFSMLVVWFVSLLAETNRS
PFDLSEGESELVSGFNVEYGSYGFALLFMAEYGNIIFMSMITSVIFFGSLGIMFMYMYLL
VRGTLVRFRYDKLMSLAWKSILPFSI
>astriatus_KJ133583
LIVMVLVSVAFFTLMERKVLGYIHFRKGPNKVGYMGILQPFSDVIKLFSSEVNFMKLMNL
LMFLFIPFLAMLLMMMFWLFYIWKFNQEFAFIYFLCVSSLGVYVIFGGGWASNSKYALLG
SYRGLAQIISYEVSLAILLISFLLLCSDYSIFSIVSFQKWGFFSLVLVWMVSLLAETNRA
PFDLSEGESELVSGYNVEYGSYSFAILFMAEYGNMIFMSLISCVLFIGSLGILLMYLFLL
IRGTLVRYRYDKLMMLSWKSILPFSI
>awalkerae_KJ133584
LIVMVLISVAFFTLMERKVLGYIHLRKGPNKVGFMGLFQPFSDVIKLFCKEVNFSYFMNF
FLFIFVPFLALILMLLFWIIFFWEYGQEYAMIFLLCISSLGVYVILWGGWSSNSKYALLG
AFRGLAQVISYEVSLAMILIGLVFFPGGYKVMDISSFQKWGFVSMMVVWFVSLLAESNRS
PFDLSEGESELVSGFNVEYGSYGFAMLFMAEYGNIIFVSMISAVIFFGGLGVMFMYMFLV
VRGTLVRYRYDSLMSLAWKTILPFSI
>ocapensis_KJ133586
LLLMVLVSVAFFTLMERKVLGYIHIRKGPNKVGIFGLFQPFSDVIKLFSKEMNLMLFMNL
FFYQLIPGLSLVLMLMFWVLYFWETSQEFGMVYFLCVSSLGVYVILGGGWFSNSKYGLLG
SFRGLAQVISYEVSLAMIMMSVVFFISSYELKEIVNFQEWGMWVLFVMWIVSCLAELNRS
PFDLSEGESELVSGFNIEYGSYGFAMLFMSEYGNIIFMSMISSVLFFGSFGMVIMYLFLL
IRGTLVRYRYDILMMMAWKMILPVSI
>rfaini_KJ133588
LLIMVLVSVAFFTLMERKVLGYIHLRKGPNKVGMMGLFQPFSDVVKLFCKEMNFMMYMNV
YMYVMIPGLSLILMMMFWILFNWKVNQEYGMIYFLCISSLGVYVILGGGWFSNSKYGLLG
SFRGLAQVISYEISLAMILMSVIMLISSYNFGMIIDFQMWGMIGLFFIWIVSCLAETNRS
PFDLSEGESELVSGFNIEYGSYGFAILFMSEYGNIIFMSMISGVMFFGNLGLLIMYLFLL
VRGTLVRYRYDVLMMMAWKMILPVMI
>ocompactus_KJ133590
LLLMVLVSVAFFTLLERKVLGYIHLRKGPNSVGIIGMFQPFADAVKLFCKEMNFMKFMNI
YMYMWISVISLILMMMGWILYYWGKNQEYGLIYFLCVSSLGVYVILGGGWASNSKYGLLG
SFRGLAQVISYEVGMSFVLMGIIYFSGSYNIMVVSEFQEWGMTGLFFLWMISSFAEVNRS
PFDLCEGESELVSGFNVEYGSYGFAMLFISEYGNIIFMSMLSCIMFFGGLGLMFMYLYLL
IRGTLVRFRYDFLMMVAWSVVLPCSM
>ocostalis_KJ133591
LIIMVLVSVAFFTLMERKVLGYIHIRKGPNKVGLVGLFQPFADVVKLFVKEMNTMSFMNM
FIYLFIPFLSLLLMLLFWPLFSWGNNQEFGLVYFLCISSLGVYVILGGGWASNSKYALLG
SYRGLAQVISYEVSMAMLVMGLIFFCGGYNLCMIIEFQEWGMMSMLVLWLVTCLAETNRS
PFDLSEGESELVSGFNVEYGSFGFAVLFMSEYGNIIFMSMLTSILLFGGMGVFVMYLFLL
VRGTLVRYRYDKLMLMAWKVVLPVSI
>omegnini_KJ133592
LLIMVLVSVAFFTLLERKVLGYIHLRKGPNKVGFIGVMQPFSDVIKLFGKEMNLMKFMNL
ILHMFMPFMALLLMMMFWVLYIWLNSMEFGLLYFLCISSLGVYVILWGGWSSNSKYALLG
SYRGLAQVISYEVSLAMILMGMIYFGGGYDLNVLVEFQEWGFLSLSILWMISCFAETNRS
PFDLSEGESELVSGFNTEYGSYGFAILFMSEYGNIIFISVFSSVLCLGGLGLLLMYLFLL
IRGTLVRFRYDKLMIMSWKTVLPLSI
>omoubata_NC_004357
LLLMVLVSVAFFTLLERKVLGYVHLRKGPNSVGIIGMFQPFADAVKLFCKEMNFMKFMNV
YMYMWISVISLILMMMGWILYYWGKSQEYGLIYFLCVSSLGVYVILGGGWASNSKYGLLG
SFRGLAQVISYEVGMSFVLMGIIYFSGSYNIMVVSGFQEWGMVGLFFLWMISSFAEVNRS
PFDLCEGESELVSGFNVEYGSYGFAMLFISEYGNIIFMSMLSCILFFGGLGLMFMYFYLL
IRGTLVRFRYDFLMMVAWSVVLPCSM
>oporcinus_KJ133595
LLLMVLVSVAFFTLLERKVLGYIHLRKGPNKVGYVGLLQPFSDAISLFCKEMNFMKFMNI
FMYLWVSVLSLILMMSGWVLYYWISNQEYGLIYFLCISSLGVYVILGGGWASNSKYGLLG
SFRGLAQVISYEVSMSFVLMSTIYLSGSYNIMIVSSFQEWGVLGLFFLWMVSSLAEVNRS
PFDLSEGESELVSGFNVEYGSYGFAMLFIAEYGNIIFMSMLSCILFFGSLGLVLMYLFLL
VRGTLVRFRYDFLMMVAWSVVLPCSM
>ophacochoerus_KJ133596
LLLMVLVSVAFFTLLERKILGYIHFRKGPNKVGYIGLLQPFSDAVSLFCKEMNFMKFMNI
FMYLWVSVISLILMMMGWVLYYWVMNQEYGLIYFLCVSSFGVYVILGGGWASNSSYGLLG
SFRGLAQVISYEVGMSFVLMSIVYFSGSYNIMIISKFQEWGMFGLFFLWMVSSLAEVNRS
PFDLCEGESELVSGFNVEYGSYGFAMLFISEYGNIIFMSMLSCILFFGSVGLIFMYLFLL
IRGTLVRFRYDFLMMVAWSVVLPCSM
>okalaharensis_KJ133598
LLLMVLVSVAFFTLLERSILGYIHLRKGPNKVGYVGIFQPFADAVSLFCSEVNYMSYMNI
ILYLWVPVFSLVLMMSCWVVYFWFKGQEYGLIYFLCVSSLGVYVILGGGWASNSKYGLLG
SFRGLAQVISYEVSMSFVLMSTIYFSGSYNILVVCGFQEWGVLGLFFLWMISSLAEVNRS
PFDLSEGESELVSGFNVEYGSYGFAMLFISEYGNIIFMSMLSCVLFFGSLGLLMMYLYLL
IRGTLVRFRYDVLMMMAWKVILPCSI
>opavimentosus_KJ133599
LLLMVLVSVAFFTLLERSVLGYIHLRKGPNKVGYTGVFQPFADAVSLFCSEMNYMSYMNI
LLYMWVPVFSLILMMSGWVVYYWLKGQEYGLIYFMCVSSLGVYVIVGGGWASNSSYGLLG
SFRGLAQVISYEVSMSFVLMGVIYFGGSYNVMVVCGFQEWGVVGLFFLWMISSFAEVNRS
PFDLSEGESELVSGFNVEYGSYGFAMLFISEYGNMIFMSMLSCVLFFGGLGLMVMYLYLL
VRGTLVRFRYDVLMMVSWSVVLPCSM
>onoorsveldensis_KJ133601
LLLMVLVSVAFFTLLERKVLGYIHMRKGPNKVGYVGVFQPFSDAVKLFCSEMNYMKYMNI
FLYLWIPVFSLILMMSGWVIYYWVKGQEYGLIYFLCVSSLGVYVILGGGWASNSKYGLLG
SFRGLAQVISYEVSMSFVLMGMIYFGGSYNILVICGFQEWGVMGLFFLWMISSLAEVNRS
PFDLSEGESELVSGFNVEYGSYGFAMLFISEYGNIIFMSMLSCVLFFGMLGLLMMYLYLL
IRGTLVRFRYDVLMMVAWSVILPCSM
>osavignyi_KJ133604
LMLMVLVSVAFFTLLERSVLGYIHVRKGPNKVGYIGLFQPFADAIKLFCSEANHMKYMNV
ILHVMVPVLSLILMMSFWVVYIWLMGQEYSLIYFLCVSSLGVYVILWGGWASNSSYGLLG
SFRGLAQVISYEVSMSFVLIGVIYFGGSYNIMFVCSFQDWGLIGVFFLWMISSLAEVNRS
PFDLSEGESELVSGFNVEYGSYGFAMLFISEYGNIIFMSMLGSVMFWGGVGVMMMYLYLL
IRGTLVRFRYDVLMMLAWSVVLPCSM
>obrumpti_KR907229
LLVMVMISVAFFTLMERKILGYIHVRKGPNKVGFVGVFQPFSDVVSLFLSEVNFMKMMNL
FIYMLVPFFSLILMLLFWLVFNWYYSVEYGLVFFLCISSLGVYVIFLGGWSSNSKYALLG
SFRGLAQIISYEVSLAMLLMGLVFFSGSYGLMDVSLFQEWGFFSLSVVWLISLLAETSRS
PFDLSEGESELVSGFNTEYGSYGFAMLFMSEYGNIIYMSMLTSHLLLGGQGLMVMYIFLL
VRGTLVRFRYDKLMMVAWSGILPFSI
>cboueti_KR907232
LLIMLMVSIAFFTLIERKILGYIHVRKGPVKVGFYGILQPFSDVIKLFIKGMNSMWFMNS
MLYLFMPCMALFLMFMFWVMMVWGNNQENGIIYFLCISSLGVYVIMFSGWASNSKYSLLG
GLRGLAQVISYEVGMAMILLSLILMVGSYSIYYVIEYQLGGFFISFVMWFVSCLAETNRS
PFDLSEGESELVSGFNIEYGSYSFAILFMAEYGCIMYVSALSCIMFIGSLGMLMIYLFIV
IRGTLVRFRYDNLMLMAWSMILPVSI
>cboueti_KR907236
LVIFLMVSIAFFTLMERKVLGYIHIRKGPVKVGIMGVLQPFSDVVKLFIKGTWSMWFMNK
MLYIFMPCFSLFLMLMFWVLMSWDYNQEYGIIYFLCISSLGVYTIMISGWASNSKYSLLG
GLRGLAQVISYEVGMAMILLSLVCIVGNYNINYLMEFQLWGFLINFVMWFVSCLAETNRT
PFDLSEGESELVSGFNVEYGSYGFAVLFMAEYGCIMYISMLSCVLFFGSLGLIMMYFFLL
IRGTLVRFRYDALMLMAWSMILPVSI
>owaterbergensis_KR907251
LLLMVLVSVAFFTLLERKILGYIHFRKGPNKVGYIGLLQPFADAVSLFCSEMNFMKFMNI
FVYLWVSVISLILMMMGWVLYYWVSNQEYGLIYFLCVSSFGVYVILGGGWASNSKYGLLG
SFRGLAQVISYEVGMSFVLMSIVYFSGSYNIIIISKFQEWGMLGLFFLWMVSSLAEVNRS
PFDLCEGESELVSGFNVEYGSYGFAMLFISEYGNIIFMSMLSCILFFGKMGLILMYFFLL
IRGTLVRFRYDFLMMVAWSVVLPCSM
>ozumpti_KR907254
LLISVLMSVAFFTLMERKVLGYIHLRKGPNKVGLMGLFQPFADVIKLFGSESNFMMFMNM
KLYIFIPLLSLMLMLLLWIVFFWFYGQEFSLIYVLCISSLGVYVILGGGWSSNSKYALLG
SFRGLAQVISYEVSLAMLLMGVIFFMGGYNLNSLFSFQSWGILGFYGLWLVSCLAETNRS
PFDLSEGESELVSGFNLEYGSYGFAMLFMSEYGNIIFMSMITSIMFFGQIGLFNMYIYLL
VRGTLVRYRYDKLMMMAWKVVLPLSI
>ozumpti_KR907257
LLISVLMSVAFFTLMERKVLGYIHLRKGPNKVGLMGLFQPFADVIKLFGSESNFMMFMNM
KLYIFIPLLSLMLMLLLWIVFFWFYGQEFSLIYVLCISSLGVYVILGGGWSSNSKYALLG
SFRGLAQVISYEVSLAMLLMGIIFFMGGYNLNSLFSFQSWGILGFYGLWLVSCLAETNRS
PFDLSEGESELVSGFNLEYGSYGFAMLFMSEYGNIIFMSMITSIMFFGQIGLFNMYIYLL
VRGTLVRYRYDKLMMMAWKVVLPLSI
>cconfusus_KY457514
LLLMVLVSVAFFTLLERKILGYVHMRKGPIKVGFMGLVQPFSDVIKLFAKMTSNLLYVNY
SIYMLVPSLSLLLMFMLWILYLWKNDQENGLLYLLCVLSLGVYVIMGAGWSSNSKYAILG
GYRGLAQVMSYEVGMVMLMMGILCLVGNYNISYFKEYQEYGYFVVMIMWFVSCLAEVNRS
PFDLSEGESELVSGYNVEYYSYGFAMLFMSEYGYIMYMSMISSVLFFGELGLIFMYLYLL
VRGTLVRFRYDMLMMMAWKVILPVSI
>pperingueyi_KY457517
LIVMVLVSVAFFTLMERKVLGYIHFRKGPNKVGFAGTFQPFSDVIKLFCKEVNFMKLMNL
LIFFFVPFLAMFLMFLFWIFFFWEFNQEYAFIYFLCVSSLGVYVILGGGWSSNSKYALLG
SYRGLAQIISYEVSLAILLISLLFFCGGYSISVVSMFQKWGFFSLAVVWLVSLLAETNRS
PFDLSEGESELVSGFNVEYGSYGFAILFMAEYGNMIFMSLISCILLIGSLGMLVMYLFLL
VRGTLVRYRYDWLMMLSWKSILPFSI
>stransgariepinus_KY457523
LVLVVLVSVAFFTLLERKVLGFIHIRKGPNSVGYVGLFQPFSDVIKLFCKEMNFMKFMNL
LIFLMVPFLSLFLMLMFWIVFFWEFDQEYAFLFFLCISSLSIYVVLLGGWSSNSKYALLG
SFRGLAQIISYEVSLAMLVISLLFLCGDFKLSEVVSFQDWGFFTLFIVWFVSLLAETNRS
PFDLSEGESELVSGFNVEYGSYGFAILFMAEYGNIIFMSFITCILFFGGMGIMIMFFFLL
VRGTLVRFRYDKLMIMAWSVILPFSI
>oturicata_KAN_MF818021
LLLMVLVSVAFFTLMERKVLGYIHLRKGPNKVGYAGIFQPFADVIKLFVKESNMMKFMNL
FLYLFIPVLSLILMLLFWVLFFWNKNQEYSLIYFLCISSLGVYVILIGGWASNSKYALLG
SFRGLAQVISYEVSLAMILISVIYLVGSYNLFFMGDFQKWGMFGLFIMWIISCLAETNRS
PFDLSEGESELVSGFNIEYGSYGFAVLFMSEYGNIIFMSMISSIMFIGGLGLLMMYLYLL
VRGTLVRVRYDLLMMMAWKVILPVSI
>otholozani_MF818023
LLIMVLLSVAFFTLMERSVLGYVHLRKGPNKVGVLGVFQPFADVISLFSKETNYMSWMNL
ILYLFIPLLSLILMLMFWVIFMWKFYQEFGLIYFLCISSLGVYVILGGGWSSNSKYALLG
SFRGLAQVISYEVSLAMIMIGLVLLSGSFNLFDIVWFQEWGFMSMMILWVVSCLAETNRS
PFDLSEGESELVSGFNIEYGSYGFAILFMSEYGNIIFMSMISSVMLLGGLGIMLMYIYLL
VRGTLVRYRYDSLMMLAWKVILPSSI
>osonrai_MF818026
LVIVVLVSVAFFTLMERSVLGYIHIRKGPNKVGLNGLFQPFADVVKLFISEMNTMSFMNM
FIYLFIPFLSLLLMLLFWPLFKWGNNQEFGLVYFLCISSLGVYVILGGGWASNSKYALLG
SYRGLAQVISYEVSMAMLMMGLVFFCGGYNMEMIDEFQEWGMVSMLVLWLITCLAETNRS
PFDLSEGESELVSGFNVEYGSYGFAVLFMSEYGNIIFMSMLSSVLLFGGLGVFVMYLFLL
IRGTLVRYRYDKLMLMAWKVVLPVSI
>oparkeri_MF818029
LLLVVLVSVAFFTLMERKVLGYIHLRKGPNKVGYIGIFQPFSDVIKLFGKESNMMKFMNL
FMYMFVPVFSLILMLLFWVLFFWNSNQEYSLIYFLCISSLGVYVILIGGWTSNSKYALLG
SFRGLAQVISYEVSLAMILISVIYFVGSYNLFFVGDYQKWGMFGLFIMWIISCLAETNRS
PFDLAEGESELVSGFNIEYGSYGFAILFMSEYGNIIFMSMISSVMFIGDLGLLMMYLYLL
IRGTLVRVRYDLLMMMAWKVILPVSI
>ohermsi_MF818032
LLIVVLMSIAFFTLLERKVLGYIHLRKGPNKTGFLGVFQPFSDVIKLFGKEMNMMKFMNV
FLYLFVPVLSLVLMLLFWVLFVWKTNQEYGLLYFLCISSLGVYVILGGGWASNSKYALLG
SFRGLAQVISYEVSLAVILMSVVYLMSSYNLLKLVGFQEWGMVSLFLMWLISCLAETNRS
PFDLSEGESELVSGFNIEYGGYGFAFLFMSEYGNIIFMSMVSSLMFFGSAGLFMMYLFLL
VRGTLVRFRYDVLMMMAWKLILPVSI
>ocoriaceus_MG593161
LLAMVLVSVAFFTLMERSVLGYVHLRKGPNKVGFLGIFQPFSDVIKLFGKESNFMKFMNL
YMYMIVPVFSLFLMLMFWVLFFWLQGGEYGLVYFLCISSLGVYVILGGGWFSNSKYALLG
SFRGLAQVISYEVSLAIILMSIVFFSGSYSLLEILKFQNWGMGSLFLMWIVSLLAETNRS
PFDLSEGESELVSGFNIEYGSYGFAILFMSEYGNIIFMSMLSSGLFFGGMGLMIMYLFLI
VRATFVRYRYDMLMLMAWKMILPSSI
>oturicata_FLO_MG593162
LLLVVLVSVAFFTLMERKVLGYIHLRKGPNKVGYIGIFQPFSDVIKLFGKESNMMKFMNL
FMYMFVPVFSLILMLLFWVLFFWNSNQEYSLIYFLCISSLGVYVILIGGWASNSKYALLG
SFRGLAQVISYEVSLAMILISLIYFVGSYNLFFVGDYQKWGMFGLFIMWIISCLAETNRS
PFDLAEGESELVSGFNIEYGSYGFAILFMSEYGNIIFMSMISSVMFIGDLGLLMMYLYLL
VRGTLVRVRYDLLMMMAWKVILPVSI
>cvespertilionis_MT680027
LLLMVLISVAFFTLMERKVLGYIHLRKGPNKVGFVGVLQPFSDVIKLFNKEANMMKYMNL
LMFMFIPFFALLLMLLFWIVYAWKVNQEFSLIYILCLSSLGVYVILIGGWASNSKYALLG
AFRGLAQVISYEVSLSMILMSVVMFCGSYSFYKLLVFQGWGMFGLFLMWMISCLAETNRS
PFDLSEGESELVSGFNVEYGGYGFAILFMSEYGNIIFMSMLSSVLFLGGLGLMVMYLFLL
IRGTLVRFRYDKLMVMAWSVVLPMTI
>cvespertilionis_MT762370
LLLMVLISVAFFTLMERKVLGYIHLRKGPNKVGFVGILQPFSDVIKLFNKEVNMMKYMNL
LMFMFIPFFALLLMLLFWVVYVWEVNQEFALIYILCLSSLSMYVILIGGWASNSKYALLG
AFRGLAQVISYEVSLSMILMSVVMFCGSYSFYKLLVFQDWGMFGLFLMWMISCLAETNRS
PFDLSEGESELVSGFNVEYGGYGFAILFMSEYGNIIFMSMLSSVLFLGGLGLMIMYLFLL
VRGTLVRFRYDKLMVMAWKVVLPLTI
>lpolyphemus_NC_003057
ILICVLVGVAFLTLLERSILGYIQIRKGPNKVGVMGVLQPFSDAISLFCSEQSYPFLSNF
LFYFVSPVFSLCLALCLWLIFPIFFNMELGLLFFLCVSSFGVYAMMGAGWSSNSKYAMLG
AYRAVAQTISYEVSLALIILSCVVLVGGYDLLSFGGAQNWGFFPLAIVWFSSCLAETNRS
PFDFAEGESELVSGFNVEYSSGGFALIFMAEYGNILFMSLISVVIFLGGLGVILSILFLW
VRGTFPRFRYDSLMGLAWSIYLPLAL
>omoubata_NC_004357
LLLMVLVSVAFFTLLERKVLGYIHLRKGPNSVGIIGMFQPFADAVKLFCKEMNFMKFMNI
YMYMWISVISLILMMMGWILYYWGKNQEYGLIYFLCVSSLGVYVILGGGWASNSKYGLLG
SFRGLAQVISYEVGMSFVLMGIIYFSGSYNIMVVSEFQEWGMTGLFFLWMISSFAEVNRS
PFDLCEGESELVSGFNVEYGSYGFALLFISEYGNIIFMSMLSCIMFFGGLGLMFMYLYLL
IRGTLVRFRYDFLMMVAWKVVLPCSM
>vdestructor_NC_004454
IIINILLSIAFITLLERKILGYIQYRKGPNKLGIMGLLQPFSDAIKLFSKNKLDLNYYNK
IIYFISPMMALTLMLSFWMMIYFPFSKNYEFLMFLFISSMSIYPIIFSGWSSNSKYAILG
AYRGVAQTISYEVSFSFILISLLILNNNINLSNLNIIQMFGFFPMFLIWMTILMAETNRT
PFDLAESESELVSGFNIEYSGLEFALIFMAEYGNIIFMSFVTSMLFLGGSSLIISILFLI
IRGTLIRYRYDMLMYMAWKTILPFSM
>acapensis_AB075953
LLLMVLVSVAFFTLMERKVLGYIHIRKGPNKVGIFGLFQPFSDVIKLFSKEMNLMLFMNL
FFYQLIPGLSLVLMLMFWVLYFWKMNLEFGMIYFLCVSSLGVYVILGGGWFSNSKYGLLG
SFRGLAQVISYEVSLAMIMMSMVFFISSYELNEIVNFQEWGMWVLFIMWIVSCLAELNRS
PFDLSEGESELVSGFNIEYGSYGFAMLFMSEYGNMIFMSMVSSILFFGGFGMVIMYLFLL
IRGTLVRYRYDILMMMAWKMILPVSI
>aafricolumbae_NC_019642
LAVVVLVSIAFFTLLERKVLGYIHLRKGPNSVGILGIFQPFSDVIKLFAKEVNYAYFMNF
FMYMFVPFLSLILMLTFWLNFLWLYGQQYAMVFVLCVSSLGVYVILWGGWASNSKYALLG
SFRGLAQVISYEVSLAMLMISAVFMCGNYGLFVICQFQSWGCLSLLIVWFISLLAETNRS
PFDLAEGESELVSGFNVEYGAYGFALLFMAEYGNIIFMSFITSLIFFGGLGLLMMYLFLL
VRGTLVRYRYDKLMSLAWKSILPFSI
>amexicanus_NC_023340
LLVMVLVSVAFFTLMERKVLGYINLRKGPNKVGFVGIFQPFSDVIKLFCKETNYMMIMNM
VFYLIIPGLSLVLMLMFWVLFYWLSGQEYGMIYFLCVSSLGVYVILGAGWFSNSKYGLLG
SFRGLAQVISYEVSLAMILMGVVFLSGSYEIGLIADFQNFGMIGGFFMWIVSCLAETNRS
PFDLSEGESELVSGFNIEYGSYGFAVLFMSEYGNIIFMSMISSILFFGTFGLLVMYLFLL
VRGTLVRYRYDVLMMMAWKFILPVSI
>alagenoplastis_NC_023369
LLVMVLISVAFFTLLERKVLGYIHLRKGPNKVGLLGIFQPFSDVIKLFSKEVNFSHFMNF
FMFLLVPLFSLWLMLVFWLNFLWTYNQEYSMIFFLCVSSLGVYVILWGGWSSNSKYALLG
AFRGLAQVISYEVSLAIILISMVFFSGSYGIFDIIDFQSWGCVNLMGVWLVSAMAETNRS
PFDLSEGESELVSGFNIEYGSYGFALLFMAEYGNIIFMSMISSLMFLGGLGLALMYLFLL
VRGTLVRYRYDKLMSLAWSSILPFSI
>aminiatus_NC_023371
LLVMVLISVAFFTLMERKVLGYIHLRKGPNSVGFIGLFQPFSDVIKLFCKEVNFSNFMNF
LLFIFVPLFSLFLMLLFWLNFFWIYEQEYAMIFMLCISSMGVYVILWGGWSSNSKYALLG
AYRGLAQVISYEVSLAMILMGLVFFSGSYSLYDISFFQSWGFLSMLVVWFVSLLAETNRS
PFDLSEGESELVSGFNVEYGSYGFAILFMAEYGNIIFMSMITSVIFFGGLGLMFMYLYLV
VRGTLVRYRYDKLMSLAWKIILPFSI
>orostratus_NC_023372
LLIMVLVSVAFFTLMERKVLGYIHFRKGPNKVGYIGIFQPFADAIKLFSKEVNSMKFVNF
WLYMMVPIFSLFLMLMFWVLFFWFNCQEYGLVYFLCISSLGVYVILWGGWGSNSKYGLLG
SFRGLAQVISYEVSMAMLLMAIVFFSGSYNLVSISDYQGWGMFGLFMTWVVTCLAETNRA
PFDLAEGESELVSGFNIEYGSYGFAMLFMSEYGNIIFMSLVSSILFFSSIGLLLMYLFLV
IRGTLVRYRYDLLMMMAWKFILPVSI
>obrasiliensis_NC_023373
LLLMVLVSVAFFTLMERKVLGYIHLRKGPNKVGYLGLLQPFSDAIKLFSKEMNFMSFMNM
WLYLIIPGFSLFLMMMFWVVFFWKESQEYSLIYFLCVSSLGVYVILGGGWASNSKYGLLG
SFRGLAQVISYEVSLAMILMSIVVFGGGYSLKISSDFQTWGMLSLFVVWLISCLAETNRA
PFDLAESESELVSGFNIEYGSYGFAMLFMSEYGNIIFMSMLSSILFFGDLGLIMMYFYLL
IRGTLVRFRYDLLMMMAWKVILPFSI
>namazoniensis_NC_033900
LLVMVLMSVAFFTLMERKILGYIHIRKGPNKVGFVGLLQPFSDVIKLFFKEMNLMMFMNL
VFYHFIPGFSLILMLMFWLLFSWESGQEYGMVYFLCVSSLGVYVILGGGWFSNSKYGLLG
SFRGLAQVISYEVSLAMIMMSVVFLSSSYELSKIGEFQDWGMIGLFFIWMVSCLAETNRS
PFDLSEGESELVSGFNIEYGSYGFAILFMSEYGNIIFMSVISSILFFGGVGLINMYIFLV
VRGTLVRYRYDVLMMMAWKMVLPVSI
>ophacochoreus_78
LLLMVLVSVAFFTLLERKILGYIHFRKGPNKVGYIGLLQPFSDAVSLFCKEMNFMKFMNI
FMYLWVSVISLILMMMGWVLYYWVMNQEYGLIYFLCVSSFGVYVILGGGWASNSSYGLLG
SFRGLAQVISYEVGMSFVLMSIVYFSGSYNIMIISKFQEWGMFGLFFLWMVSSLAEVNRS
PFDLCEGESELVSGFNVEYGSYGFAMLFISEYGNIIFMSMLSCILFFGSVGLIFMYLFLL
IRGTLVRFRYDFLMMVAWSVVLPCSM
>aspheniscus_36
LLLMVLVSIAFFTLMERKILGYIHIRKGPNKVGYIGLLQPFSDVIKLFSKEMNLMLFMNL
LFYHFIPGLSLVLMLMLWIVYFWKMNQEFGLIYFLCVSSLGVYVILGGGWLSNSKYGLLG
SFRGLAQVISYEVSLAMILMSVIYMVGSYDMNSIVDFQEWGFMGMFFMWIVSCLAELNRS
PFDLSEGESELVSGFNIEYGSYGFAMLFMSEYGNIIFISMLSSIMFLGGMGVMIMYLILL
VRGTLVRYRYDILMMMSWKFILPVSI
>aspheniscus_38
LLLMVLVSIAFFTLMERSILGYIHIRKGPNKVGYIGLLQPFSDVIKLFSKEMNLMLFMNL
LFYHFIPGLSLVLMLMLWIVYFWKMNQEFGLIYFLCVSSLGVYVILGGGWLSNSKYGLLG
SFRGLAQVISYEVSLAMILMSVIYMVGSYDMNSIVDFQEWGFMGMFFMWIVSCLAELNRS
PFDLSEGESELVSGFNIEYGSYGFAMLFMSEYGNIIFISMLSSIMFLGGMGVLIMYLILL
VRGTLVRYRYDILMMMSWKFILPVSI
>aafricolumbae_33
LAVVVLVSIAFFTLLERKVLGYIHLRKGPNSVGILGIFQPFSDVIKLFAKEVNYAYFMNF
FMYMFVPFLSLILMLTFWLNFLWLYGQQYAMVFVLCVSSLGVYVILWGGWASNSKYALLG
SFRGLAQVISYEVSLAMLMISAVFMCGNYGLFVICQFQSWGCLSLLIVWFISLLAETNRS
PFDLAEGESELVSGFNVEYGAYGFALLFMAEYGNIIFMSFITSLIFFGGLGLLMMYLFLL
VRGTLVRYRYDKLMSLAWKSILPFSI
>aamblus_44
LLLMVLVSVAFFTLMERKILGYVHLRKGPNKVGYIGIMQPFSDVIKLFGSEMNLMLFMNL
FFYHFIPGLSLILMLLLWGVYFWNSNQEFGLIYFLCVSSLGVYVILGGGWFSNSKYGLLG
SFRGLAQVISYEVSLAMIMMGLIFLVGSYEISDIVLFQEWGFVGMFFMWIVSCLAELNRS
PFDLSEGESELVSGFNIEYGSYGFAMLFMSEYGNIIFISMLSSILFLGKMGVVIMYLILL
VRGTLVRYRYDVLMMMAWKLILPVSI
>acapensis_KJ133587
LLLMVLVSVAFFTLMERKVLGYIHIRKGPNKVGIFGLFQPFSDVIKLFSKEMNLMLFMNL
FFYQLIPGLSLVLMLMFWVLYFWETSLEFGMVYFLCVSSLGVYVILGGGWFSNSKYGLLG
SFRGLAQVISYEVSLAMIMMSVVFFISSYELKEIVNFQEWGMWVLFIMWVVSCLAELNRS
PFDLSEGESELVSGFNIEYGSYGFAMLFMSEYGNIIFMSMISSVLFFGSFGMVIMYLFLL
IRGTLVRYRYDILMMMAWKMILPVSI
>obrumpti_BJM2017_KY457511
LIIMVLIGVAFFTLMERKVLGYVHNRKGPNKVGYKGLFQPFSDVIKLFVKEVNFMKLMNL
FFFLLIPFFSLILMLLFWLVFYWHYGQEYGLVFFLCISSLGIYVVFFGGWASNSKYSLLG
SYRGLAQIISYEVSMAMLLIGLVIFSGSYSFIEISFFQEWGFFSMLVVWLVTLLAETNRS
PFDLSEGESELVSGFNIEFGSYGFALLFMSEYGNIIYMSMITCLLFFGSLGVIVMYFFLL
IRGTLVRYRYDKLMLMAWKSILPFSI
>ocompactus_KJ133590
LLLMVLVSVAFFTLLERKVLGYIHLRKGPNSVGIIGMFQPFADAVKLFCKEMNFMKFMNI
YMYMWISVISLILMMMGWILYYWGKNQEYGLIYFLCVSSLGVYVILGGGWASNSKYGLLG
SFRGLAQVISYEVGMSFVLMGIIYFSGSYNIMVVSEFQEWGMTGLFFLWMISSFAEVNRS
PFDLCEGESELVSGFNVEYGSYGFAMLFISEYGNIIFMSMLSCIMFFGGLGLMFMYLYLL
IRGTLVRFRYDFLMMVAWSVVLPCSM
>aperopteryx_1
LLLMVLVSVAFFTLLERSVLGYIHLRKGPNKVGVMGVFQPFSDVIKLFMKEMNFMMFMNV
LMYMLIPVVALVLMLMYWVVFLWEWGQEYGMIYFMCISSLGVYVILGGGWFSNSKYGLLG
SFRGLAQVVSYEVSLAMLLMGVVMLGGGYSLYDIIESQSWGLVSVFFMWFISCLAETNRS
PFDLSEGESELVSGFNVEYGGYGFAVLFMSEYGNIIFMSLLSSVMFFGSLGIVMMYLFLL
IRGTLVRYRYDMLMMLSWSVILPVSI
>argas_sp_SA
LVIMVLMSIAFFTLMERSVLGYIHLRKGPNKVGIVGLFQPFSDVIKLFCSEVNFSYFMNF
FMFIFVPFLSLILMLLFWLVFFWVYGQEYAMVYLLCISSLGVYVIMWGGWASNSKYSLLG
SFRGLAQVISYEVSLAMIMIGLVFFSGSYKITDICDFQKWGFFSMMLVWLVSLLAETNRS
PFDLSEGESELVSGFNVEYGSYGFAMLFMAEYGNIIFMSMITSVIFFGSLGMLYMYMFLL
VRGTLVRYRYDSLMSLAWKSILPFSI
>
LLVMVLVSVAFFTLMERKVLGYIHFRKGPNKVGFLGILQPFSDVIKLFAKEMNLMTFMNL
FLYQMVPGLSLVLMLMFWVLFFWEYNQEFGMIFFLCVSSLGVYVILGGGWFSNSKYGLLG
SFRGLAQVISYEISLAMILMSVIFLNSSYELSKIIDFQMWGMIGLFYIWIVSCLAETNRS
PFDLSEGESELVSGFNIEYGSYGFAILFMSEYGNIIFMSMISSLMFFGTLGLMIMYLFLL
VRGTLVRFRYDMLMMMAWKMVLPISI
>olagophilus_N1
LVIMVLISVAFFTLMERSVLGYVHFRKGPNKVGYVGLFQPFSDVVKLYCKEVNFMSVMNL
LFYLMIPFLAVILMMAFWLIFFWSYNQKYAFLYFLCVSSLGVYVIFGGGWSSNSKYALLG
CYRGLAQVISYEVSLAMLLMGGVFFSGNYGVEQVVGFQEWGFVSLLVLWFVSLLAETNRS
PFDLSEGESELVSGFNIEYGSYGFAILFMSEYGNIIFMSMITCLLFFGGVGLVVMSMYLL
VRGTLVRYRYDKLMMMAWKGILPFSV
>amimon_2
LLLMVLVSVAFFTLMERSILGYIHIRKGPNKVGVVGVLQPFSDVISLFVKEMNFMMFMNL
FFYQVIPGLSLVLMLMFWILFLWEKGQEYGMVYFLCVSSLGVYVILGGGWFSNSKYGLLG
SFRGLAQVISYEVSLAMILMGMVFFSSSYELFSISVFQEWGMMGLFFIWMVSCLAETNRS
PFDLSEGESELVSGFNIEYGSYGFAILFMSEYGNIIFMSMISSVMFFGGLGLLIMYLFLL
VRGTLVRYRYDVLMMLAWKMILPVSI
>apersicus_35
LMIMVLISIAFFTLMERKVLGYIHMRKGPNKVGVVGLFQPFSDFIKLFCKEVNFSYFMNF
FLFIFVPFLSLILMMMFWLLFYWVNEQEYAMIFLLCVSSLGVYVILWGGWASNSKYALLG
AFRGLAQVISYEVSLAMIMIGVVFFMGSYKILDICEFQKWGFISMLIVWFVSLLAETNRS
PFDLSEGESELVSGFNVEYGSYGFALLFMAEYGNIIFMSMITSVIFFGSLGIMFMYMYLL
VRGTLVRFRYDKLMSLAWKSILPFSI
>amimon_3
LLLMVLVSVAFFTLMERSILGYIHIRKGPNKVGVVGVLQPFSDVISLFVKEMNFMMFMNL
FFYQVIPGLSLVLMLMFWILFLWEKGQEYGMVYFLCVSSLGVYVILGGGW--NSKYGLLG
SFRGLAQVISYEVSLAMILMGMVFFSSSYELFSISVFQEWGMMGLFFIWMVSCLAETNRS
PFDLSEGESELVSGFNIEYGSYGFAILFMSEYGNIIFMSMISSVMFFGGLGLLIMYLFLL
VRGTLVRYRYDVLMMLAWKMILPVSI
>obrumptiL1_17
LIIMVLIGVAFFTLMERKVLGYVHNRKGPNKVGYKGLFQPFSDVIKLFVKEVNFMKLMNL
FFFLLIPFFSLILMLLFWLVFYWHYGQEYGLVFFLCISSLGIYVVFFGGWASNSKYSLLG
SYRGLAQIISYEVSMAMLLIGLVIFSGSYSFIEISFFQEWGFFSMLVVWLVTLLAETNRS
PFDLSEGESELVSGFNIEFGSYGFALLFMSEYGNIIYMSMITCLLFFGSLGVIVMYFFLL
IRGTLVRYRYDKLMLMAWKSILPFSI
>ipacificus_female
LILCVLVSVAFFTLLERKILGYVHIRKGPNKVGLWGIFQPFSDAVKLFSKEMNLMFYMNM
FVYILMSLVSLMLLMFLLFLFKWKYNQEYGLVYMLCVSSLSVYVILMGGWSSNSKYSLLG
AYRGVAQVISYEVSFSLLMISIVFFSGSYNLESITVFQDVGFMNLFFVWMVSCFAETNRS
PFDLSEGESELVSGFNVEYGSWNFALLFMAEYGNIIMFSLVSSYLFLGSGGLIVMMFFIL
IRGTLVRYRYDKLMMLAWKVILPFSI
>omoubata_fe1
LLLMVLVSVAFFTLLERKVLGYVHLRKGPNSVGIIGMFQPFADAVKLFCKEMNFMKFMNV
YMYMWISVISLILMMMGWILYYWGKSQEYGLIYFLCVSSLGVYVILGGGWASNSKYGLLG
SFRGLAQVISYEVGMSFVLMGIIYFSGSYNIMVVSGFQEWGMVGLFFLWMISSFAEVNRS
PFDLCEGESELVSGFNVEYGSYGFAMLFISEYGNIIFMSMLSCILFFGGLGLMFMYFYLL
IRGTLVRFRYDFLMMVAWSVVLPCSM
>ipacificus_male
LILCVLVSVAFFTLLERKILGYVHIRKGPNKVGLWGIFQPFSDAVKLFSKEMNLMFYMNM
FVYILMSLVSLMLLMFLLFLFKWKYNQEYGLVYMLCVSSLSVYVILMGGWSSNSKYSLLG
AYRGVAQVISYEVSFSLLMISIVFFSGSYNLESITVFQDVGFMNLFFVWMVSCFAETNRS
PFDLSEGESELVSGFNVEYGSWNFALLFMAEYGNIIMFSLVSSYLFLGSGGLIVMMFFIL
IRGTLVRYRYDKLMMLAWKVILPFSI
>ipacificus_WA173
LILCVLVSVAFFTLLERKILGYVHIRKGPNKVGFIGVFQPFSDAIKLFSKEMNMMFYINM
IFYIISSVVSLILMMTLWLLFKWDFNQEYGMVFLLCISSLSVYVILFGGWSSNSKYALLG
SYRGVAQVISYEVSLSFLLISLIFFCGSYNIYKIEMFQNVGFFNLFIVWMVTCFAETNRS
PFDLSEGESELVSGFNIEYGSWNFAVLFIAEYGNIILISVITTNLFFGSMGLVVMIIFIL
IRGTLVRYRYDKLMMLAWKVILPYSI
>amaculatum_1
LILMALMSIAFFTLLERKIMGYCQIRKGPNKSGYLGILQPFSDALKLFSKEMNLMFYLNL
FLYVISPIMSIVLMMIMWLIFYFKSSNNLTLVFFLCVSSLSSYTILFSGWASNSKYSLIG
SYRGFAQIISYEVSMAMLLISLSLIFESFSIKNYIIQQEYCFFLIFIIWMIILLAETNRT
PFDLSEGESELVSGFNIEYGSWLFAMIFMSEYGMIILMSMITNYLFLGFSKLFLMILFIM
IRSTFVRFRYDKLMMMAWKNILPVVI
>aperopteryx_2
LLLMVLVSVAFFTLLERSVLGYIHLRKGPNKVGVMGVFQPFSDVIKLFMKEMNFMMFMNV
LMYMLIPVVALVLMLMYWVVFLWEWGQEYGMIYFMCISSLGVYVILGGGWFSNSKYGLLG
SFRGLAQVVSYEVSLAMLLMGVVMLGGGYSLYDIIESQSWGLVSVFFMWFISCLAETNRS
PFDLSEGESELVSGFNVEYGGYGFAVLFMSEYGNIIFMSLLSSVMFFGSLGIVMMYLFLL
IRGTLVRYRYDMLMMLSWSVILPVSI
>oerraticus_1
LVVMVLVSVAFFTLMERKVLGYIHIRKGPNKVGLVGLFQPFADVVKLFVKEMNTMSFMNM
FIYLFIPFLSLLLMLLFWPLFSWGNNQEFGLVYFLCISSLGVYVILGGGWASNSKYALLG
SYRGLAQVISYEVSMAMLMMGLIFFCGGYNLCMVVEFQKWGMMGMLILWLVTCLAETNRS
PFDLSEGESELVSGFNVEYGSFGFAVLFMSEYGNIIFMSMLTSLLLFGGMGVFVMYLFLL
IRGTLVRYRYDKLMLMAWKVVLPVSI
>olagophilus_4
LVIMVLISVAFFTLMERSVLGYVHFRKGPNKVGYVGLFQPFSDVVKLYCKEVNFMSVMNL
LFYLMIPFLAVILMMAFWLIFFWSYNQKYAFLYFLCVSSLGVYVIFGGGWSSNSKYALLG
CYRGLAQVISYEVSLAMLLMGGVFFSGNYGVEQVVGFQEWGFVSLLVLWFVSLLAETNRS
PFDLSEGESELVSGFNIEYGSYGFAILFMSEYGNIIFMSMITCLLFFGGVGLVVMSMYLL
VRGTLVRYRYDKLMMMAWKGILPFSV
>amixtum_1
TILMALLSIAFFTLLERKIMGYCQTRKGPNKTGFQGLFQPFSDAIKLLSNEMNSMYYLNI
ILYFISPIMSIFMMLMLWMIFYYKSNLNLSLIFFLCISSMSSYCILFGGWSSNSKYSLIG
AYRGFAQIISYEVSMAMILISFSLLVESYSINKFLLIQEISFPIISVIWLIVLLAETNRT
PFDLAEGESELVSGFNIEYGSWLFAIIFMSEYGMIILVSVITNYMFFGFCYLFLMIMFIV
IRSTYVRYRYDNLMMMAWKTILPVTI
>oerraticus_2
LVVMVLVSVAFFTLMERKVLGYIHIRKGPNKVGLVGLFQPFADVVKLFVKEMNTMSFMNM
FIYLFIPFLSLLLMLLFWPLFSWGNNQEFGLVYFLCISSLGVYVILGGGWASNSKYALLG
SYRGLAQVISYEVSMAMLMMGLIFFCGGYNLCMVVEFQKWGMMGMLILWLVTCLAETNRS
PFDLSEGESELVSGFNVEYGSFGFAVLFMSEYGNIIFMSMLTSLLLFGGMGVFVMYLFLL
IRGTLVRYRYDKLMLMAWKVVLPVSI
>olagophilus_8
LVIMVLISVAFFTLMERSVLGYVHFRKGPNKVGYVGLFQPFSDVVKLYCKEVNFMSVMNL
LFYLMIPFLAVILMMAFWLIFFWSYNQKYAFLYFLCVSSLGVYVIFGGGWSSNSKYALLG
CYRGLAQVISYEVSLAMLLMGGVFFSGNYGVEQVVGFQEWGFVSLLVLWFVSLLAETNRS
PFDLSEGESELVSGFNIEYGSYGFAILFMSEYGNIIFMSMITCLLFFGGVGLVVMSMYLL
VRGTLVRYRYDKLMMMAWKGILPFSV
>aatacamensis_23
LVLMVLVSVAFFTLMERSILGYVHIRKGPNKVGFSGILQPFSDVIKLFVKEMNLMMFMNL
FFYLLIPGLSLVLMLMFWILYCWNMGQEYGLIYFLCISSLGIYVILGGGWFSNSKYGLLG
SFRGLAQIISYEVSLAMIMMGIVLFMSSYEFSEIVNFQEWGFLGLFFIWIVSCLAETNRS
PFDLSEGESELVSGFNIEYGGYGFAILFMSEYGNIIFMSMISSVLFFGSMGLLIMYMFLL
IRGTLVRYRYDVLMMMAWKMILPVSI
>dalbipictus_1
LIVMVLLSIAFFTLMERKILGYCHTRKGPNKAGIQGLFQPFSDAVKLFSKEMNFMFYMNI
SMQIISPLLMISLMMMMWMIFYYINNSNLSVIFLICVSSLSSYAILLSGWASNSKYSLIG
SYRGFAQVISYEVSLAVILISISLISESFNMKNFIMIQWLSFFFIFVLWVFTILAETNRV
PFDLAEGESELVSGFNIEYGSWLFAIIFMSEYGSIMVISYFSAYLFLGKLQILLMTMFVL
IRSTYVRMRYDQLMMLAWKIILPQSI
>owaterbegensis_SD2_22
LLLMVLVSVAFFTLLERKILGYIHFRKGPNKVGYIGLLQPFADAVSLFCSEMNFMKFMNI
FVYLWVSVISLILMMMGWVLYYWVSNQEYGLIYFLCVSSFGVYVILGGGWASNSKYGLLG
SFRGLAQVISYEVGMSFVLMSIVYFSGSYNIIIISKFQEWGMLGLFFLWMVSSLAEVNRS
PFDLCEGESELVSGFNVEYGSYGFAMLFISEYGNIIFMSMLSCILFFGKMGLILMYFFLL
IRGTLVRFRYDFLMMVAWSVVLPCSM
>rmicroplus_KP143546
LILMVLLSIAFFTLMERKFLGYCHFRKGPNKTGILGLFQPFSDAIKLFSKEMNKMFYMNK
NLQIIAPIFMIIMMIMMWMIFQFSNTASMSIIFFLCISSLSSYSILFSGWASNSKYSLIG
SYRGFAQVISYEVSMALILITMSIMPQSFNLFYFFKLQTFSMFPVFIIWFISILAELNRV
PFDLAEGESELVSGFNIEYGSWLFAIIFMSEYGNIMIISYLTNYLFLGFKNLMIMFIIIM
MRGTYVRMRYDQLMMMAWKIILPQSI
>rmicroplus_KY457541
LILMVLLSIAFFTLMERKFLGYCHFRKGPNKTGILGLFQPFSDAIKLFSKEMNKMFYMNK
NLQIIAPIFMIIMMIMMWMIFQFSNTASMSIIFFLCISSLSSYSILFSGWASNSKYSLIG
SYRGFAQVISYEVSMALILITMSIMPQSFNLFYFFKLQTFSMFPVFIIWFISILAELNRV
PFDLAEGESELVSGFNIEYGSWLFAIIFMSEYGNIMIISYLTNYLFLGFKNLMIMFIIIM
MRGTYVRMRYDQLMMMAWKIILPQSI
>abituberculata_AY457170
MLIFVLVGVGFFTLLERKMLGYINNRKGPNKVGIIGLGQPISDGLKLFTKEYLFPYLSIY
GLFFISPLLIFLLTLVMWLCMPLLNHFKFGLLYFLCLTSLSVYALIFSGWSSNSKYSIYG
AYRGVAQTISYEVSLALIMLSFVYLLGSYDLEDFSINQCFFMIPLSLMWFVSMLAETNRT
PFDFTEGESELVSGFNIEYSSFFFAVIFIGEYASILFMSNLFSILFLGGWSMLMVLIFIL
VRGTLPRFRYDNLMYLAWKVYLPMVI
>enicholsi_KM999989
LLLMLFLSIAFFTLFERKLLGYIQMRKGPNKVIMFGVLQPVLDGMKLFMKESSSNFNLIK
LLYFIFPFLSLFVMLVIWKFYVFAIMDN-SFLFFILFSSLSVYFTMGSGWVSNSKYSVLG
SYRSVAQVISYEVGFVFLILVLIVFLLKYSFSSIMSKYDMGFMFIFIIWFVVILAELNRA
PFDFAESESELVSGFNMEYGGLKFAFLFLAEYGYMILMAYVTMLMFFNEWFIFIMIYMVW
VRGTFPRFRYDMLMYLNWKIYLPIIL
>srarior_NC_013474
LVVCVLLSVAFITLLERKILGYIQVRKGPNKVGPLGLLQPISDAVKLFTKEESMLMMYNF
MGFMVAPLVSLVLMLGFWGLFYWDESGMYPVFYVLLISSFGVYP--FXGSASNLKYALLS
AYRGVAXTISYEVGFSFIFLSVLIMSGGYLLETLEVSQVAGMAVLFILWLVVILAETNRT
PFDFAEGESELVSGFNVEYGSVQFAVLFMAEYGNIIFMGFLSSLMWFGGTGMILVSFYLW
VRGTFPRYRYDNLMYLAWKVILPYSI
>nnamaqua_HVP1
LILFVFVSVAFFTLLERKILGYVQIRKGPCRVSFIGLFQPFSDAMKLVSKEFSVLLSINM
FIYFIIPFLSVFLMMLYWIIYKWMNGENYGLMMMLCISSLSVYVILGGGWSSNSKYAILG
SYRGIAQVISYEVSMAFMLLGIIMWTGEYSIISLMELQEWGYMILMLYWLLICFCETNRS
PFDLSEGESELVSGYNVEYGGFLFALLFISEYGSIMYFCLLSSYLFLGGL-MMLMCVFLF
IRGTLVRFRYDSLMNIAWKNVLPFSI
>obrumpti_L2
LIIMVLIGVAFFTLMERKVLGYVHNRKGPNKVGYKGLFQPFSDVIKLFVKEVNFMKLMNL
FFFLLIPFFSLILMLLFWLVFYWHYGQEYGLVFFLCISSLGIYVVFFGGWASNSKYSLLG
SYRGLAQIISYEVSMAMLLIGLVIFSGSYSFIEISFFQEWGFFSMLVVWLVTLLAETNRS
PFDLSEGESELVSGFNIEFGSYGFALLFMSEYGNIIYMSMITCLLFFGSLGVIVMYFFLL
IRGTLVRYRYDKLMLMAWKSILPFSI
>obrumpti_ssp_KY457510
LIIMVLIGVAFFTLMERKVLGYVHNRKGPNKVGYKGLFQPFSDVIKLFVKEVNFMKLMNL
FFFLLIPFFSLILMLLFWLVFYWHYGQEYGLVFFLCISSLGIYVVFFGGWASNSKYSLLG
SYRGLAQIISYEVSMAMLLIGLVIFSGSYSFIEISFFQEWGFFSMLVVWLVTLLAETNRS
PFDLSEGESELVSGFNIEFGSYGFALLFMSEYGNIIYMSMITCLLFFGSLGVIVMYFFLL
IRGTLVRYRYDKLMLMAWKSILPFSI
