# Supplementary material for: Amplification and sequencing of entire tick mitochondrial genomes for a phylogenomic analysis
Source: Sci Rep. 2022 Nov 11;12:19310. doi: 10.1038/s41598-022-23393-5 (PMC9652274; doi:10.1038/s41598-022-23393-5)
Supplement: Supplementary file 11 — Supplementary Information 11. [file 41598_2022_23393_MOESM11_ESM.txt]

>rsimus_52
WVIIMTILVSSSSNSWFIFWLMMEINMMSFIPVINNAMITYFIIQSFSSSLFKLGVIPFH
FWLIMISESLTLFILLTIQKIIPLLISTLMASFMALKYKMMKKILIFSSISHQGWILCLI
AKKMNFWISYLMMYSII
>ahebraeum_50
WMLLLTVIISFSSNSWFVYWLMMELNLLMFIPIFNNCMISYFVIQAFSSTLFKLAMIPFH
FWLTNMSEMITLFLILTIQKMIPLFISSIFSSLLIFNLKMMKKILIYSSISHQGWMLSLI
LVKSNFWVIYMMIYSML
>atholloni_100
WMIFMTVIITFSSNSWFIFWLMMELNLLLFVPIMNNCMISYFVIQSFSSTLFKLAVIPFH
FWLTNLSELISLFLILTVQKLIPLFISSIFGSLFVFNMKMLKKILIFSSISHQGWMISLI
LVKSNFWISYMIIYSML
>iscapularis_2
WILVLSIFMGISSSFWFSLWVSLEINMMMFIPLMNNSIMNYYIIQSFSSSLFKLGAAPFH
VWFPQISEGMSFFILLTFQKIIPLFISSMIGSLGGLNQTSFKKILAFSSISHLAWMMALI
FSNHNFWMLYLLIYSLI
>irubicundus_7
WVLLISILLAFSSSLWFSLWISLEINMMIFIPLMNNSMLYYYIVQSLASSLFKLAAAPFH
IWFPQISEGLSFFILSTIQKMIPLFISSIMGSLGGLNQMSLKKILAFSSISHLSWILSLI
MINQNYWFLYFIMYMLI
>aamericanum_1
WLILLTIFISFSSSSWFIFWLMMEMNLLLFIPILNNLMITYFIIQSFSSSLFKLALIPFH
FWLTSLSEMISLFMLLTMQKLIPLFVSSLLGSLLALNSKTFKKILIFSSISHQGWVLSLI
FVKSNFWISYMLIYSIL
>dalbipictus_1
WVIFITILIAISSNSWFVFWLSMEMNLMSFIPIMNYSMVVYFIIQSFSSSLFKLAMMPFH
FWIMMIANSVALFMLLSFQKMIPLFISTLMSSITALNLKQINKLLILSSISHQGWMMCLI
VKKINFWITYLIMYSMI
>dvariabilis_2
WMILITILIAISSNSWFVFWVAMEMNLMSFIPIMNYSMVVYFIIQSFSSSLFKLAMIPFH
FWIMMIANSLALFVLLSFQKILPLFISTLISSITALNLKQINKLLILSSISHQGWMLCLI
FKKINFWVSYLIIYSMI
>rannulatus_1
WMIIMTVLISLSSNSWFIYWLMMEMNMVSFIPLMNNAMITYFVVQAFSSSLFKLGMIPFH
LWLISISEMLSILILLTMQKIIPLLISTFFASFLAMKYKLMKKILIFSSISHQGWILCLL
VKKFNFWITYLMLYFII
>hlongicornis_3
WMIMLTIIISISSKSWFIFWLMMEMNMMMFIPILKNSMITYFIIQSFSSIMFKLAMIPFH
SWLMLISETLSFMIILTIQKLIPLFISVIMSVVMIYNLKLFKKILIFSSISHLSWMIIMM
YSSSNFWMSYMTIYFIM
>hmarginatum_1
WILTITIMMTISSNFWFIYWLMMEINLMAFIPIMNLSIITYFIVQSFSSTLFKLAIIPFH
YWILLMSESLSLFILLTMQKMIPLLISTIFSSMLMMKLKLFKKILILSSISHLGWILTMI
FYKINFWISYLFIYALI
>rmaculatus_44
WIIIMTILISFSSNSWFIFWLMMEINMMSFIPIMNNSMITYFIIQSFSSSLFKLGMIPFH
FWIILISESMALLILLTLQKTLPLLISSLMASVLAMKYKMMKKILIFSSISHQGWILCLV
AKKLNFWLSYLILYFVI
>
WMITITVLISLSSNSWFIYWLMMEMNMMSFIPLMNNAMITYFVVQAFSSSLFKLGMIPFH
LWLISISEMMSILILLTMQKIIPLLISTFFASFLAMKHKLMKKILIFSSISHQGWILCLL
VKKLNFWIAYLMLYFII
>rsanguineus_1
WIITISILVSLSSNSWFIFWLMMEINMMSFIPIMNNSMITYFIIQSFSSSLFKLGMIPFH
FWLIMISESLSLLILLTIQKIIPLLISSLLASIMAMKYKLIKKILIFSSISHQGWILCLI
AKKMNFWVSYLMLYSII
>rzambeziensis_59
WVIIMTILISFSSNSWFIFWLMMEINMMSFIPILNNAMITYFIVQSFSSSLFKMGVIPFH
FWMVMLSESLSLFILLTIQKIMPLLISSLMASVLAMKYKMMKKILIFSSISHQGWILCLI
SKKINFWISYLILYSII
>revertsi_125
WVIIMTILISFSSNSWFIYWLMMEINMMSFIPLMNNAMITYFVVQSFSSSLFKLGMIPFH
FWLISISETLSILILLTLQKIIPLLISSLFASILAMKYKLLKKILIFSSISHQGWILCLI
VKKLNFWLSYLLLYFII
>iricinus_3
WILLMSILMGISCSYWFPLWVSLEINMMMFIPLMNNSIMNYYIIQSFSSSMFKLGSAPFH
TWFPQISEGLPFFLLLTFQKIIPLFISSMIGSLGGLNQTSLKKILAFSSISHLAWMMTLI
YSNYNFWMFYLLIYSII
>iscapularis_3
WILVLSIFMGISSSFWFSLWVSLEINMMMFIPLMNNSIMNYYIIQSFSSSLFKLGAAPFH
VWFPQISEGMSFFILLTFQKIIPLFISSMIGSLGGLNQTSFKKILAFSSISHLAWMMALI
FSNHNFWMLYLLIYSLI
>iricinus_KF197132
WILLMSILMGISCSYWFPLWVSLEINMMMFIPLMNNSIMNYYIIQSFSSSMFKLGSAPFH
TWFPQISEGLPFFLLLTFQKIIPLFISSMIGSLGGLNQTSLKKILAFSSISHLAWMMTLI
YSNYNFWMFYLLIYSII
>nnamaqua_KR907248
YFIILCIIFSFSSNNWFLIWVMMEISLISFIPIIKSALMIYFLIQSLSSILFKIGFPPFH
SWMIQMSNGLHLFFMITLMKIIPFYFSIFLSTILGLNQTLIPKIIIFSSISHMNWMLSIM
MYYYFSWIPYFLIYTLI
>ahebraeum_KY457512
WMLLLTVIISFSSNSWFVYWLMMELNLLMFIPIFNNCMISYFVIQAFSSTLFKLAMIPFH
FWLTNMSEMITLFLILTIQKMIPLFISSIFSSLLIFNLKMMKKILIYSSISHQGWMLSLI
LVKSNFWVIYMMIYSML
>amarmoreum_KY457516
WMLIMTIIITFSSNSWFIFWLMMELNLLMFIPILNNCSISYFVIQSFSSALFKLAVVPFH
FWLTNLSEMISLFLILTIQKLIPLFISAIFGSLFVFNLKMTKKILIFSSISHQGWMITLI
LIKSNFWLTYMLIYSFL
>atholloni_KY457521
WMIFMTVIITFSSNSWFIFWLMMELNLLLFVPIMNNCMISYFVIQSFSSTLFKLAVIPFH
FWLTNLSELISLFLILTVQKLIPLFISSIFGSLFVFNMKMLKKILIFSSISHQGWMISLI
LVKSNFWISYMIIYSML
>rdecoloratus_KY457525
WVIMITIFVSSSSNSWFIYWLMMEMNMMAFIPLMNNAMIIYFVVQGFSSSLFKLGMIPFH
FWLISISEMMSILILLTIQKIIPLLISSLFASILAMKYKLLKKILIFSSISHQGWILCLI
AKNLKFWITYLLLYFFI
>drhinocerinus_KY457527
WVILVSILISTSSNSWFIFWLAMEINLMSFIPIMNNSMITYFIMQSFSSSLFKLAIIPFH
FWLISISESLALFLLLSFQKIIPLFISTLFSSILALNIKLIKKLLIFSSIAHQGWMMMLI
LKKINFWFSYLLMYSVI
>hrufipes_KY457528
WILMITIMTTISSNFWFIYWLMMEINLMAFIPIMNLSTITYFIVQSFSSTLFKLAIIPFH
YWILLMSESLSLFILLTMQKMIPLLISTIFSSMLMMKLKLFKKILILSSISHLGWILTMI
FYKINFWISYLFIYALI
>htruncatum_KY457529
WVLMMTIITAVSSNFWFIYWLMMEINLMAFIPIMNLSIITYFIIQSFSSTLFKLAIIPFH
YWILSMSESLSLFILLTMQKMIPLLISTIFSSMLMMKLKLFKKILILSSISHLGWILTMI
FYKINFWISYLFIYALI
>irubicundus_KY457530
WVLLISILLAFSSSLWFSLWISLEINMMIFIPLMNNSMLYYYIVQSLASSLFKLAAAPFH
IWFPQISEGLSFFILSTIQKMIPLFISSIMGSLGGLNQMSLKKILAFSSISHLSWILSLI
MINQNYWFLYFIMYMLI
>isimplex_KY457532
WILILSILISLSSSFWFSLWMSLEINMLMFIPIMNNSMLNYYVIQSLSSSLFKVGAAPFH
SWFPQISEGLSFFILTSFQKIIPLYISSMIGSLGGLNQTSFKKILAFSSISHLSWIMSLI
LINQNFWMMYFIIYTLI
>rappendiculatus_KY457535
WVIIMTIFISFSSNSWFIFWLMMEINMMSFIPILNNAMITYFIVQSFSSSLFKMGVIPFH
FWMIMLSESLSLFILLTIQKIMPLLISSLTASILAMKYKMMKKILIFSSISHQGWILCLI
AKKINFWISYLILYSVI
>revertsi_KY457537
WVIIMTILISFSSNSWFIYWLMMEINMMSFIPLMNNAMITYFVVQSFSSSLFKLGMIPFH
FWLISISETLSILILLTLQKIIPLLISSLFASILAMKYKLLKKILIFSSISHQGWILCLI
VKKLNFWLSYLLLYFII
>rmaculatus_KY457539
WIIIMTILISFSSNSWFIFWLMMEINMMSFIPIMNNSMITYFIIQSFSSSLFKLGMIPFH
FWIILISESMALLILLTLQKTLPLLISSLMASVLAMKYKMMKKILIFSSISHQGWILCLV
AKKLNFWLSYLILYFVI
>rsimus_KY457542
WVIIMTILVSSSSNSWFIFWLMMEINMMSFIPVINNAMITYFIIQSFSSSLFKLGVIPFH
FWLIMISESLTLFILLTIQKIIPLLISTLMASFMALKYKMMKKILIFSSISHQGWILCLI
AKKMNFWISYLMMYSII
>rzambeziensis_KY457543
WVIIMTILISFSSNSWFIFWLMMEINMMSFIPILNNAMITYFIVQSFSSSLFKMGVIPFH
FWMVMLSESLSLFILLTIQKIMPLLISSLMASVLAMKYKMMKKILIFSSISHQGWILCLI
SKKINFWISYLILYSII
>atestudinarium_LC553841
WIIIMTISITISSNSWFMYWLMMELNLLTFIPIMNNCMITYFIIQTFSSTVFKLAIIPFH
FWLTHLSEMISLFLILTIQKFIPLFISSIFGSIFVINLKSFKKILIFSSISHQGWMISLI
LVKSNFWISYLIIYSFL
>rnuttalli_MF818020
WFIMMTIILASSSDSWFIYWLSMEMNLMAFIPMMNNAMITYFIMQSFSSSLFKLAIFPFH
FWLMTISEMLNLMIILTLQKMIPLIISTFFSSFLAINHKLIKKLLILSSISHQGWMLCMI
FKKINFWISYLLIYSMI
>hlongicornis_MG450553
--MMLTIIISISSKSWFIFWLMMEMNMMMFIPILKNSMITYFIIQSFSSIMFKLAMIPFH
SWLMLISETLSFMIILTIQKLIPLFISVIMSAVMIFNLKLFKKILIFSSISHLSWMIIMM
YSSSNFWMSYMTIYFIM
>ageoemydae_MK814531
WMIILTIIITFSSDNWFIYWLMMEMNLMLFIPLMNNWMVAYFVEQSFSSTLFKLAMIPFH
FWLTSLSELITLFLILTLQKFIPLFISSIFGSLLLFNLKSFKKILIFSSISHQGWMISLI
AMNSNFWFTYMMIYSLL
>dmarginatus_MK905212
WVIMMTILISISSNSWFIYWLSMEMNLMSFIPIMNNSMVIYFIIQSFSSSLFKLAIIPFH
FWIITISESLALFLILSIQKVIPLFISTLMSSILALNLKLIKKLLILSSISHQGWMISLI
FKKINFWVSYIIIYSII
>inipponensis_MW013794
WILFMSILMSISCSFWFPLWMSLEINMMMFIPLMNNSMMNYYIIQSFSSSLFKLGSAPFH
AWFPQISEGLPFFFLLTFQKIIPLFISSMIGSFGGLNQTSLKKILAFSSISHLAWMMTLI
FTNYNFWMLYLLIYSII
>ivespertilionis_MW411447
WVLVLSIFISLSSTFWFSLWMSLEINMLIFIPIMNNSMLNYYVIQSMSSSVFKLGAAPFH
SWFPQIAEGLPFFILTSLQKIIPLHISSMVGSLGGLNQTSFKKILAFSSISHLSWIMSLI
LINQNFWVTYFIIYTLI
>amaculatum_MW719251
WLILITIIISFSSNSWFIFWLMMEMNLLMFMPLMSNSMISYFIIQSFSSSLFKLAVIPFH
FWLTSLSELISLCIILTLQKMIPLLISAIFSSIFAINSKTIKKILIFSSISHQSWIMTLM
IAKSNFWIIYMMVYSLI
>ihexagonus_NC_002010
WILTISILMALSSSFWFALWMSLEINMMIFIPITNNSMVLYYIIQSLASSLFKLAAAPFH
SWFPQISEGMSFFILSSFQKIIPLYISSMVGSLGGLSQTSFKKILAFSSISHPSWIMCLI
MINQNFWLVYFSIYTII
>rsanguineus_NC_002074
WIITISILVSLSSNSWFIFWLMMEINMMSFIPIMNNSMITYFIIQSFSSSLFKLGMIPFH
FWLIMISESLSLLILLTIQKIIPLLISSLLASIMAMKYKLIKQILIFSSISHQGWILCLI
AKKMNFWVSYLMLYSII
>ipersulcatus_NC_004370
WILFMSILMGISCSFWFPLWVSLEINMMMFIPLMNNSIMNYYIIQSSSSSLFKLGSAPFH
MWFPQISEGLPFFLLLTFQKIIPLFISSMMGSFGGLNQTSLKKILAFSSISHLAWMMALI
FSNHNFWMLYLFIYSII
>hflava_NC_005292
WMIMITILISISSNHWFIYWIMMEMNMMMFIPIMKNSMISYFIVQSFSSILFKLGMIPFH
FWLISISEVLSFLLILTIQKIIPLFISLMMSSIMIFNLKMLKKILIFSSISHLSWMIILM
FILSNFWISYMIIYFLM
>iholocyclus_NC_005293
WILGMSIIMSFSTNSWFSFWISMEINMMVFIPLMNNSMINYFIIQSLASSMFKMASAPFH
MWFPQISENISFFLLSTLQKMIPLQISAVIGTLGGFNQTSIRKILAFSSISHLGWMMTLI
MINQYFWIVYFILYTMI
>atriguttatum_NC_005963
WLILMTIMISMSVNSWFIFWMMMEMNLMFFIPILNNSMITYFVIQSFSSTIFKLAIIPFH
FWLISISEMISLFFILSLQKFIPLFISAILGSLSAMNSKMLKKMLIFSSISHQGWMIMLI
MMKSNFWISYLLIYSIM
>iuriae_NC_006078
WMLGLSILMSMSSSSWFSFWLSMEINMMMFIPLMNNSMINYFIIQSLASSMFKLAAAPFH
MWFPQISENISFFLLSTIQKIIPLQISATLGTLGGFNQISLRKILAFSSISHLAWMMTLI
MINQFYWIIYFMMYFFI
>asphenodonti_NC_017745
WMIMITIMITISSNFWFTFWLMMEINLMVFIPLMNNAMITYFIIQSFSSSLFKLAMIPFH
FWITMISESLPLFIILTFQKMIPLIISSVFGSIMALNSKLLKKIMIFSSISHMGWMTILI
FIQSNFWVFYLILYILI
>bconcolor_NC_017756
WMILISILISISSNFWFIYWMMLEINLMAFLPIMNNSLITYFVIQSFSSSLFKLAMIPFH
FWILLMSESLALLILLTIQKVIPLFISSIFGSLMALSSKMIRKIMIFSSISHMGWMTIII
NILSNFWIIYLTIYSLI
>relaphensis_NC_017758
WMLMITIIISMSSKFWFLYWLMMEMNLMMFIPILNNSMMSYFIIQSISSSIFKLAMFPFH
SWLLMISETLSLSLMLTMQKMIPLLFSSTFGSILMINLKLTRKILISSSISHLGWISILI
SFKSKFWFIYMIMYSYI
>nnamaqua_NC_019663
YFIILCIIFSFSSNNWFLIWVMMEISLISFMPIIKSALMIYFLIQSLSSILFKIGFPPFH
SWMIQMSNGLHLFFMITLMKIIPFYFSIFLSTILGLNQTLTPKIIIFSSISHMNWMLSIM
MYYYLSWIPYFLIYTLI
>acajennense_NC_020333
WLIVMTILISLSSNSWFILWLMMEMNLLIFISILNNLMVSYFVIQSFSSTIFKLAVVPFH
FWLTSLSEMISLWVILTMQKMIPLIVSSIIGSILALNSKTIKKILIFSSISHQGWMISLI
LMKSNFWLTYLLIYSTL
>hformosensis_NC_020334
WMIMITIMISISSNHWFIYWIMMEMNMMMFIPILKNSMITYFVIQSFSSILFKLAMIPFH
SWLISISETLSFLIILTFQKIIPLFISLMMSSIMIFNLKILKKILIFSSISHLSWMIMIM
FMSSNFWISYMIIYFMM
>hinermis_NC_020335
WMILITILITISSKFWFIFWLMMEMNMMMFIPILKNSMITYFIIQSFSSTLFKLAIVPFH
FWLTMISESLSMFLMLTVQKMIPLFISSIFGSIMALNSKFMKKILIFSSISHLGWMIVLI
YAESNFWISYLLMYTLI
>raustralis_NC_023348
WMITITVLISLSSNSWFIYWLMMEMNMMSFIPLMNNAMITYFVVQAFSSSLFKLGMIPFH
LWLISISEMMSILILLTMQKIIPLLISTFFASLLAMKHKLMKKILIFSSISHQGWILCLL
VKKFNFWIAYLMLYFII
>dnitens_NC_023349
WMIFITILIAISSNSWFVFWLSMEMNLMSFIPIMNYSMVVYFIIQSFSSSLFKLAMMPFH
FWIMMIANSVALFMLLSFQKMIPLFISTLMSSISALNLKQINKLLILSSISHQGWMICLI
AKKINFWITYLIMYSMI
>rgeigyi_NC_023350
WIIIITIFISFSSNSWFIYWLMMEMNMMAFIPIMNNAMITYFVIQAFSSSLFKLGMIPFH
FWMISISEMMSILILLTIQKIIPLLISSLFASILAMKFKMIKKILIFSSISHQGWILCLI
AKNFNFWMTYMLLYFMI
>dsilvarum_NC_026552
WMIMMTILISISSNSWFIYWLSMEMNLMSFIPIMNNSMIIYFIIQSFSSSLFKLAIIPFH
FWIMSISESLALFLILSIQKIIPLFISTLTSSILALNLKLFKKLLILSSISHQGWMISLI
FFKINFWMTYIMIYSII
>aamericanum_NC_027609
WLILLTIFISFSSSSWFIFWLMMEMNLLLFIPILNNLMITYFIIQSFSSSLFKLALIPFH
FWLTSLSEMISLFMLLTMQKLIPLFVSSLLGSLLALNSKTFKKILIFSSISHQGWVLSLI
FVKSNFWISYMLIYSIL
>dnuttalli_NC_028528
WMIMMTILISISSNSWFIYWLSMEMNLMSFIPIMNNSMIIYFIIQSFSSSLFKLAIIPFH
FWIMSISESLALFLILSIQKIIPLFISTLTSSILALNLKLFKKLLILSSISHQGWMISLI
FFKINFWMTYIMIYSII
>asculptum_NC_032369
WLIVMTILISLSSNSWFILWLMMEMNLLIFISILNNLMVSYFVIQSFSSTIFKLAVVPFH
FWLTSLSEMISLWVILTMQKMIPLIVSSIIGSILALNSKTIKKILIFSSISHQGWMISLI
LMKSNFWLTYLLIYSTL
>hconcinna_NC_034785
WMILITILISISSNHWFIFWIMMEMNMMMFIPIMKNSMITYFIIQSFSSILFKLAMIPFH
FWLTSISEILSFLIILTFQKVIPLFISLMLSSIMIFNFKIFKKILIFSSISHLSWMIIIM
FIPSNFWIMYMLIYFMM
>rturanicus_NC_035946
WVIIISILTSLSSNSWFIFWLMMEINMMSFIPIMNNSMITYFIIQSFSSSLFKLGMIPFH
FWLILISESLSLLILLTIQKIIPLLISSLMASIMAMKHKLMKKILILSSISHQGWILCLI
AKKMNFWISYLIMYSTI
>itasmani_NC_041086
WIMIMSIIMSFSTNSWFSFWISMEINMMVFIPMMNNSMIYYFIIQSMASSMFKLASAPFH
SWFPIISEGLTFFLLSTFQKLIPLQMSALIGSFGGFNQKSTRKILAFSSISHLSWMMTLI
MCNQFFWLIYFIIYSFL
>areitcorreai_25
WFLMSSIMMAFSTSSLFFLWICLEINMMSFIPLMYNSIVMYFLIQSTASSIYKLGAAPFH
IWFPQISEGLSLSILLTFQKMIPSYISAMIGSFGGFNQSSLRKILAFSSISHLSWILSLT
LTASNFWLIYLVIYSTI
>atabajara_29B
WFLLMSIMMAFSSSSLFFLWICLEINMMSFIPLMFNSTVTYFLIQSTASSIYKLGSAPFH
IWFPQVSEGLSLLILLTLQKMIPLYISALMGSFGGFNQFSLRKILAFSSISHLSWILTLL
LVHSNYWLFYLAIYSTI
>omegnini_31
WFLIISILMSFSTSSFFFLWMCMEINMMSFIPLLNNSMMMYFIIQAFSSSMLKMGASPFH
MWFPLMVEGLSFFLVSTFQKLIPLYMSALIGSIGGFNQFSIRKLMAFSSISHIAWMLTLI
SINSNLWILYFLIYTMI
>ofurcosus_2
WVISTSIIMAFSSSSMFYLWVALEINMMSFVPFMNNSMVMYFIIQAFASSMFKIGAAPFH
VWFPQISEGIALFMLSTIQKIIPLHISAMIGSFGGFNQISLRKILAFSSISHLAWMMSLI
YSNSNMWLIYMAIYSLI
>orudis_11
WLIMMTIILSFSTNSFLFLWICLEINMMSFIPLMNNSMMLYFLIQASASSIFKMAAIPFH
FWFPQVSEGLSFFILSSLQKIIPLYITSMGGSILGFNQFSIRKILAFSSITHLAWMMTLI
YINSNIWILYMMVYSTI
>acapensis_29
WFILTSIILSFSTSSFFFLWVCLEINMMSFIPLMHNSIMMYFLVQSFASSIFKLGAAPFH
IWFPQISEGLAFLILLTLQKMIPLYINSMIGSLGGFSQFSIRKILAFSSIAHLAWILALQ
FSESNFWIIYMLLYSLI
>otartakovskyi_1
WLLIITILMALSSSSLMALWLCLEINMMSFIPLMNEGLTLYFIVQALASSIFKLGTAPFH
FWFPQISEGLTFFILTTIQKFIPLHISATIGSLGGFSQFSVRKILAFSSIAHLSWMLSLI
YTESNLWLIYLIVYMSL
>acerradoensis_2
WFLFVSITMSFSSSSLFFLWLCLEINMMSFIPLMFNSIMMYFLIQSSASSIYKLGAAPFH
MWFPQVSEGLILLILLTIQKMIPLYISASVGSMGGFNQFSIRKILAFSSIAHLAWIMVLQ
LLESNFWLVYLTLYSTI
>oturicata_Ocala2
WFIMLSIFISISSSSFLFLWMCLEINMMAFVPLMNNSMITYFIIQALASSAYKVGAAPFH
IWFPQISEGISLLLLSSIQKIIPLHISAMMGSLGGLNQFSIRKILAFSSITHLAWMLSLI
MLNSNMWLMYMLIYTTI
>ozumpti_73
WMIILSVIMAMSTSSMFALWIIMEVNMLAFIPIINNSIILYFIVQSLASSFFKLGAAPFH
SWFPQMSEGLSLFLLTSVQKVIPLFISSVAGTLGGFNQFSVKKILSFSSISHLSWMLSLL
INNSFIWIAYLVIYSII
>afonsecai_6
WFLFMSIILGFSSSSLFFLWICLEINMMSFIPLMYNSTMVYFLIQSTASSFYKLGAAPFH
IWFPQISEGLSLAILLTIQKILPLYISSIIGSFGGLNQFTLRKILAFSSISHLSWILSLL
SIKSNLWILYLVIYSLM
>oturicata_NM3
WFIMLSIFISISSSSFLFLWMCLEINMMAFVPLMNNSMITYFIIQALASSAYKVGAAPFH
IWFPQISEGISLLLLSSIQKIIPLHISAMMGSLGGLNQFSIRKILAFSSITHLAWMLSLI
MLNSNMWLMYMLIYTTI
>arioplatensis_2
WFLISSIIMSLSTSSLFFLWICLEINMMSFIPLMFNSIMMYFLIQSSASSIYKLGAAPFH
MWFPQVSEGLTLSILLTFQKMIPLHISTFIGSFGGFNQMSIRKILAFSSIAHLAWILSLQ
MISNTFWLIYLSIYSFI
>rfaini_82
WFLMMSMIMALSSSSMFFLWICLEINIMSFIPLMNNSIMIYFIIQSVSSSLYKLGSAPFH
FWFPQISEGMSLSILLTLQKIIPLYISLLIGSMGGFNQTTVKKILTFSSISHMSWMMSLL
LIKNNFWMTYLMIYSLI
>orudis_2
WLIMVTIILSFSTNSFLFLWICLEINMMSFIPLMNNSMMLYFLIQASASSIFKMAAIPFH
FWFPQVSEGLSFFILSSLQKIIPLYITSMGGSILGFNQFSIRKILAFSSITHLAWMMTLI
YINSNIWILYMMMYSTI
>oturicata_Travis5
WFIMLSIFISISSSSFLFLWMCLEINMMAFVPLMNNSMITYFIIQALASSAYKVGAAPFH
IWFPQISEGISLLLLSSIQKIIPLHISAMMGSLGGLNQFSIRKILAFSSITHLAWMLSLI
MLNSNMWLMYMLIYTTI
>atabajara_30A
WFLLMSIMMAFSSSSLFFLWICLEINMMSFIPLMFNSTVTYFLIQSTASSIYKLGSAPFH
IWFPQVSEGLSLLILLTLQKMIPLYISALMGSFGGFNQFSLRKILAFSSISHLSWILTLL
LVHSNYWLFYLAIYSTI
>ocompactis_9
WFLIMTIIMAMSTSSMFLIWLSMEMNMMSFIPLISNSTVLYFIPQAFASVIFKLGAAPLH
IWFPHASEGMSFFLLTSTQKIIPLHVSTMIGSIGGLNQFSIRKILAYSSITHLSWMLTLI
MLSSMMWLIYLLIYSMI
>acapensis_1
WFILTSIILSFSTSSFFFLWICLEINMMSFIPLMYNSIMMYFLVQSFASSIFKLGAAPFH
IWFPQISEGLAFLILLTLQKMIPLYINSMIGSLGGFNQFSIRKILAFSSIAHLAWILALQ
FSESNFWIIYMLLYSLI
>overrucosus_2
WMLIISVMMAFSSSSMLALWLCLEINMMSFIPLMNESLTLYFIIQTLASSLFKLGAAPFH
FWLPQISEGLTFFMLTTIQKFIPLHISAAVGSWGGFVQFSLRKILAFSSISHLSWMMSLI
YATSNLWLIYLSVYVAL
>otartakovskyi_2
WLLIITILMALSSSSLMALWLCLEINMMSFIPLMNEGLTLYFIVQALASSIFKLGTAPFH
FWFPQISEGLTFFILTTIQKFIPLHISATIGSLGGFSQFSVRKILAFSSIAHLSWMLSLI
YTESNLWLIYLIVYMSL
>onoorsveldensis_111
WFITITVTMALSSSSMFLIWLSMEMNMMSFIPLISNSTVMYFIPQAFASAVFKIGAAPFH
IWFPQASEGMGFFLLMTIQKIIPLHLSAAIGSIGGLNQFTIRKILAYSSISHLAWIMSLI
MFSSTSWMIYLIIYSII
>aguaporensis_2
WFIITSIIMSFSASSLFFLWICLEINMMSFIPLMFNSIMMYFLVQSTASSIYKLGAAPFH
IWFPQVSEGLSLLILLTIQKMIPLYISSIIGSFGGFNQFSIRKILAFSSISHLAWILTLQ
LSNSNFWMIYLMIYSMI
>acerradoensis_1
WFLFVSITMSFSSSSLFFLWLCLEINMMSFIPLMFNSIMMYFLIQSSASSIYKLGAAPFH
MWFPQVSEGLILLILLTIQKMIPLYISASVGSMGGFNQFSIRKILAFSSIAHLAWIMVLQ
LLESNFWLVYLTLYSTI
>ofurcosus_1
WVISTSIIMAFSSSSMFYLWVALEINMMSFVPFMNNSMVMYFIIQAFASSMFKIGAAPFH
VWFPQISEGIALFMLSTIQKIIPLHISAMIGSFGGFNQISLRKILAFSSISHLAWMMSLI
YSNSNMWLIYMAIYSLI
>overrucosus_1
WMLIISVMMAFSSSSMLALWLCLEINMMSFIPLMNESLTLYFIIQTLASSLFKLGAAPFH
FWLPQISEGLTFFMLTTIQKFIPLHISAAVGSWGGFVQFSLRKILAFSSISHLSWMMSLI
YATSNLWLIYLSVYVAL
>apuertoricensis_3
WFIFMSIIMALSSSSLFFLWLCMEINMMSFIPLMLNMIMLYFLVQSSASSIYKLGAAPFH
MWFPLVSESLMLSILLTIQKMIPLYISATVGSFGGFNQFSIRKILAFSSISHLAWIMTLQ
LLESNFWFIYLLLYSTI
>ohermsi_3
WFLMISIIMALSSSSFFFLWTCLEVNMMSFIPMMNNSMMQYFVIQALASSLFKVGAVPFH
VWFPQVSEGLSFLILSTVQKMIPLQISAVVGSYGGLSQFSTRKILAFSSITHLAWMLSLT
YLKSNLWIHYLLIYFVI
>acapensis_45
WFILTSIILSFSTSSFFFLWVCLEINMMSFIPLMYNSIMMYFLVQSFASSIFKLGAAPFH
IWFPQISEGLAFLILLTLQKMIPLYINSMIGSLGGFNQFSIRKILAFSSIAHLAWILALQ
FSESNFWIIYMLLYSLI
>oturicata_KAN5
WFIMLSIFISISSSSFLFLWMCLEINMMAFVPLMNNSMITYFIIQALASSAYKVGAAPFH
IWFPQISEGISLLLLSSIQKIIPLHISAMMGSLGGLNQFSIRKILAFSSITHLAWMLSLI
MLNSNMWLMYMLIYTTI
>aperuvianus_solo
WFLGTSALMALSSSSLFLLWICLEINMMSFIPLMYNSTLLYFLTQSSASSIYKLGAAPFH
IWFPKISEGLSLAILLTVQKMIPLHISALVGSLGGFTQFTLRKILAFSSISHLAWMLSLL
LLCSNFWLIYLLIYSSI
>aguaporensis_1
WFIITSIIMSFSASSLFFLWICLEINMMSFIPLMFNSIMMYFLVQSTASSIYKLGAAPFH
IWFPQVSEGLSLLILLTIQKMIPLYISSIIGSFGGFNQFSIRKILAFSSISHLAWILTLQ
LSNSNFWMIYLMIYSMI
>apuertoricensis_1
WFIFMSIIMALSSSSLFFLWLCMEINMMSFIPLMLNMIMLYFLVQSSASSIYKLGAAPFH
MWFPLVSESLMLSILLTIQKMIPLYISATVGSFGGFNQFSIRKILAFSSISHLAWIMTLQ
LLESNFWFIYLLLYSTI
>aricei_male
WTLLISMLMSISTSSFFSLWICLEINMMVFIPMMNNSMIYYYISQSLASTIFKLGAAPFH
IWFPEVMEGLVILILVSIQKIIPLYISAIIGSLGGWNQNSIRKILAFSSITHIAWLISLI
ISSSSWWYMYFLIYTLI
>amicrolophi_10
WFLSMSIIMSLSTSSLFFLWVCLEFNMMSFIPLMYNSVMMYFLIQSTASSIYKLGAAPFH
YWLPQISEGLILSILLTLQKMIPLYISAIMGSIGGFNQFSTRKILAFSSISHLAWILSLQ
LINSNFWIIYLMIYSLI
>areitcorreai_2
WFLMSSIMMAFSTSSLFFLWICLEINMMSFIPLMYNSIVMYFLIQSTASSIYKLGAAPFH
IWFPQISEGLSLSILLTFQKMIPSYISAMIGSFGGFNQSSLRKILAFSSISHLSWILSLT
LTASNFWLIYLVIYSMI
>amicrolophi_17
WFLSMSIIMSLSTSSLFFLWVCLEFNMMSFIPLMYNSVMMYFLIQSAASSIYKLGAAPFH
YWLPQISEGLILSILLTLQKMIPFYISAVMGSIGGFNQFSTRKILAFSSISHLAWILSLQ
LINSNFWIIYLMIYSLI
>arioplatensis_1
WFLISSIIMSLSTSSLFFLWICLEINMMSFIPLMFNSIMMYFLIQSSASSIYKLGAAPFH
MWFPQVSEGLTLSILLTFQKMIPLHISTFIGSFGGFNQMSIRKILAFSSIAHLAWILSLQ
MISNTFWLIYLSIYSFI
>pperimilis_GQ222414
CLYFMSLMFCISSNNMFIIWIFIEFNLMFYIPLYNNSMMKYFIIQSISSSMFKMGFFPFS
SWYFQMSENLMWFMLNTLQKMIPLWVNSIFSMIEIWNQISIRWIINSSSLNHFSWMILNM
TSKTNYWETYFFIYFMI
>asp_lamington_KC769586
WILIMSSFLALCSFNWFLLWLMLEVNMMTFIPIMNNSMIKYYIIQVFASSLFKLGSAPFH
IWFPQITEGLSIMMLLTWQKIIPMYISLMIGPLGGFTQISLRKILVYSSITHMGWMLSII
LMMKNFWIYYLLLYSMM
>asp_springbok_KC769588
WNLTISIFMALSSSSFFSLWICLEINMMMFIPLMNSSMILYFISQSLASTIFKLGAAPFH
FWFPEVAEGLPFSLLMTIQKIIPLYMSAFIGSLGGFNQTSLRKLLAFSSIAHMAWMISLI
ISSSIWWTVYFLIYVMM
>apersicus_KJ133581
WILLISAIMSISTSSFFSLWICLEINMMVFIPMMNNSMLYYFISQSLASTIFKLGAAPFH
IWFPEVMEGLVVLILMTIQKIIPLYISAMIGGCGGWSQNSIRKILAFSSITHIAWLISLI
ISSNNWWFLYLSIYSLI
>astriatus_KJ133583
WILILTVFMAMSTSSLFSLWICMEINMMMFMPMMNNSMILYFIIQSLASSIFKLGAAPFH
IWFPQVSEGLPFSFLILNQKLIPLYISSLIGSFGGWNQNSIRKIIAFSTIAHLSWMISII
LCYNNWWTMYFFMYSFI
>awalkerae_KJ133584
WTLLISIILSISTSSFFSLWICLEINMMVFIPMMNNSMIYYFISQSLASTIFKLGAAPFH
IWFPEVMDGLAVLILISIQKIIPLYISAIVGSLGGWNQNSIRKILAFSSITHIAWLISLI
MTSNHWWCLYFLTYSLI
>ocapensis_KJ133586
WFILTSIILSFSTSSFFFLWVCLEINMMSFIPLMHNSIMMYFLVQSFASSIFKLGAAPFH
IWFPQISEGLAFLILLTLQKMIPLYINSMIGSLGGFSQFSIRKILAFSSIAHLAWILALQ
FSESNFWIIYMLLYSLI
>rfaini_KJ133588
WFLMMSMIMALSSSSMFFLWICLEINIMSFIPLMNNSIMIYFIIQSVSSSLYKLGSAPFH
FWFPQISEGMSLSILLTLQKIIPLYISLLIGSMGGFNQTTVKKILTFSSISHMSWMMSLL
LISNNFWMTYLMIYSLI
>ocompactus_KJ133590
WFLIMTIIMAMSTSSMFLIWLSMEMNMMSFIPLISNSTVLYFIPQAFASVIFKLGAAPLH
IWFPHASEGMSFFLLTSTQKIIPLHVSTMIGSIGGLNQFSIRKILAYSSITHLSWMLTLI
MLSSMMWLIYLLIYSMI
>ocostalis_KJ133591
FTLMTTLIMATSSSSMFFLWVCLEINMMSFIPLMNSSVTLYFIIQALASSLFKIGAAPFH
FWLPQISEGLPLLILLSLQKIIPLYISSLVGSAGGFNQSSTRKILTFSSISHLAWILSLI
LLSSNLWILYILIYFPL
>omegnini_KJ133592
WFLIISILMSFSTSSFFFLWMCMEINMMSFIPLLNNSMMMYFIIQAFSSSMLKMGASPFH
MWFPLMVEGLSFFLVSTFQKLIPLYMSALIGSIGGFNQFSIRKLMAFSSISHIAWMLTLI
SINSNLWILYFLIYTMI
>omoubata_NC_004357
WFLIMTIIMAMSTSSMFLIWLSMEMNMMSFIPLISNSTVLYLIPQAFASVIFKLGAAPLH
MWFPHASEGMSFFLLASTQKIIPLHVSTIIGSIGGLNQFSIRKILAYSSITHLSWMLTLI
MLSSMMWLVYLLIYSMI
>oporcinus_KJ133595
WFLIMTMILAMSTSSMFLIWLSMEMNMMSFVPLISNSTILYFIPQAFASVIFKLGAAPLH
IWFPQASEGMSLFLLISIQKIIPLHVSTMIGSVGGLNQLSIRKILAYSSITHLSWMMTLI
MFSSTTWLIYILVYSMI
>ophacochoerus_KJ133596
WFLIMTMIMAMSTSSMFLIWLSMEMNMMSFVPLISNSTILYFIPQAFASIIFKLGAAPFH
IWFPQASEGMSFFLLISIQKIIPLHMSATIGAMGGLNQFSMRKILAYSSITHLSWMMTLI
MFSSTTWLMYILAYSMI
>okalaharensis_KJ133598
WFVIITVMMALSSSSMFFIWLSMEMNMMSFIPLISNSTVMYFIPQAFTSAIFKIGAAPFH
WWFPQASEGMGFFLLLTIQKIIPLHLSAMIGSIGGLNQFTIRKILTYSSISHLAWIMSLI
MFSSTSWLIYLFIYSVI
>opavimentosus_KJ133599
WFLMITVIMALSSSSMFLIWLSMEMNMMSFIPLISNSTVTYFIPQAFASVIFKLGAAPFH
IWLPQSSEGMGFLLLMTVQKIIPLHMSAMIGSIGGLNQFSLRKILAYSSISHLSWMMTLI
SFTSTSWMLYLLIYSMM
>onoorsveldensis_KJ133601
WFITITVTMALSSSSMFLIWLSMEMNMMSFIPLISNSTVMYFIPQAFASAVFKIGAAPFH
IWFPQASEGMGFFLLMTIQKIIPLHLSAAIGSIGGLNQFTIRKILAYSSISHLAWIMSLI
MFSSTSWMIYLIIYSII
>osavignyi_KJ133604
WFLVLSIFMALSTSSTFLIWLSMEMNMMSFIPLIANSTVMYIIPQAFASVIFKLGAAPLH
TWFPQAAEGMGFFLLTTTQKIIPLHMSAMIGSLGGLNQFSMRKILAFSSIAHLSWMMSLV
MISSTSWMIYISIYALI
>obrumpti_KR907229
WGLLASILLALSSFSMFSLWICLEINMMMFIPIMNNSMLLYFIIQSLASSLFKLGAAPFH
SWFPQVSEGLSFSLLIIFQKMIPLYISSIIGSLGGWNQNSLRKIIAFSSIAHLAWMIAII
KIFSHWWLIYFSIYSLI
>cboueti_KR907232
NIMILAIIIAMSSITNFFLWISMEINTMSFIPIMYNSMMMYFIIQSLTSSIFKIAAAPFH
MWLPEISEGLTLGILLTLQKIIPLYVSAMMGSLGSFGQHSVRKLLVFSSITHLSWMMTLI
SLNSFMWMMYLIIYSII
>cboueti_KR907236
NIMIMAMFLALSSSSKFVLWISMEINMMSFIPIMFDSMIMYFIIQAITSSLFKIAAAPFH
FWLPELSEGLALSILLTMQKMIPLFVSAFIGSLGSFNQHSLRKLMVYSSIAHLSWMMCLI
MLNSFMWIIYLIMYTTI
>owaterbergensis_KR907251
WFLVITMIMAVSTSSMFLIWLSMEMNMMSFIPLISNSTILYFIPQAFASIIFKLGAAPFH
SWFPQASEGMSLFLLISIQKIIPLHMSAMIGSMGGLNQSSMRKILAYSSITHLSWMMTLI
MFSSTTWLIYILAYSMI
>ozumpti_KR907254
WMIILSVIMAMSTSSMFALWIIMEVNMLAFIPIINNSIILYFIVQSLASSFFKLGAAPFH
SWFPQMSEGLSLFLLTSVQKVIPLFISSVAGTLGGFNQFSVKKILSFSSISHLSWMLSLL
INNSFIWIAYLVIYSII
>ozumpti_KR907257
WMIILSVIMAMSTSSMFALWIIMEINMLAFIPIINNSIILYFIVQSLASSFFKLGAAPFH
SWFPQMSEGLSLFLLTSVQKVIPLFISSVAGTLGGFNQFSVKKILSFSSISHLSWMLSLL
INNSFIWIAYLVIYSII
>cconfusus_KY457514
NMMIMSIMMALSSSSLFYLWMTLEINMMSFVPMLLYSMFIYFIIQTFSSSIFKLAAAPFH
MWLTEMSEGVALGIALTLQKIIPLYICAIMGSMGGFNQFSIHKLLVYSSVTHMAWMMCLI
KCNNSNWLIYLMTYMMS
>pperingueyi_KY457517
WILILSVIMAVSTSSLFSLWICLEINMMMFMPMMNNSMILYFIIQSLASSIYKLGAAPFH
IWFPQVAEGLPFSFLILIQKLIPLYISSIFGSLGGWNQNSLRKIITFSSIAHLSWMISII
MCFNSWWILYFIMYSFI
>stransgariepinus_KY457523
WFLLLSIIMAISTSSLFSLWVCLEINMMMFIPLMNNSMLLYFIVQSLASSIFKLGASPFH
MWFPQVSEGLSLCFLILIQKIIPLYISSMIGSLGGWNQNSIRKIITFSSIAHLAWMISMI
SCSNNWWILYFIIYSFI
>oturicata_KAN_MF818021
WFIMLSIFISISSSSFLFLWMCLEINMMAFVPLMNNSMITYFIIQALASSAYKVGAAPFH
IWFPQISEGISLLLLSSIQKIIPLHISAMMGSLGGLNQFSIRKILAFSSITHLAWMLSLI
MLNSNMWLMYMLIYTTI
>otholozani_MF818023
WMLAISIMMALSSSSMMALWLCLEINMMSFIPLMNESLTLYFIVQALASSIFKLGAPPFH
FWFPQICEGLTFFLLTTIQKFIPLHISTIVGSFGGFTQFSIRKILAFSSIAHLGWMMSLI
YTTSSLWLIYLLTYLTL
>osonrai_MF818026
FTLMITLIMAVSSSSMFFLWICLEINMMSYIPLMNSSITLYFIIQALASSLFKIGAAPFH
FWLPQISEGLPLLLLLSLQKIIPLYISSMIGSAGGFNQSSTRKILTFSSISHLAWILSLI
LLSSNLWILYILIYFPV
>oparkeri_MF818029
WFIMLSIIIAISSSSFLFLWMCLEINMMAFVPLMNNSMIFYFIIQALASSAYKIGAAPFH
IWFPQVSEGISLFLLSTIQKIIPLHISAMMGAFGGLNQFSIRKILAFSSITHLSWILSLI
TINSNTWLMYMLIYTVI
>ohermsi_MF818032
WFLMISIIMALSSSSFFFLWTCLEVNMMSFIPMMNNSMMQYFVIQALASSLFKVGAVPFH
VWFPQVSEGLSFLILSTVQKMIPLQISAVVGSYGGLSQFSTRKILAFSSITHLAWMLSLT
YLKSNLWIHYLLIYFVI
>ocoriaceus_MG593161
WSLSMSIMIALSSSSFFFTWMALEINMMSFIPLMNNSMLLYLIIQSTASSLFKVGAAPFH
YWFPLISEGMSLFVLSTIQKIIPLYISSLIGSTGGFNQTSFRKILAFSSITHIAWMLTLI
FLNSNLWMVYLAIYTVI
>oturicata_FLO_MG593162
WFIMLSIIIAISSSSFLFLWMCLEINMMAFVPLMNNSMIFYFIIQALASSAYKIGAAPFH
IWFPQVSEGISLFLLSTIQKIIPLHISAMMGAFGGLNQFSIRKILAFSSITHLSWILSLI
TINSNTWLMYMLIYTVI
>cvespertilionis_MT680027
WSLFISIFMAFSTSSLFSLWISMEVNMMSFIPIMNNSIILYFMVQALASSLFKMGAAPFH
IWFPQVSEGMTFLILSTIQKLIPLQVSSLLGSLGGLNQISIRKIMAFSSITHLAWMLSLI
LINSNLWLVYFLIYTLI
>cvespertilionis_MT762370
WSLLISIFMAFSTSSLFSLWISMEVNMMSFIPIMNNSIILYFMIQALASSLFKMGAAPFH
IWFPQVSEGMTFLILSTIQKLIPLQASSLFGSLGGLNQISIRKIMAFSSITHLAWMLSLI
LINSNLWIVYFLIYSLI
>lpolyphemus_NC_003057
LPLILGTMITMSSSSWLMAWMGLEMNLMGFIPLISEASLKYFLIQTIASSTFKLGAAPFH
MWLPTVAEGLNCLILMSWQKMAPLSISAISGSMGGLNQTSLRKILAFSSISHMAWMLSSM
LISKMLWLFYIFIYSII
>omoubata_NC_004357
WFLIMTVIMAMSTSSMFLIWLSMEMNMMSFIPLISNSTVLYFIPQAFASVIFKLGAAPLH
IWFPHASEGMSFFLLTSTQKIIPLHVSTVIGSIGGLNQFSIRKILAYSSITHLSWMLTLI
MLSSMMWLVYLLTYSMI
>vdestructor_NC_004454
VLLVMVSLMSFSVESWFFLWVMLEFNLLFFMFYIFNSMMKYFIIQSFLSMLLKMGLFPFH
FWLVDVGEGLGFIVFLTLQKLIPLYINNLMGVVMMYNQNSLRKVLVYSSMVHLTWIIMLL
NLNSSYWFIYFFIYLIN
>acapensis_AB075953
WFILTSIILSFSTSSFFFLWVCLEINMMSFIPLMYNSIMMYFLVQSFASSIFKLGAAPFH
IWFPQISEGLAFLILLTLQKMIPLYINSMIGSLGGFNQFSVRKILAFSSIAHLAWILALQ
FSESNFWFIYMLLYSLI
>aafricolumbae_NC_019642
WNLIISILMALSSSSFFSLWICLEINMMMFIPLMNNSMILYFISQSLASTVFKLGAAPFH
FWFPEVSEGLSLSLLMTIQKVIPLYMSSLIGSLGGFNQTSIRKLLAFSSIAHIAWMISLI
ISSSIWWTIYLLVYFLM
>amexicanus_NC_023340
WFLISSLIMSLSSSSLFFLWMCLEINIMSFIPLMHNSIMMYFLIQSTASSIFKLGVAPFH
IWFPQISEGLSLGILLTIQKIIPLYISSIIGSVGGFNQFSIRKILAFSSIAHLAWILSLL
MINSNFWSIYLTIYSII
>alagenoplastis_NC_023369
WTLIITIVMSFSTSSFFSLWICLEMNMMMFIPIMNNSITFYFITQSLASTIFKLGAAPFH
IWFPEVSEGLSLLVLMTLQKLIPLLISTTVGSLGGWNQNSIRKILAFSSITHIGWMISLI
MNAKTWWLMYFFIYSFI
>aminiatus_NC_023371
WTLLLSIIMSISTSSFFSLWICLEINMMVFIPMMNNSMIFYFISQSLASTIFKLGAAPFH
IWFPEVMNGLAALILISIQKIIPLYISAFVGGLGGWNQTSIMKILAFSSITHISWLISLI
ISANYWWYFYFFIYSFI
>orostratus_NC_023372
WVMILSILMAFSSSSLIFLWMCLEINMMSFIPVLNNSTVIYFIIQALASSLFKLGAAPFH
SWFPQISEGISFFLLTTIQKMIPFYVSTIFGSLGGFNQTSFRKLLAFSSITHMAWMLSLI
LMN-NLWILYLLIYSII
>obrasiliensis_NC_023373
WTLMMSIIMALSSSSLFLLWMSLEINMMSFIPMMNNSMIMYFIIQAMASSLFKIGAAPFH
IWFPQISEGVSFLLLSTIQKMIPLYISASIGSLGGLNQFSLRKILAFSSITHMSWMLSLT
LLTCGMWIIYLLIYSII
>namazoniensis_NC_033900
WFLISSVIMSFSSSSMFFLWMCLEINMMSFIPMMHNSIVTYFLIQSTASSIFKLGMSPFH
SWLPQISEGLSLSILLTIQKMIPLYISATIGSLGGFNQFSIRKILAFSSISHLSWVSTLL
MINSNFWLTYLLIYSFI
>ophacochoreus_78
WFLIMTMIMAMSTSSMFLIWLSMEMNMMSFVPLISNSTILYFIPQAFASIIFKLGAAPFH
IWFPQASEGMSFFLLISIQKIIPLHMSATIGAMGGLNQFSMRKILAYSSITHLSWMMTLI
MFSSTTWLMYILAYSMI
>aspheniscus_36
WFLFMSILMSLSSSSLFFIWICLEVNMMSFIPLMFNSIISYFLIQSSASSIYKLGASPFH
MWLPQVSESMTLLTLLTIQKIIPLQVSSISGTMGGFNQFSIRKILAFSSISHMAWIMTLM
LISSNFWMIYLTLYSLI
>aspheniscus_38
WFLFMSILMSLSSSSLFFIWICLEVNMMSFIPLMFNSVISYFLIQSSASSVYKLGASPFH
MWLPQVSESMTLLTLLTIQKIIPLQVSSISGTMGGFNQFSIRKILAFSSISHMAWIMTLM
LISSNFWMIYLTLYSLI
>aafricolumbae_33
WNLIISILMALSSSSFFSLWICLEINMMMFIPLMNNSMILYFISQSLASTVFKLGAAPFH
FWFPEVSEGLSLSLLMTIQKVIPLYMSSLIGSLGGFNQTSIRKLLAFSSIAHIAWMISLI
ISSSIWWTIYLLVYFLM
>aamblus_44
WFLTLSILMSLSSSSLFFLWICLEVNMMSFIPLMFNGIISYFLIQSISSSFYKLGASPFH
MWLPQVSESLNLVIFLTIQKIIPLQISSAMGAMGGFNQFSIRKILAFSSISHLAWMMTLL
MLCSNLWIIYMTIYLCI
>acapensis_KJ133587
WFILTSIILSFSTSSFFFLWVCLEINMMSFIPLMHNSIMMYFLVQSFASSIFKLGAAPFH
IWFPQISEGLAFLILLTLQKMIPLYINSMIGSLGGFSQFSIRKILAFSSIAHLAWILALQ
FSESNFWIIYMLLYSLI
>obrumpti_BJM2017_KY457511
WSLTSSIIMAISSTSMFSLWICMEINMMMFIPLMNNSMLLYFTIQATASSLFKLGAAPFH
FWFPQVSEGLSFFTLTIFQKIIPLYISSVIGPLGGWNQISIRKIIAFSSISHLAWIISII
KISSNWWILYFFIYSMI
>ocompactus_KJ133590
WFLIMTIIMAMSTSSMFLIWLSMEMNMMSFIPLISNSTVLYFIPQAFASVIFKLGAAPLH
IWFPHASEGMSFFLLTSTQKIIPLHVSTMIGSIGGLNQFSIRKILAYSSITHLSWMLTLI
MLSSMMWLIYLLIYSMI
>aperopteryx_1
WTLIMSLFIAMSSSSLFFLWISLEVNMMSFIPLMYNSIVLYFLVQSFASSIYKLGAAPFH
MWFPQVSEGLSFTILLTIQKMIPLHISALIGSLGGFNQFSLRKILSFSSISHLSWMLTLL
MFNSNFWMIYLFIYSLI
>
WFLFMSIILGFSSSSLFFLWICLEINMMSFIPLMYNSTMVYFLIQSTASSFYKLGAAPFH
IWFPQISEGLSLAILLTIQKILPLYISSIIGSFGGLNQFTLRKILAFSSISHLSWILSLL
SIKSNLWILYLVIYSLM
>olagophilus_N1
WTLITSIILAISTSSMFSLWICLEVNMMMFIPLMNNSMMLYFIVQSLASSIFKLGAAPFH
IWFPQISEGLSFTILILIQKIIPLYISSIIGSLGGWNQNSLRKIIAFSSISHLAWMISIM
ISKSNWWLIYFFTYSFI
>amimon_2
WFLIVSIMMALSSSSLFFLWICLEINMMSFIPLMYNSIILYFLIQSTASSIFKVGAAPFH
IWFPQISEGLSLSILLTIQKIIPLYISAFIGSFGGFNQFSLRKILAFSSISHLSWILTLL
LINSNFWLIYLSIYSLI
>apersicus_35
WILLISAIMSISTSSFFSLWICLEINMMVFIPMMNNSMLYYFISQSLASTIFKLGAAPFH
IWFPEVMEGLVVLILMTIQKIIPLYISAMIGGCGGWSQNSIRKILAFSSITHIAWLISLI
ISSNNWWFLYLSIYSLI
>amimon_3
WFLIVSIMMALSSSSLFFLWICLEINMMSFIPLMYNSIILYFLIQSTASSIFKVGAAPFH
IWFPQISEGLSLSILLTIQKIIPLYISAFIGSFGGFNQFSLRKILAFSSISHLSWILTLL
LINSNFWLIYLSIYSLI
>obrumptiL1_17
WSLTSSIIMAISSTSMFSLWICMEINMMMFIPLMNNSMLLYFTIQATASSLFKLGAAPFH
FWFPQVSEGLSFFTLTIFQKIIPLYISSVIGPLGGWNQISIRKIIAFSSISHLAWIISII
KISSNWWILYFFIYSMI
>ipacificus_female
WILLMSILMAISCSFWFPLWVSLEINMMMFIPLMNNSIMNYYIIQSFSSSLFKLGSAPFH
AWFPQISEGLPFFFLLTFQKIIPLFISSLIGSLGGLNQTSLKKILAFSSISHLAWMMALI
FCNQNFWILYLMIYSII
>omoubata_fe1
WFLIMTIIMAMSTSSMFLIWLSMEMNMMSFIPLISNSTVLYLIPQAFASVIFKLGAAPLH
MWFPHASEGMSFFLLASTQKIIPLHVSTIIGSIGGLNQFSIRKILAYSSITHLSWMLTLI
MLSSMMWLVYLLIYSMI
>ipacificus_male
WILLMSILMAISCSFWFPLWVSLEINMMMFIPLMNNSIMNYYIIQSFSSSLFKLGSAPFH
AWFPQISEGLPFFFLLTFQKIIPLFISSLIGSLGGLNQTSLKKILAFSSISHLAWMMALI
FCNQNFWILYLMIYSII
>ipacificus_WA173
WILAMSIMMAVSTSFWFALWMALEMNMMIFIPMMNNSMVFYYIIQSLASSLFKLAAAPFH
SWFPQISEGMSFFILSTFQKIIPLHISSIVGSLGGLSQTSYKKILAFSSISHLSWIMTLI
MINQNFWMIYFTIYTMI
>amaculatum_1
WLILITIIISFSSNSWFIFWLMMELNLLMFMPLMSNSMISYFIIQSFSSSLFKLAVIPFH
FWLTSLSELISLCIILTLQKMIPLLISAIFSSIFAINSKTIKKILIFSSISHQSWIMTLM
IAKSNFWIIYMLVYSLI
>aperopteryx_2
WTLIMSLFIAMSSSSLFFLWISLEVNMMSFIPLMYNSIVLYFLVQSFASSIYKLGAAPFH
MWFPQVSEGLSFTILLTIQKMIPLHISALIGSLGGFNQFSLRKILSFSSISHLSWMLTLL
MFNSNFWMIYLFIYSLI
>oerraticus_1
FTLMTTLIMATSSSSMFFLWVCLEINMMSFIPLMNSSVTLYFIIQALASSLFKIGAAPFH
FWLPQISEGLPLLLLLSLQKIIPLYISALMGSAGGFNQSSTRKILTFSSISHLAWILSLI
LLSSNLWILYILIYFPL
>olagophilus_4
WTLITSIILAISTSSMFSLWICLEVNMMMFIPLMNNSMMLYFIVQSLASSIFKLGAAPFH
IWFPQISEGLSFTILILIQKIIPLYISSIIGSLGGWNQNSLRKIIAFSSISHLAWMISIM
ISKSNWWLIYFFTYSFI
>amixtum_1
WLIVMTILISLSTDSWFVLWLMMEMNLLMFIPILNNLMVSYFIIQSFSSTLFKLASIPFH
FWLTSLSEMISLWIILTLQKFIPLTVSSIISSILALNSKTVKKILIFSSISHQGWIISLI
LMKSNFWLTYMLIYSSL
>oerraticus_2
FTLMTTLIMATSSSSMFFLWVCLEINMMSFIPLMNSSVTLYFIIQALASSLFKIGAAPFH
FWLPQISEGLPLLLLLSLQKIIPLYISALMGSAGGFNQSSTRKILTFSSISHLAWILSLI
LLSSNLWILYILIYFPL
>olagophilus_8
WTLITSIILAISTSSMFSLWICLEVNMMMFIPLMNNSMMLYFIVQSLASSIFKLGAAPFH
IWFPQISEGLSFTILILIQKIIPLYISSIIGSLGGWNQNSLRKIIAFSSISHLAWMISIM
ISKSNWWLIYFFTYSFI
>aatacamensis_23
WFLITSIIMSYSASSLFFLWVCLEINMMSFIPLMFNSIMMYFLIQSFASSIYKLGAAPFH
IWFPQVSEGLSLAILMTFQKMIPLYISAIIGSFGGFNQFSIRKILAFSSISHLAWIMTLQ
LINSNFWLIYLSIYSLI
>dalbipictus_1
WVIFITILIAISSNSWFVFWLSMEMNLMSFIPIMNYSMVVYFIIQSFSSSLFKLAMMPFH
FWIMMIANSVALFMLLSFQKMIPLFISTLMSSITALNLKQINKLLILSSISHQGWMMCLI
VKKINFWITYLIMYSMI
>owaterbegensis_SD2_22
WFLVITMIMAVSTSSMFLIWLSMEMNMMSFIPLISNSTILYFIPQAFASIIFKLGAAPFH
SWFPQASEGMSLFLLISIQKIIPLHMSAMIGSMGGLNQSSMRKILAYSSITHLSWMMTLI
MFSSTTWLIYILAYSMI
>rmicroplus_KP143546
WMITITVLISLSSNSWFIYWLMMEMNMMSFIPLMNNAMITYFVVQAFSSSLFKLGMIPFH
LWLISISEMMSILILLTMQKIIPLLISTFFASFLAMKHKLMKKILIFSSISHQGWILCLL
VKKLNFWIAYLMLYFII
>rmicroplus_KY457541
WMITITVLISLSSNSWFIYWLMMEMNMMSFIPLMNNAMITYFVVQAFSSSLFKLGMIPFH
LWLISISEMMSILILLTMQKIIPLLISTFFASFLAMKHKLMKKILIFSSISHQGWILCLL
VKKLNFWIAYLMLYFII
>abituberculata_AY457170
VMFIMTIVWGSSSLSWFSMWMALEMNTMMFMPLMWESVMKYFLIQGISSMMFKIGMFPFM
FWYVEVIVKCSMKMILTIQKFLPMMMNAILGAISALNQTGLKKIISFSSITQMSWMVMSI
YMGFSLYLIYFFVYSLI
>enicholsi_KM999989
SFIMEMLILMLGCV----------LMMLIFIVFLTILMMMLFNVN-------NLGKNPKK
GGSPSMLEMFQFLKLNVLSSEFVLKFISIQLNWFKEEQFNNHRILLWVVISKELYTLLII
TAKDEIWMKFVKITQIG
>srarior_NC_013474
SMLIFSTLLAFSSNNWFQLWAALEVNMMVFIPIMFMSMIKYFIFQSSASIIFKLGMAPIY
FWLPQMIEGLNMTILLTWQKLIPLFISAMLGSLMMIKQTSLRKLLAYSSITHMAWILFLI
TNQSMYWTFYFICYSIL
>nnamaqua_HVP1
YFIILCIIFSFSSNNWFLIWVMMEISLISFIPIIKSALMIYFLIQSLSSILFKIGFPPFH
SWMIQMSNGLHLFFMITLMKIIPFYFSIFLSTILGLNQTLIPKIIIFSSISHMNWMLSIM
MYYYFSWIPYFLIYTLI
>obrumpti_L2
WSLTSSIIMAISSTSMFSLWICMEINMMMFIPLMNNSMLLYFTIQATASSLFKLGAAPFH
FWFPQVSEGLSFFTLTIFQKIIPLYISSVIGPLGGWNQISIRKIIAFSSISHLAWIISII
KISSNWWILYFFIYSMI
>obrumpti_ssp_KY457510
WSLTSSIIMAISSTSMFSLWICMEINMMMFIPLMNNSMLLYFTIQATASSLFKLGAAPFH
FWFPQVSEGLSFFTLTIFQKIIPLYISSVIGPLGGWNQISIRKIIAFSSISHLAWIISII
KISSNWWILYFFIYSMI
>argas_sp_SA
WTLLISMLMSISTSSFFSLWICLEINMMVFIPMMNNSMIYYYISQSLASTIFKLGAAPFH
IWFPEVMEGLVILILVSIQKIIPLYISAIIGSLGGWNQNSIRKILAFSSITHIAWLISLI
ISSSNWWYMYFLIYTLI
