# Supplementary material for: Amplification and sequencing of entire tick mitochondrial genomes for a phylogenomic analysis
Source: Sci Rep. 2022 Nov 11;12:19310. doi: 10.1038/s41598-022-23393-5 (PMC9652274; doi:10.1038/s41598-022-23393-5)
Supplement: Supplementary file 12 — Supplementary Information 12. [file 41598_2022_23393_MOESM12_ESM.txt]

>rsimus_52
KEKNSPFECGFDPFSLSRVPFSLKFFFIGIVFLIFDVEIVVILPLPINLLILLGLLYEFK
YTMLDW
>ahebraeum_50
KEKLSPFECGFDPFSLSRVPFSLKFFFIAIIFLIFDVEIIIILPYPINLIILFGLLYEWK
SGMIEW
>atholloni_100
KEKLSPFECGFDPFSISRVPFSLKFFFIAIIFLIFDVEIVIILPFPINLIIMFGLFFEWK
SGMIDW
>iscapularis_2
KEKLSPFECGFDPFSLSRIPFSLKFFLIAIIFLIFDIEIVIILPFPINILISWGLIYEWK
KGMLEW
>irubicundus_7
KEKLSPFECGFDPFSISRVPFSLKFFLITIIFLIFDVEIVIILPFPINIMIMWGLLYEWN
KGMLEW
>aamericanum_1
KEKLSPFECGFDPFSLSRVPFSLKFFFLGIVFLVFDIEIIVILPYPINLIILFGLLFEWK
SGMIEW
>dalbipictus_1
KEKNSPFECGFDPFSLSRVPFSLKFFLIGIIFLVFDVEIVVILPFPINFLILLGLLYEYK
FSMIDW
>dvariabilis_2
KEKNSPFECGFDPFSLSRVPFSLKFFLIGIIFLVFDVEIVVILPFPINLLILLGLLYEYK
FSMIDW
>rannulatus_1
KEKNSPFECGFDPFSLSRVPFSLKFFFIGIIFLIFDVEIVVILPFPINFMILMGLLYELN
YSMLDW
>hlongicornis_3
KEKLSPFECGFDPFSFSRVPFSLKFFYIGIVFLIFDVEIVIIIPFPVNFIIFMGLIFEWK
LGMIDW
>hmarginatum_1
KEKNSPFECGFDPFSLSRVPFSLKFFLIGIVFLIFDVEIVVILPFPINMLILLGLIYELN
YSMINW
>rmaculatus_44
KEKNTPFECGFDPFSLSRVPFSLKFFFIGIVFLIFDVEIVVILPFPINILIFLGLLYELK
YSMLDW
>
KEKNSPFECGFDPFSLSRVPFSLKFFFIGIIFLIFDVEIVVILPFPINFMILLGLLYELN
YSMLDW
>rsanguineus_1
KEKNSPFECGFDPFSLSRVPFSLKFFFVGIVFLIFDVEIVVILPFPINFLIVLGLLYEFK
YSMLDW
>rzambeziensis_59
KEKNSPFECGFDPFSLSRVPFSLKFFFIGIVFLIFDVEIVVIIPFPINILILLGLLYEFK
YSMLDW
>revertsi_125
KEKNSPFECGFDPFSLSRVPFSLKFFFVGIIFLIFDVEIVVILPFPINIVIFMGLLYELN
YSMLDW
>iricinus_3
KEKLSPFECGFDPFSLSRIPFSLKFFLIAIIFLIFDIEIVIILPFPINILISWGLIYEWK
KGMLEW
>iscapularis_3
KEKLSPFECGFDPFSLSRIPFSLKFFLIAIIFLIFDIEIVIILPFPINILISWGLIYEWK
KGMLEW
>iricinus_KF197132
KEKLSPFECGFDPFSLSRIPFSLKFFLIAIIFLIFDIEIVIILPFPINILISWGLIYEWK
KGMLEW
>nnamaqua_KR907248
KEKNSPFECGFDPFSMTRISFSIHFFTICIMFLIFDIEIIIIIPLPVIFLIFIGLLYEWK
KGLIEW
>ahebraeum_KY457512
KEKLSPFECGFDPFSLSRVPFSLKFFFIAIIFLIFDVEIIIILPYPINLIILFGLLYEWK
SGMIEW
>amarmoreum_KY457516
KEKLSPFECGFDPFSCSRVPFSLKFFFIAIIFLIFDVEIIT-----INLIILFGLLNEWK
KGMIDW
>atholloni_KY457521
KEKLSPFECGFDPFSISRVPFSLKFFFIAIIFLIFDVEIVIILPFPINLIIMFGLFFEWK
SGMIDW
>rdecoloratus_KY457525
KEKNSPFECGFDPFSLSRVPFSLKFFFIGIIFLIFDVEIVVILPFPINVMILLGLLYELN
YSMLDW
>drhinocerinus_KY457527
KEKSSPFECGFDPFSMSRVPFSLKFFLIGIIFLVFDVEIVMILPFPINFLIFLGLLYEYK
YSMLDW
>hrufipes_KY457528
KEKNSPFECGFDPFSLSRVPFSLKFFLIGIVFLIFDVEIVVILPFPINMLILLGLIYELN
YSMINW
>htruncatum_KY457529
KEKNSPFECGFDPFSLSRVPFSLKFFLIGIVFLIFDVEIVVILPFPINVLILLGLLYELN
YSMINW
>irubicundus_KY457530
KEKLSPFECGFDPFSISRVPFSLKFFLITIIFLIFDVEIVIILPFPINIMIMWGLLYEWN
KGMLEW
>isimplex_KY457532
KEKLSPFECGFDPFSLSRIPFSLKFFLISIIFLIFDIEIVIMLPFPINLMMLWGLIYEWN
KSMLEW
>rappendiculatus_KY457535
KEKNSPFECGFDPFSLSRVPFSLKFFFIGIVFLIFDVEIVVIIPFPINILILLGLLYEFK
YSMLDW
>revertsi_KY457537
KEKNSPFECGFDPFSLSRVPFSLKFFFVGIIFLIFDVEIVVILPFPINIVIFMGLLYELN
YSMLDW
>rmaculatus_KY457539
KEKNTPFECGFDPFSLSRVPFSLKFFFIGIVFLIFDVEIVVILPFPINILIFLGLLYELK
YSMLDW
>rsimus_KY457542
KEKNSPFECGFDPFSLSRVPFSLKFFFIGIVFLIFDVEIVVILPLPINLLILLGLLYEFK
YTMLDW
>rzambeziensis_KY457543
KEKNSPFECGFDPFSLSRVPFSLKFFFIGIVFLIFDVEIVVIIPFPINILILLGLLYEFK
YSMLDW
>atestudinarium_LC553841
KEKLSPFECGFDPFSLSRVPFSLKFFFIAIIFLIFDVEIIIIMPYPINLIIMFGLFFEWK
NGMIDW
>rnuttalli_MF818020
KEKNSPFECGFDPFSLSRVPFSLKFFLIGIIFLVFDVEIVIILPFPINLLILIGFLYEFK
YSMLEW
>hlongicornis_MG450553
KEKLSPFECGFDPFSFSRVPFSLKFFYIGIVFLIFDVEIVIIIPFPVNFIIFMGLIFEWK
LGMIDW
>ageoemydae_MK814531
KEKLSPFECGFDPFSISRVPFSLKFFFIAIIFLIFDVEIVIIMPFPINLIIMMGLIMEWK
LGMIDW
>dmarginatus_MK905212
KEKNSPFECGFDPFSLSRIPFSLKFFLIGIIFLVFDVEIVIIIPFPINLLILLGLLYEYK
YSMLDW
>inipponensis_MW013794
KEKLSPFECGFDPFSLSRIPFSLKFFLIAVIFLIFDIEIVIILPFPINIFVAWGLIYEWK
KGMLEW
>ivespertilionis_MW411447
KEKLSPFECGFDPFSLSRVPFSLKFFLISIIFLIFDIEIVIMLPFPINLMMLWGLIYEWN
KSMLEW
>amaculatum_MW719251
KEKLSPFECGFDPFSMSRLPFSLKFFFIGIVFLIFDVEIIVILPYPINMIILLGLLFEWK
FGMIDW
>ihexagonus_NC_002010
KEKLSPFECGFDPFSLSRIPFSLKFFLISIIFLIFDIEIVIILPLPINTLILWGLIYEWN
KGMLEW
>rsanguineus_NC_002074
KEKNSPFECGFDPFSLSRVPFSLKFFFVGIVFLIFDVEIVVILPFPINFLIVLGLLYEFK
YSMLDR
>ipersulcatus_NC_004370
KEKLSPFECGFDPFSLSRVPFSLKFFLIAIIFLIFDIEIVIILPFPINILISWGLIYEWK
KGMLEW
>hflava_NC_005292
KEKLSPFECGFDPFSFSRVPFSLKFFFIGIVFLIFDVEIIIILPFPINLIIMLGLVMEWK
LGMIDW
>iholocyclus_NC_005293
KEKLSPFECGFDPFSISRMSFSLKFFMIAIIFLIFDIEIILILPFPIMIIILLGLLYEWN
KGMLEW
>atriguttatum_NC_005963
KEKLSPFECGFDPFTLSRVPFSLKFFFIGIVFLVFDIEIVIVTPFPINFIIILGLLMEWK
KGMIEW
>iuriae_NC_006078
KEKLSPFECGFDPFSISRVSFSLKFFMIAVIFLIFDIEIILILPFPIMLIIFLGLIYEWN
KGMLEW
>asphenodonti_NC_017745
KEKLSPFECGFDPFSFSRASFSLKFFFIGIIFLIFDVEIVLILPYPVNLIIMLGLLYEWK
MGMIDW
>bconcolor_NC_017756
KEKLSPFECGFDPFSQSRLPFSLKFFFIGIVFLIFDVEIIIILPFPINLVIMFGLIYEWN
LGMIDW
>relaphensis_NC_017758
KHKFSPFECGLDPFSSSRVPFSLKFFIIGIIFLVFDIEIILIIPFPINLLMLLGLIYEWK
MGMIDW
>nnamaqua_NC_019663
KEKNSPFECGFDPFSMTRIPFSIHFFTICIMFLIFDIEIIVIIPLPVIFLILIGLLYEWK
KGLIEW
>acajennense_NC_020333
KEKLSPFECGFDPFSLSRVPFSLKFFFLGIVFLVFDVEIIVILPFPINLVILLGFLYEWK
SGMIEW
>hformosensis_NC_020334
KEKLSPFECGFDPFSFSRVPFSLKFFFIGIVFLIFDVEIVIILPFPINSLIFFGLIFEWK
LGMIDW
>hinermis_NC_020335
KEKLSPFECGFDPFSFSRVPFSLKFFFIGIIFLIFDVEIIIILPYPINFIILMGLIFEWK
LGMIDW
>raustralis_NC_023348
KEKNSPFECGFDPFSLSRVPFSLKFFFIGIIFLIFDVEIVVILPFPINFMILLGLLYELN
YSMLDW
>dnitens_NC_023349
KEKYSPFECGFDPFSLSRVPFSLKFFLIGIIFLVFDVEIVVILPFPINFLILLGLLYEYK
FSMIDW
>rgeigyi_NC_023350
KEKNSPFECGFDPFSLSRVPFSLKFFFIGIVFLIFDVEIVVILPFPINIMILMGLLYELN
YSMLDW
>dsilvarum_NC_026552
KEKNSPFECGFDPFSLSRVPFSLKFFLIGIIFLVFDIEIDIIIPFPINLLILLGLLYEYK
FSMLDW
>aamericanum_NC_027609
KEKLSPFECGFDPFSLSRVPFSLKFFFLGIVFLVFDIEIIVILPYPINLIILFGLLFEWK
SGMIEW
>dnuttalli_NC_028528
KEKNSPFECGFDPFSLSRVPFSLKFFLIGIIFLVFDIEIVIIIPFPINLLILLGLLYEYK
FSMLDW
>asculptum_NC_032369
KEKLSPFECGFDPFSLSRVPFSLKFFFLGIVFLVFDVEIIVILPFPINLVILLGFLYEWK
SGMIEW
>hconcinna_NC_034785
KEKLSPFECGFDPFSFSRVPFSLKFFFIGIVFLIFDVEIIIIIPFPINSIILFGLVLEWK
LGMIDW
>rturanicus_NC_035946
KEKNSPFECGFDPFSLSRVPFSLKFFFVGIVFLIFDVEIVVILPFPINLLIMLGLLYEFK
YSMLDW
>itasmani_NC_041086
KEKLSPFECGFDPLSISRMSFSLKFFMIAIIFLIFDIEIILILPFPIMIIIMMGLMYEWK
KGMLEW
>areitcorreai_25
KEKNTPFECGFDPFSLTRQPFSLRYFMISIIFLIFDIEIIILLPFPIILIIFLGLLYEWK
NGMIQW
>atabajara_29B
KEKNSPFECGFDPFSLSRQPFSLRYFMISIIFLIFDIEIIILLPFPIILIIILGLFYEWK
NGMIQW
>omegnini_31
KEKSSPFECGFDPFSTSRKPFSLRFFMISIIFLIFDIEIAILLPYPIILIVFGGLIYEWK
NGMIKW
>ofurcosus_2
KEKNSPFECGFDPFSLSRSPFSIRFFMISIIFIIFDVEIIILLPFPIIIMILIGLIYEWK
MGMIKW
>orudis_11
KEKNSPFECGFDPFSLTRQPFSLRFFMVAIIFLIFDIEIIIILPIIVIMIIILTLLYEWK
NGMIQW
>acapensis_29
KEKNTPFECGFDPFSLARQPFSLRFFTVSILFLIFDVEIIILLPFPIIITIMLGLLYEWK
NGMIQW
>otartakovskyi_1
KEKNSPFECGFDPFSLSRCSFSLRFFMISIIFLIFDIEIVIILPLPILFLIFVGLIYEWK
NGMIEW
>acerradoensis_2
KEKNTPFECGFDPFSITRQPFSLRFFSISIIFLIFDIEIIILLPFPIIMMIMIGLLYEWK
NGMIQW
>oturicata_Ocala2
KEKNSPFECGFDPFSLSRTPFSLRFFMIAIIFLIFDIEIVILLPFPIISLILIGLVYEWK
NGMIEW
>ozumpti_73
KEKNTPFECGFDPFSISRLPFSLRFFMISITFLIFDIEIIIILPIPIISLIFFGLIYEWV
NGMIEW
>afonsecai_6
KEKNSPFECGFDPFSLTRQPFSLRYFMIAIIFLIFDIEIIILLPFPIILLIILSLFYEWK
NGMIQW
>oturicata_NM3
KEKNSPFECGFDPFSLSRTPFSLRFFMIAIIFLIFDIEIVILLPFPIISLILIGLVYEWK
NGMIEW
>arioplatensis_2
KEKNTPFECGFDPFSITRQPFSLRFFSISIIFLIFDIEIIILLPFPIIFIILLGLLYEWK
NGMIQW
>rfaini_82
KEKNSPFECGFDPFSLTRQPFSLRYFMISIIFLIFDIEIIILLPIPIMLMIILSLFYEWK
NGMIQW
>orudis_2
KEKNSPFECGFDPFSLTRQPFSLRFFMVAIIFLIFDIEIIIILPIIVIMIIILTLLYEWK
NGMIQW
>oturicata_Travis5
KEKNSPFECGFDPFSLSRTPFSLRFFMIAIIFLIFDIEIVILLPFPIINLILIGLVYEWK
NGMIEW
>atabajara_30A
KEKNSPFECGFDPFSLSRQPFSLRYFMISIIFLIFDIEIIILLPFPIILIIILGLFYEWK
NGMIQW
>ocompactis_9
KEKNTPFECGFDPFSVSRNPFSIRFFMISIIFIIFDIEIIIILPFPIFLIILMGLIYEWK
NGMIKW
>acapensis_1
KEKNTPFECGFDPFSLARQPFSLRFFTISILFLIFDVEIIILLPFPIIITIILGLLYEWK
NGMIQW
>overrucosus_2
KEKNSPFECGFDPFSLSRCSFSLRFFMISILFLIFDIEIVIILPMPILLLIFIGLIYEWK
NGMIEW
>otartakovskyi_2
KEKNSPFECGFDPFSLSRCSFSLRFFMISIIFLIFDIEIVIILPLPILFLIFVGLIYEWK
NGMIEW
>onoorsveldensis_111
KEKNSPFECGFDPFSISRNPFSIRFFMISIIFIIFDIEIIIILPFPIIFIIFLGLIYEWK
NGMIKW
>aguaporensis_2
KEKNTPFECGFDPFSNTRQPFSLRFFSISIIFLIFDIEIIILLPFPIILMIMLSLLYEWK
NGMIQW
>acerradoensis_1
KEKNTPFECGFDPFSITRQPFSLRFFSISIIFLIFDIEIIILLPFPIIMMIMIGLLYEWK
NGMIQW
>ofurcosus_1
KEKNSPFECGFDPFSLSRSPFSIRFFMISIIFIIFDVEIIILLPFPIIIMILIGLIYEWK
MGMIKW
>overrucosus_1
KEKNSPFECGFDPFSLSRCSFSLRFFMISILFLIFDIEIVIILPMPILLLIFIGLIYEWK
NGMIEW
>apuertoricensis_3
KEKNSPFECGFDPFSIARQPFSLRFFSISIIFLIFDIEIIILLPFPLITMIMIGLFYEWK
NGMIQW
>ohermsi_3
KEKNSPFECGFDPFSIARAPFSLRFFMISIIFLIFDVEIVILLPFPIIITIFVGLVYEWK
NGMIKW
>acapensis_45
KEKNTPFECGFDPFSLARQPFSLRFFTISILFLIFDVEIIILLPFPIIITIMLGLLYEWK
NGMIQW
>oturicata_KAN5
KEKNSPFECGFDPFSLSRTPFSLRFFMIAIIFLIFDIEIVILLPFPIISLILIGLVYEWK
NGMIEW
>aperuvianus_solo
SEKNSPFECGFDPFSLARQPFSLRYFMISIIFLIFDIEIVILLPYPIIFLILLGLLYEWK
NGMIQW
>aguaporensis_1
KEKNTPFECGFDPFSNTRQPFSLRFFSISIIFLIFDIEIIILLPFPIILMIMLSLLYEWK
NGMIQW
>apuertoricensis_1
KEKNSPFECGFDPFSIARQPFSLRFFSISIIFLIFDIEIIILLPFPLITMIMIGLFYEWK
NGMIQW
>aricei_male
KEKYTPFECGFDPFSISRLPFSLRFFMITIIFLIFDIEIIILLPIPIIMIILFGLLYEWK
KGMIEW
>amicrolophi_10
KEKNSPFECGFDPFSLARQPFSLRFFTISIIFLIFDIEIIILLPIPIILMILFGLLYEWK
NGMIQW
>areitcorreai_2
KEKNTPFECGFDPFSLTRQPFSLRYFMISIIFLIFDIEIIILLPFPIILIIFLGLLYEWK
NGMIQW
>amicrolophi_17
KEKNSPFECGFDPFSLARQPFSLRFFTISIIFLIFDIEIIILLPIPIILMILLGLLYEWK
NGMIQW
>arioplatensis_1
KEKNTPFECGFDPFSITRQPFSLRFFSISIIFLIFDIEIIILLPFPIIFIILLGLLYEWK
NGMIQW
>pperimilis_GQ222414
KNKFYSFECGFNPFTSPQSFFSIQFFKILMIFLLFDMEIIIIMPIPIMSMIILGLMFEWK
EGSLEW
>asp_lamington_KC769586
KEKLSPFECGFDPFSMTRIPFSLHFFMIAIIFLIFDIEIIILLPIPIILVILLGLIFEWS
QGALNW
>asp_springbok_KC769588
KEKFTPFECGFDPFSLSRLPFSLRFFMITIIFLIFDIEIIILLPLPIIMIILLGLLYEWK
KGMIEW
>apersicus_KJ133581
KEKFTPFECGFDPFSISRLPFSLRFFMITIIFLIFDIEIIILLPLPIIMIILFGLLYEWK
SGMIEW
>astriatus_KJ133583
KEKFSPFECGFDPFSLSRLPFSLRFFMITIIFLIFDIEIVILLPLPIILMIFIGLLFEWK
KGMIEW
>awalkerae_KJ133584
KEKYSPFECGFDPFSISRLPFSLRFFMITIIFLIFDIEIIILLPLPIILMILFGLLYEWK
KGMIEW
>ocapensis_KJ133586
KEKNTPFECGFDPFSLARQPFSLRFFTVSILFLIFDVEIIILLPFPIIITIMLGLLYEWK
NGMIQW
>rfaini_KJ133588
KEKNSPFECGFDPFSLTRQPFSLRYFMISIIFLIFDIEIIILLPIPIMLMIILSLFYEWK
NGMIQW
>ocompactus_KJ133590
KEKNTPFECGFDPFSVSRNPFSIRFFMISIIFIIFDIEIIIILPFPIFLIILMGLIYEWK
NGMIKW
>ocostalis_KJ133591
KEKNSPFECGFDPFSLTRSAFSLRFFMISIIFIIFDIEIIVILPFPTIIVIFSGLIYEWK
NGMIEW
>omegnini_KJ133592
KEKSSPFECGFDPFSTSRKPFSLRFFMISIIFLIFDIEIAILLPYPIILIVFGGLIYEWK
NGMIKW
>omoubata_NC_004357
KEKNTPFECGFDPFSVSRNPFSIRFFMISIIFIIFDIEIIIILPFPIFLIILVGLIYEWK
NGMIKW
>oporcinus_KJ133595
KEKNSPFECGFDPFSISRNPFSIRFFMISIIFIIFDIEIIIILPFPIFLVIFLGLVYEWK
NGMIKW
>ophacochoerus_KJ133596
KEKNSPFECGFDPFSISRNPFSIRFFMISIIFIIFDIEIIIILPFPIFLIILLGLIYEWK
NGMIKW
>okalaharensis_KJ133598
KEKNSPFECGFDPFSISRNPFSIRFFMISIIFIIFDIEVIIILPFPIILIIFLGLIYEWK
NGMIKW
>opavimentosus_KJ133599
KEKNSPFECGFDPFSISRNPFSIRFFMISIIFIIFDIEIIILLPLPIILIIFLGLIYEWK
NGMIKW
>onoorsveldensis_KJ133601
KEKNSPFECGFDPFSISRNPFSIRFFMISIIFIIFDIEIIIILPFPIIFIIFLGLIYEWK
NGMIKW
>osavignyi_KJ133604
KEKNSPFECGFDPFSISRNPFSIRFFMISIIFIIFDIEIIIILPFPIIFTIFLGLIYEWK
NGMIKW
>obrumpti_KR907229
KEKLSPFECGFDPFTSSRLPFSIRFFMITIIFLIFDIEIIILLPLPILTIIFIGLIYEWK
KGMIEW
>cboueti_KR907232
KEKNSPFECGFDPFSLTRIPFSLRFFMISILFLMFDIEIVIMLPMPILFLILTGLLYEWK
LGMVQW
>cboueti_KR907236
KEKNSPFECGYDPFSITRIPFSLRFFMISILFLMFDIEIVIILPIPVLFMIMIGLLYEWK
LGMIQW
>owaterbergensis_KR907251
KEKNSPFECGFDPFSISRNPFSIRFFMISIIFIIFDIEIIIILPFPIFLIILMGLIYEWK
NGMIKW
>ozumpti_KR907254
KEKNTPFECGFDPFSISRLPFSLRFFMISITFLIFDIEIIIILPIPIISLIFFGLIYEWV
NGMIEW
>ozumpti_KR907257
KEKNTPFECGFDPFSISRLPFSLRFFMISITFLIFDIEIIIILPIPIISLIFFGLIYEWV
NGMIEW
>cconfusus_KY457514
KENNSPYECGYDPFSISRMPFSIRFFMVSIVFLIFDVEIIIMLPIPILSLVMMGLLYEWW
KGMIQW
>pperingueyi_KY457517
KEKFSPFECGFDPFSLARISFSLRFFMITIIFLVFDIEIVILLPLPIIILIFVGLLFEWN
KGMIEW
>stransgariepinus_KY457523
KEKFSPFECGFDPFSKSRLPFSIRFFMITIIFLIFDIEIIILLPLPIIFFFFFGLLFEWK
SGMIEW
>oturicata_KAN_MF818021
KEKNSPFECGFDPFSLSRTPFSLRFFMIAIIFLIFDIEIVILLPFPIISLILIGLVYEWK
NGMIEW
>otholozani_MF818023
KEKNSPFECGFDPFSLSRCSFSLRFFMISIIFLIFDIEIIIILPLPILLLIFIGLIYEWK
NGMIEW
>osonrai_MF818026
KEKNSPFECGFDPFSLTRSTFSLRFFMISIIFIIFDIEIIMILPFPTITVIFTGLIYEWK
NGMIEW
>oparkeri_MF818029
KEKNSPFECGFDPFSLSRSPFSLRFFMIAIIFLIFDIEIIILLPFPIMIIILMGLLYEWK
NGMIEW
>ohermsi_MF818032
KEKNSPFECGFDPFSIARAPFSLRFFMISIIFLIFDVEIVILLPFPIIITIFVGLIYEWK
NGMIKW
>ocoriaceus_MG593161
KEKFSPFECGFDPFSSSRKPFSLRFFMIAIIFLIFDIEIVILLPFPIIIIILIGLLYEWK
NGMIQW
>oturicata_FLO_MG593162
KEKNSPFECGFDPFSLSRSPFSLRFFMIAIIFLIFDIEIIILLPFPIMIIILMSLLYEWK
NGMIEW
>cvespertilionis_MT680027
KEKNSPFECGFDPFSLSRTPFSLRFFMISIIFLIFDIEIIIILPIPIIFIIFIGLIYEWK
NGMLEW
>cvespertilionis_MT762370
KEKNSPFECGFDPFSLSRTPFSLRFFMISIIFLIFDIEIIIILPIPIIFIIFIGLIYEWK
NGMLEW
>lpolyphemus_NC_003057
KEKSSPYECGFNPFSSSRIPFSLRFFLISIIFLIFDVEIALLLPIPFLMILILGLFHEWN
QGALEW
>omoubata_NC_004357
KEKNTPFECGFDPFSVSRNPFSIRFFMISIIFIIFDIEIIIILPFPIFLIILMGLIYEWK
NGMLKW
>vdestructor_NC_004454
YEKSMSFECGFEILSLTRVPFSLHFFKICLIFIFFDIEIIIILPMPVILIIMVGLYFEWM
NGALNW
>acapensis_AB075953
KEKNTPFECGFDPFSLARQPFSLRFFTISILFLIFDVEIIILLPFPIIITIMLGLLYEWK
NGMIQW
>aafricolumbae_NC_019642
KEKFTPFECGFDPFSLSRLPFSLRFFMITIIFLIFDIEIIILLPLPIITIILLGLLYEWK
KGMIEW
>amexicanus_NC_023340
KEKNTPFECGFDPFSLNRQPFSLRFFMISIIFLIFDIEIIIILPFPIIMIILLGLIYEWK
NGMIQW
>alagenoplastis_NC_023369
KEKFSPFECGFDPFSASRLPFSLRFFMITIIFLIFDIEIVILLPLPIILIILFGLLYEWK
KGMIEW
>aminiatus_NC_023371
KEKYSPFECGFDPFSITRLPFSLRFFMITIIFLIFDIEIIILLPLPIILIILFGLLYEWK
KGMIEW
>orostratus_NC_023372
KEKNSPFECGFDPFSLSRSPFSIRFFMISIIFIIFDIEIIILLPFPIIMIIFIGLIYEWK
NGMIKW
>obrasiliensis_NC_023373
KEKNSPFECGFDPFSMSRTPFSIRFFMIAIIFIIFDIEIIIILPFPIIILILAGLIYEWY
NGMIKW
>namazoniensis_NC_033900
KEKNSPFECGFDPFSLARQPFSIRFFMIAIIFLIFDIEIIILLPFPIILIIMLSLFYEWK
NGMIQW
>ophacochoreus_78
KEKNSPFECGFDPFSISRNPFSIRFFMISIIFIIFDIEIIIILPFPIFLIILLGLIYEWK
NGMIKW
>aspheniscus_36
KEKNTPFECGFDPFSLARQPFSLRFFSVAIIFLIFDVEIIILLPIPIILMIMLGLFYEWK
NGMIQW
>aspheniscus_38
KEKNTPFECGFDPFSLARQPFSLRFFSIAIIFLIFDVEIIILLPIPIILMIMLGLFYEWK
NGMIQW
>aafricolumbae_33
KEKFTPFECGFDPFSLSRLPFSLRFFMITIIFLIFDIEIIILLPLPIITIILLGLLYEWK
KGMIEW
>aamblus_44
KEKNTPFECGFDPFSLARQPFSLRFFNIGIIFLIFDIEIIILLPFPIIFMISLGLYYEWK
NGMIQW
>acapensis_KJ133587
KEKNTPFECGFDPFSLARQPFSLRFFTVSILFLIFDVEIIILLPFPIIITIMLGLLYEWK
NGMIQW
>obrumpti_BJM2017_KY457511
KEKLSPFECGFDPFSLTRLPFSLRFFMITIIFLIFDIEIIILLPLPIIFIIFIGLIYEWK
KGMIEW
>ocompactus_KJ133590
KEKNTPFECGFDPFSVSRNPFSIRFFMISIIFIIFDIEIIIILPFPIFLIILMGLIYEWK
NGMIKW
>aperopteryx_1
KEKNSPFECGFDPFSLTRQPFSIRFFMITIIFLIFDIEIIILLPLPIISMISLGLMYEWK
NGMLQW
>argas_sp_SA
KEKYTPFECGFDPFSISRLPFSLRFFMITIIFLIFDIEIIILLPIPIIMIILFGLLYEWK
KGMIEW
>
KEKNSPFECGFDPFSLTRQPFSLRYFMIAIIFLIFDIEIIILLPFPIILLIILSLFYEWK
NGMIQW
>olagophilus_N1
KEKFSPFECGFDPFSLARLPFSLRFFKITIIFLIFDIEIIILLPLPIILLIFIGLIFEWK
KGMIEW
>amimon_2
KEKNSPFECGFDPFSLTRQPFSLRYFMISIIFLIFDIEIVILLPIPIIMLIMLGLLYEWK
NGMIQW
>apersicus_35
KEKFTPFECGFDPFSISRLPFSLRFFMITIIFLIFDIEIIILLPLPIIMIILFGLLYEWK
SGMIEW
>amimon_3
KEKNSPFECGFDPFSLTRQPFSLRYFMISIIFLIFDIEIVILLPIPIIMLIMLGLLYEWK
NGMIQW
>obrumptiL1_17
KEKLSPFECGFDPFSLTRLPFSLRFFMITIIFLIFDIEIIILLPLPIIFIIFIGLIYEWK
KGMIEW
>ipacificus_female
KEKLSPFECGFDPFSLSRIPFSLKFFLIAIIFLIFDIEIVIILPFPINILISWGLIYEWK
SGMLEW
>omoubata_fe1
KEKNTPFECGFDPFSVSRNPFSIRFFMISIIFIIFDIEIIIILPFPIFLIILVGLIYEWK
NGMIKW
>ipacificus_male
KEKLSPFECGFDPFSLSRIPFSLKFFLIAIIFLIFDIEIVIILPFPINILISWGLIYEWK
SGMLEW
>ipacificus_WA173
KEKLSPFECGFDPFSLSRIPFSLKFFLISIIFLIFDIEIVMILPIPINILIFWGLIYEWN
KGMLEW
>amaculatum_1
KEKLSPFECGFDPFSMSRLPFSLKFFFIGIVFLIFDVEIIVILPYPINMIILLGLLFEWK
LGMIDW
>aperopteryx_2
KEKNSPFECGFDPFSLTRQPFSIRFFMITIIFLIFDIEIIILLPLPIISMISLGLMYEWK
NGMLQW
>oerraticus_1
KEKNSPFECGFDPFSLTRSAFSLRFFMISIIFIIFDIEIIVILPFPTIIVIFSGLIYEWK
NGMIEW
>olagophilus_4
KEKFSPFECGFDPFSLARLPFSLRFFKITIIFLIFDIEIIILLPLPIILLIFIGLIFEWK
KGMIEW
>amixtum_1
KEKLSPFECGFDPFSLSRVPFSLKFFFLGIVFLVFDVEIIVILPFPINLVILLGFLYEWK
SGMIEW
>oerraticus_2
KEKNSPFECGFDPFSLTRSAFSLRFFMISIIFIIFDIEIIVILPFPTIIVIFSGLIYEWK
NGMIEW
>olagophilus_8
KEKFSPFECGFDPFSLARLPFSLRFFKITIIFLIFDIEIIILLPLPIILLIFIGLIFEWK
KGMIEW
>aatacamensis_23
KEKNTPFECGFDPFSLTRQPFSLRFFSISIIFLIFDIEIIILLPYPIILMIMLGLLYEWK
NGMIQW
>dalbipictus_1
KEKNSPFECGFDPFSLSRVPFSLKFFLIGIIFLVFDVEIVVILPFPINFLILLGLLYEYK
FSMIDW
>owaterbegensis_SD2_22
KEKNSPFECGFDPFSISRNPFSIRFFMISIIFIIFDIEIIIILPFPIFLIILMGLIYEWK
NGMIKW
>rmicroplus_KP143546
KEKNSPFECGFDPFSLSRVPFSLKFFFIGIIFLIFDVEIVVILPFPINFMILLGLLYELN
YSMLDW
>rmicroplus_KY457541
KEKNSPFECGFDPFSLSRVPFSLKFFFIGIIFLIFDVEIVVILPFPINFMILLGLLYELN
YSMLDW
>abituberculata_AY457170
MNKSSPIECGMDPLGSPRNPFSIQFFLIAILFMIFDVEIALIIPLPFLIILLLGLIYEWF
NGALEW
>enicholsi_KM999989
KNKVYSFECGFNPFNKSQTPFSIQFFKILLIFLLFDMEIIVVLPLPLISLITAGLMFEWK
EGSLQW
>srarior_NC_013474
KEKTSSFECGFDPFFMTRTPFSLRFFKISIIFIIFDIEIILMLPLPLLFIIMMGLLYEWL
QGSLDW
>nnamaqua_HVP1
KEKNSPFECGFDPFSMTRISFSIHFFTICIMFLIFDIEIIIIIPLPVIFLIFIGLLYEWK
KGLIEW
>obrumpti_L2
KEKLSPFECGFDPFSLTRLPFSLRFFMITIIFLIFDIEIIILLPLPIIFIIFIGLIYEWK
KGMIEW
>obrumpti_ssp_KY457510
KEKLSPFECGFDPFSLTRLPFSLRFFMITIIFLIFDIEIIILLPLPIIFIIFIGLIYEWK
KGMIEW
