# Supplementary material for: Amplification and sequencing of entire tick mitochondrial genomes for a phylogenomic analysis
Source: Sci Rep. 2022 Nov 11;12:19310. doi: 10.1038/s41598-022-23393-5 (PMC9652274; doi:10.1038/s41598-022-23393-5)
Supplement: Supplementary file 13 — Supplementary Information 13. [file 41598_2022_23393_MOESM13_ESM.txt]

>rsimus_52
DLMSLTMIILTAWISLLMIMASKFNNNFKNKFNFYLLLMMNLLFFCFLAENLLTFYLFFE
AVLFPIVLMISGWGSQPERIQAGFYMLMYTVFGSLPLLILMLFLVKIPMFLFHLWLPKAH
VEAPIAGSMILAGILLKLGFYGMYRGAVMISIFCLYQSDIKSLIAYSSVSHMGVTLAGCV
TLQLHSGMLMMMIGHGLCSSGLFCLSNMIYERIHTRSLFMIKGMILIFPSLSLWWFLFSI
INMSAPMTMNLFGELFLGLSLIKYSLILSLPMFLSACYSMYMYSYVNHGQSWMIFSGKMI
SAREYYLMFLHILPMMLWFLKINFF
>ahebraeum_50
DLMSSLLIILTIWISFLMLMASKTNKVSENKFMFYVLIMMNLLIICFSVTNLLAFYFFFE
SVLFPIIMLIFGWGNQPERLQAGYYMLMYTIFGSFPLFIMLIFLVKIPMFFFHLWLPKAH
VEAPISGSMILAGVLLKLGIYGIFRGSVMISIFCLYQLDIKSLIAYSSVCHMGIVLGGSM
TFSNYGGAVLLMIGHGLCSSGLFCLANLFYERVFTRSMILFKGMKSIFPSLTLWWFLFSV
INMSAPLTMNLFGEFFLSFSILKLSIYFFIPVFLSACYSIYMYSFINHGQGWLIWSLNPI
NMREYNLLLLHIFPSVFWIFKISFF
>atholloni_100
DLMSSLLIILTIWITFLMILASFKNKVFMNKFLFFVNMMMILLILCFSVSNLMAFYFLFE
SVLFPIVMIIFGWGNQPERLQAGFYMLMYTIFGSFPLFIMLIFFVKIPMFFFHLWLPKAH
VEAPISGSMILAGILLKLGIYGIFRGSVMISIYCLYQVDVKSLIAYSSVCHMGIVLSGIL
GFSVYSGAVMLMIGHGLCSSALFCLANLIYERVFTRSMILFKGLKTIFPSLALWWFLFSI
INMSAPLTMNLFGEFFLSLSILKMSIYFFSPIFLSACYSVYLYSYVNHGHGWIMWSLGPI
NLREYNVLFLHLFPSIFWVFKISLF
>iscapularis_2
DLLSMNLFMLSVWMMILMLLASFKEMLYENKFKFYLFFMLFLLYMCFYSTNLMMFYFFFE
SILFPIIMMIFNWGNQPERLQAGIYMLMYTLLGSLPLFIIMFFLVKVPMFFLHLWLPKAH
VEAPISGSMILASVLLKLGIYGIYRGSMIVGVMCLFQTDLKALIAYSSVCHMGLVLSGIM
SMNFLSGSLLLMLGHGLCSSGLFCLGNMLYERFFTRSLLLLKGMNKIFPSVSLWWFLMSV
FNMAAPPSMNIFGEIFLMGSLLKLSMMFLFPLFLSAGYSLYLFSYINHGEGWIMWAVNSI
TAREHLLMYFHFFPLIIWILKMECF
>irubicundus_7
DYMSINLILLSMWISFLMILSSVNMSLLNKKFLFYIFLMMFLLFVCFFSLNLIMFYFFFE
FILFPIIMLIFNWGNQPERLQAGLYMLMYTLLGSLPLLVMILFLVKIPMYLLHLWLPKAH
VEAPISGSMILAAILLKLGIYGIYRGGMMVGLLCLFQTDIKSLIAYSSICHMGVVLGGTL
SMNFWSGSLLLMLGHGLCSSGLFCLGNFMYERFFTRSMMLLKGMNKVFPNLSFWWFLFSI
INMSAPPSMNIFGEIFLMGGLMKFSIYFMFPLFFSACYSLFLFSYINHGESWVFWSTNMI
SMREYLIMCMHFLPLILWTFKMECF
>aamericanum_1
DLMSSMMILLTIWITFLMILSSFAKEVQKNKFLFYVTFMMLLLMICFTVMNLLAFYFFFE
SVLFPIIMLIFGWGNQPERLQAGFYMLMYTIFGSFPMFVTILFLVKIPMFLFHLWLPKAH
VEAPISGSMILAGVLLKLGIYGIFRGSVMISMFCLYQTDIKSLIAYSSVCHMGVVLAGVM
SFCIYSGALLLMIGHGLCSSGLFCLANIIYERVSTRSMLLFKGMKSIFPSLTIWWFLFSI
INMSAPLSMNLLGELFLSLSILKMSIFYFFPVFMSACYSIYMYSYINHGYGWVLWSLSPI
NSREYSILFFHLFPMILWILKISFF
>dalbipictus_1
DLLSFNMTILTVWITFLMLIASSFSKTYKNKFLFYVLLMMNMLAFCFSSSNLLMFYLFFE
SVLFPIVMMIFKWGNQPERIQAGFYMLMYTIFGSLPLLILMMFLVKIPMFFFHLWLPKAH
VEAPISGSMMLAGVLLKLGFYGLYRGSVMISIYCMFQVDIKALIAYSSVSHMGISLAGCL
TFFSYGGMLMIMIGHGLCSSGLFCLANMLYERFFTRNILLIKGMINIFPNLVLWWFLFSV
INMSAPMTMNLFGELFLSVSLMKFSMFVMFPIFLSACYSIYMYSYINHGSGWVLFSNFNI
TEREYFLLVMHFLPMSFWFMKIDFF
>dvariabilis_2
DLLSFNMMILTIWITFLMLIASSLYETYKNKFLFYVLLMMNMLIFCFSSSNLLMFYLLFE
SVLFPIIMMIFKWGGQPERIQAGFYMLMYTIFGSLPLLILMIFLVKIPMFLFHLWLPKAH
VEAPISGSMMLAGILLKLGFYGLYRGSVMISITCMYQVDIKALIAYSSVSHMGISLAGCL
TLFSYGGMLMIMIGHGLCSSGLFCLANMLYERFFTRNILLIKGMINIFPNLSLWWFLFSV
INMSAPMTMNLFGELFLSVSLMKFSMILMIPIFLSACYSIYMYSYINHGSGWILFSSINI
TEREYFLLMMHLLPMIFWFMKIDFF
>rannulatus_1
DLMSFSMISLTVWIIFLMLMASRLNNLFQNKFTFYILTMMNLLFFCFSFNNFMMFYLFFE
SVLFPIILMIMGWGSQPERVQAGFYMLMYTIFGSLPLLVLMLFLVKVPMFLFHLWLPKAH
VEAPISGSMILAGVLLKLGFYGLYRGAVMISIYCLFQIDIKSLIAYSSVSHMGIALSGCL
TFYLCGGMLMMMIGHGLCSSGLFCLSNLIYERFYTRNIFMIKGMNLIFPNLTLWWFLFSI
VNMSAPLTMNLFSELFLGLSVMKFSMLLMIPMFLSACYSMFMYSYINHGQSWMIFSKNMI
FAREYYLLFLHFMPLMLWFMKFNFF
>hlongicornis_3
DLMSFMLIMLTIWISFLMLLASTYLGVSNNKFVFYLSMMMFLLIVCFSVLNLLFFYLFFE
SVLFPIVMIIFGWGSQPERLQAGFYMLMYTLFGSLPLLVMILFLVKIPVFFFHLWLPKAH
VEAPISGSMILAGVLLKLGIYGIYRGSFLVSIYCLFQVDIKSLIAYSSVCHMGIVFSGSI
NFLFLGGSLLLMIGHGLCSSGLFCLANLIYERFFTRSIMMIKGLMKIFPSLSLFWFMFSI
VNMSAPLTMNLMGEWLLCIGILKWSLFFIFPIFMSACYSMYMYSYLNHGSGWLMWSSKSI
SVREYNLLLLHLIPLVLWFLKMEFF
>hmarginatum_1
DLMSLTMINLTIWISFLMILASNFLKIFKNNFMFYTMMMMMFLILCFSAENLLMFYLFFE
SVLFPIMMMIINWGNQPERLQAGFYMLMYTVFGSLPLLILMLFLVKIPMFLFHIWLPKAH
VEAPVAGSMILAGVLLKLGFYGLYRGAVVISIVCFFQIDIKSLIAFSSISHMGVALSGCL
TFFLYGGMLMMMIGHGLCSSALFCLSNLLYERFFTRNMFLIKGMMLIFPNLTLWWFLFSV
INMSAPMTMNLFGELFLSTSLIKYNFYFIIPIFFSACYSIYMYSYINHGKSWILYSNKPI
TCREYMLLMLHLFPMSIWFFKMNFF
>rmaculatus_44
DLMSLSMINLTIWITFLMLMASQYNNMFKNKFNFYILIMMNLLFFCFSAENLLMFYLFFE
AVLFPIVMMITGWGSQPERIQAGFYMLMYTVFGSLPLLVLMLFLVKIPMFLFHLWLPKAH
VEAPIAGSMILAGILLKLGFYGLYRGAVMISFFCLFQNDIKSLIAYSSVSHMGIALAGCL
TFHLHAGMLMMMIGHGLCSSGLFCLSNMLYERFHTRNILMIKGMSLIFPNLSLWWFLFSV
INMSAPMTMNLFGELFLSVSLLKFSMLLIFPIFLSACYSMFMYMYVNHGKTWIIFSNKSI
SAREYYLLLLHLIPMIMWFLKINFF
>
DLMSFSMISLTVWITFLMLMASRLNNLFQNKFTFYILMMMNLLFFCFSFNNFMLFYLFFE
SVLFPIVLMIMGWGSQPERIQASFYMLMYTIFGSLPLLVLMLFLVKIPMFLFHLWLPKAH
VEAPISGSMILAGVLLKLGFYGLYRGAVMISIYCLFQIDIKSLIAYSSVSHMGIALSGCL
TFYLYGGMLMMMIGHGLCSSGLFCLSNLIYERFYTRNIFMIKGMNLIFPNLTLWWFLFSI
VNMSAPMTMNLFSELFLGLSVMKFSMLLMIPMFLSACYSMFMYSYIIHGQSWMIFSSNMI
FAREYYLLFLHLMPLMLWFMKFNFF
>rsanguineus_1
DLMSLSMVILTVWISILMIMASKSNNNYKNKFNFYLLLMMNLLFICFMLENLLMFYLFFE
AVLFPIILMISGWGSQPERIQAGFYMLMYTVFGSLPLLILMLFLVKIPMFLFHLWLPKAH
VEAPIAGSMILAGVLLKLGFYGLYRGAVLISIFCLYQNDIKSLIAYSSVSHMGITLAGCV
TFQLHTGMLMMMIGHGLCSSGLFCLSNMIYERLHTRSIMMIKGMILIFPNLSMWWFLFSI
INMSAPMTMNLFGELFLGLGLMKYSLLLSLPVFLSACYSMFMYSYINHGQSWMIFSNKMI
SMREYYLMLLHIIPMIMWFLKINFF
>rzambeziensis_59
DLMSLSMINLTVWISFLMILASQMNNVFKNNFNFYILIMMNLLFICFCSENLLMFYLFFE
AVLFPIVLMITGWGSQPERIQAGFYMLIYTVFGSLPLLVLMLFLVKIPMFMLHLWLPKAH
VEAPIAGSMILAGVLLKLGFYGLYRGGVMISIFCLFQIDVKSLIAYSSVSHMGIALAGCL
TFFTHGGMLMMMIGHGLCSSGLFCLSNMIYERFHTRNIFMIKGMMLIFPNLTLWWFLFSI
INMSAPMTMNLFGELFLGLSLIKFSMVMSFPLFLSACYSMYMYSYINHGKNWIIFSNKSI
SVREYYLLLLHFFPMVMWFLKINFF
>revertsi_125
DLMSFSMTNLTIWITFLMIMASRFNKMFYNKFNFYILIMMNLLFLCFSLNNLLMFYLFFE
AVLFPIILLITGWGAQPERIQAGFYMLMYTVFGSLPLLVLMLFLVKIPMFLLHLWLPKAH
VEAPIAGSMILAGILLKLGFYGLYRGAVMISIYCLFQIDIKSLIAYSSVSHMGIALAGCL
TFYLHGGMLMMMIGHGLCSSGLFCLSNMLYERFYTRNIFMLKGMLLIFPNLTLWWFLFSI
VNMSAPMTMNLFGELFLGVSLVKFSMLMMVPMFLSACYSMYLYSYINHGAGWIIFSNNMI
TQREYFLLFLHMTPMMLWFLKLNFF
>iricinus_3
DLLSMNLFMLSVWMMILMMLASFKEMLYENKFKFYLFFMLLLLYLCFYSTNLMMFYFFFE
SILFPIVMMIFNWGNQPERLQAGIYMLLYTLFGSLPLFILMIFLVKVPMFFVHLWLPKAH
VEAPISGSMILAAVLLKLGIYGIYRGSMIVGVMCLFQTDIKSLIAYSSVCHMGIVLSGMM
SMNFLSGSLLLMLGHGLCSSGLFCLGNMLYERFFTRSLLLLKGMNKIFPSVSLWWFLMSV
FNMAAPPSMNIFGEIFLVGSLLKFSMMFILPLFLSAGYSLYLFSYVNHGEGWMMWASNFI
SVREHFLMLLHFFPLIIWCLKMECF
>iscapularis_3
DLLSMNLFMLSVWMMILMLLASFKEMLYENKFKFYLFFMLFLLYMCFYSTNLMMFYFFFE
SILFPIIMMIFNWGNQPERLQAGIYMLMYTLLGSLPLFIIMFFLVKVPMFFLHLWLPKAH
VEAPISGSMILASVLLKLGIYGIYRGSMIVGVMCLFQTDLKALIAYSSVCHMGLVLSGIM
SMNFLSGSLLLMLGHGLCSSGLFCLGNMLYERFFTRSLLLLKGMNKIFPSVSLWWFLMSV
FNMAAPPSMNIFGEIFLMGSLLKLSMMFLFPLFLSAGYSLYLFSYINHGEGWIMWAVNSI
TAREHLLMYFHFFPLIIWILKMECF
>iricinus_KF197132
DLLSMNLFMLSVWMMILMMLASFKEMLYENKFKFYLFFMLLLLYLCFYSTNLMMFYFFFE
SILFPIVMMIFNWGNQPERLQAGIYMLLYTLFGSLPLFILMIFLVKVPMFFVHLWLPKAH
VEAPISGSMILAAVLLKLGIYGIYRGSMIVGVMCLFQTDIKSLIAYSSVCHMGIVLSGMM
SMNFLSGSLLLMLGHGLCSSGLFCLGNMLYERFFTRSLLLLKGMNKIFPSVSLWWFLMSV
FNMAAPPSMNIFGEIFLVGSLLKFSMMFILPLFLSAGYSLYLFSYVNHGEGWMMWASNFI
SVREHFLMLLHFFPLIIWCLKMECF
>nnamaqua_KR907248
DLMSWLMILLSLLISIYMLLSSVNSELVKSKFLFCVFLMMILLLLCFISLNLLMFYVFFE
CVLIPLLLIILKWGNQSERLQAGMYMIIYTFFGSLPLLVMILFMIKLPIYFFHLWLPKAH
VEAPVSGSMMLAGVMLKLGGYGLIRGGLFSGIQCMFQFDLKSMIAYSSICHMSLLFSGLM
TMEKLCGGLLMMISHGFCSSSLFALSNSYYERFFSRKMFILRGLGMYFPLLCFYWFIFCV
FNLAAPPSMNLASEIMLMVGLSCFSLMSLVLIFVNAYFSLFLFCYINHGKSWVINSIWGV
SCLEMNLFLFHLIPLTFWVFKSECF
>ahebraeum_KY457512
DLMSSLLIILTIWISFLMLMASKTNKVSENKFMFYVLIMMNLLIICFSVTNLLAFYFFFE
SVLFPIIMLIFGWGNQPERLQAGYYMLMYTIFGSFPLFIMLIFLVKIPMFFFHLWLPKAH
VEAPISGSMILAGVLLKLGIYGIFRGSVMISIFCLYQLDIKSLIAYSSVCHMGIVLGGSM
TFSNYGGAVLLMIGHGLCSSGLFCLANLFYERVFTRSMILFKGMKSIFPSLTLWWFLFSV
INMSAPLTMNLFGEFFLSFSILKLSIYFFIPVFLSACYSIYMYSFINHGQGWLIWSLNPI
NMREYNLLLLHIFPSVFWIFKISFF
>amarmoreum_KY457516
DLMSSLMILLTLWIIFLMMNASMKDKVFLNKFMFYVLIMMILLIICFSVSNLLAFYFFFE
SVLFPIIMLIFGWGNQPERLQAGFYMLMYTIFGSFPMFVMLLFFVKIPMFFFHLWLPKAH
VEAPISGSMILAGILLKLGIYGIFRGSVIISVFCLFQIDIKSLIAYSSVCHMGIVLSGIM
SFSTFSGAILIMIGHGLCSSGLFCLANLIYERVYTRSMMMFKGLKLIFPSLTLWWFLFCI
INMSAPLTLNLFGEFFLSISIMKFSMYFFIPIFLSACYSIFMFSYTNHGKGWVVWSLNMI
NLREYNLLFLHIFPSVFWILKISFF
>atholloni_KY457521
DLMSSLLIILTIWITFLMILASFKNKVFMNKFLFFVNMMMILLILCFSVSNLMAFYFLFE
SVLFPIVMIIFGWGNQPERLQAGFNMLMYTIFGSFPLFIMLIFFVKIPMFFFHLWLPKAH
VEAPISGSMILAGILLKLGIYGIFRGSVMISIYCLYQVDVKSLIAYSSVCHMGIVLSGIL
GFSVYSGAVMLMIGHGLCSSALFCLANLIYERVFTRSMILFKGLKTIFPSLALWWFLFSI
INMSAPLTMNLFGEFFLSLSILKMSIYFFSPIFLSACYSVYLYSYVNHGHGWIMWSLGPI
NLREYNVLFLHLFPSIFWVFKISLF
>rdecoloratus_KY457525
DLMSFMMINLTIWITFLMIMASRSNNIFYNKFNFYILIMMNLLFFCFSLNNLLLFYLFFE
SVLFPIILMIMGWGSQPERIQAGFYMLMYTIFGSLPLLVLMLFMVKIPMFLLHLWLPKAH
VEAPVAGSMILAGVLLKLGFYGLYRGAIMISIYCLFQTDIKSLIAYSSVSHMGIALSGCL
TFYLHGGMLLMMIGHGLCSSGLFCLSNMIYERFYTRNIFMIKGMILIFPNLTLWWFLFSI
INMSAPMTMNLFGELFLMVSLMKFSMLLMSPMFLSACYSMFMYSYINHGKSWIIFSNNMI
SAREYYLLFLHMIPMILWFMKFNFF
>drhinocerinus_KY457527
DLLSFSMINLSIWISFLMLISSTFMKTFKSKFLFYIVLMMNMLMVCFSSENLLMFYMFFE
SVLFPIVMMILKWGNQPERIQAGIYMLMYTIFGSLPLLILMLFLVKIPMFFFHLWLPKAH
VEAPISGSMMLAGVLLKLGFYGLYRGAVMISLFCLFQIDLKALIAYSSVSHMGITLAGSL
TFFSYGGMLMMMIGHGLCSSGLFCLANMIYERFFTRNMLLIKGMIVIFPNLTLWWFLFSI
FNMSAPLTMNLFGELFLSISILKFSMMLMIPIFLSACYTIYMYSYINHGGGWILFSNFLI
TEREYFLLLMHIIPMLFWIFKIDFF
>hrufipes_KY457528
DLMSLSMINLTIWISFLMILASNFLKIFKNNFMLYTMMMMMFLILCFSAENLLMFYLFFE
SVLFPIMMMIINWGNQPERLQAGFYMLMYTVFGSLPLLILMLFLVKIPMFLFHIWLPKAH
VEAPVAGSMILAGVLLKLGFYGLYRGAVVISIICFFQIDIKSLIAFSSISHMGVALSGCL
TFFLYGGMLMMMIGHGLCSSALFCLSNLLYERFFTRNMFLIKGMMLIFPNLTLWWFLFSV
INMSAPMTMNLFGELFLSTSLMKYNFYFIIPIFFSACYSIYMYSYINHGKSWILYSNKSI
TCREYMLLMLHLFPMSVWFFKMNFF
>htruncatum_KY457529
DLMSLSMINLTIWISFLMILASNFLKIFKNKFMLYTLMMMMFLILCFSAENLLMFYLFFE
SVLFPIMMMIINWGNQPERLQAGFYMLMYTVFGSLPLLILMLFLVKIPMFLFHIWLPKAH
VEAPVAGSMILAGVLLKLGFYGLYRGAVLISITCFFQIDIKSLIAFSSVSHMGVALSGCL
TFFLYGGMLMMMIGHGLCSSALFCLSNLLYERFFTRNMFLVKGMMLIFPNLTLWWFLFSV
INMSAPMTMNLFGELFLSVSLMKYNFYFIGPIFFSACYSIYMYSYINHGKSWIIYSNKPI
TCREYLLLMLHLYPGVIWFFKMNFF
>irubicundus_KY457530
DYMSINLILLSMWISFLMILSSVNMSLLNKKFLFYIFLMMFLLFVCFFSLNLIMFYFFFE
FILFPIIMLIFNWGNQPERLQAGLYMLMYTLLGSLPLLVMILFLVKIPMYLLHLWLPKAH
VEAPISGSMILAAILLKLGIYGIYRGGMMVGLLCLFQTDIKSLIAYSSICHMGVVLGGTL
SMNFWSGSLLLMLGHGLCSSGLFCLGNFMYERFFTRSMMLLKGMNKVFPNLSFWWFLFSI
INMSAPPSMNIFGEIFLMGGLMKFSIYFMFPLFFSACYSLFLFSYINHGESWVFWSTNMI
SMREYLIMCMHFLPLILWTFKMECF
>isimplex_KY457532
DMMSINLLLLSVWVFFLMFLSSFKGGLYNNKFMFYLFLMMFFLFICFFSLNLMMFYFFFE
AVLFPIIMMIFNWGNQPERLQAGVYMLLYTLLGSMPLLVLMLFLVKVPMFFVHLWLPKAH
VEAPISGSMILAAVLLKLGVYGIYRGGMNVGIMCLFQTDIKSLIAYSSICHMGVVLGGMM
NLNFWGGSLLLMLGHGLCSSGLFCLGNMLYERFFTRSVMLLKGMMKIFPSMSLWWFLFSI
VNMSAPPSMNIFGEIFLMGGLLKFSLLFIFPLFLSACYSLYMYSYINHGGGWVMWSIKPI
SIREYMLLFYHFYPLVVWVMKMDCF
>rappendiculatus_KY457535
DLMSLSMINLTLWISFLMILASQLNNIFKNNFNFYTLIMMNLLFICFCSENLLMFYLFFE
AVLFPIVLMITGWGSQPERIQAGFYMLIYTVFGSLPLLVLMLFLVKIPMFMLHLWLPKAH
VEAPIAGSMILAGVLLKLGFYGLYRGGVMISIFCLFQIDLKSLIAYSSVSHMGIALAGCL
TFFTHGGMLMMMIGHGLCSSGLFCLSNMIYERFHTRNIFMIKGMMMIFPNLTLWWFLFSI
INMSAPMTMNLFGELFLGLSLIKFSMVMSLPVFLSACYSMFMYSYINHGKSWVMFSNKSI
SIREYYLLLLHFFPMIMWFLKINFF
>revertsi_KY457537
DLMSFSMTNLTIWITFLMIMASRFNKMFYNKFNFYILIMMNLLFLCFSLNNLLMFYLFFE
AVLFPIILLITGWGAQPERIQAGFYMLMYTVFGSLPLLVLMLFLVKIPMFLLHLWLPKAH
VEAPIAGSMILAGILLKLGFYGLYRGAVMISIYCLFQIDIKSLIAYSSVSHMGIALAGCL
TFYLHGGMLMMMIGHGLCSSGLFCLSNMLYERFYTRNIFMLKGMLLIFPNLTLWWFLFSI
VNMSAPMTMNLFGELFLGVSLVKFSMLMMVPMFLSACYSMYLYSYINHGAGWIIFSNNMI
TQREYFLLFLHMTPMMLWFLKLNFF
>rmaculatus_KY457539
DLMSLSMINLTIWITFLMLMASQYNNMFKNKFNFYILIMMNLLFFCFSAENLLMFYLFFE
AVLFPIVMMITGWGSQPERIQAGFYMLMYTVFGSLPLLVLMLFLVKIPMFLFHLWLPKAH
VEAPIAGSMILAGILLKLGFYGLYRGAVMISFFCLFQNDIKSLIAYSSVSHMGIALAGCL
TFHLHAGMLMMMIGHGLCSSGLFCLSNMLYERFHTRNILMIKGMSLIFPNLSLWWFLFSV
INMSAPMTMNLFGELFLSVSLLKFSMLLIFPIFLSACYSMFMYMYVNHGKTWIIFSNKSI
SAREYYLLLLHLIPMIMWFLKINFF
>rsimus_KY457542
DLMSLTMIILTAWISLLMIMASKFNNNFKNKFNFYLLLMMNLLFFCFLAENLLTFYLFFE
AVLFPIVLMISGWGSQPERIQAGFYMLMYTVFGSLPLLILMLFLVKIPMFLFHLWLPKAH
VEAPIAGSMILAGILLKLGFYGMYRGAVMISIFCLYQSDIKSLIAYSSVSHMGVTLAGCV
TLQLHSGMLMMMIGHGLCSSGLFCLSNMIYERIHTRSLFMIKGMILIFPSLSLWWFLFSI
INMSAPMTMNLFGELFLGLSLIKYSLILSLPMFLSACYSMYMYSYVNHGQSWMIFSGKMI
SAREYYLMFLHILPMMLWFLKINFF
>rzambeziensis_KY457543
-----SMINLTVWISFLMILASQMNNVFKNNFNFYILIMMNLLFICFCSENLLMFYLFFE
AVLFPIVLMITGWGSQPERIQAGFYMLIYTVFGSLPLLVLMLFLVKIPMFMLHLWLPKAH
VEAPIAGSMILAGVLLKLGFYGLYRGGVMISIFCLFQIDVKSLIAYSSVSHMGIALAGCL
TFFTHGGMLMMMIGHGLCSSGLFCLSNMIYERFHTRNIFMIKGMMLIFPNLTLWWFLFSI
INMSAPMTMNLFGELFLGLSLIKFSMVMSFPLFLSACYSMYMYMYINHGKNWIIFSNKSI
SVREYYLLLLHFFPMVMWFLKINFF
>atestudinarium_LC553841
DLMSVLLIILTIWITFLMFLASNSNKIYMSKFLFYVNLMMFLLIICFSVTNLLAFYFFFE
SVLFPIIMMIFGWGNQPERLQAGFYMLMYTIFGSFPMFVMIIFFVKIPMFFFHLWLPKAH
VEAPISGSMILAGILLKLGIYGIYRGSVIISINCLFQIDIKSLIAYSSVCHMGIVFSGML
SFSMYSGALLLMIGHGLCSSGLFCLANLIYERTFTRSMVLFKGLKSVFPVLSLWWFLFSI
LNMSAPMTMNLFGEFFLSLSILKMSIFFFMPIFLSACYSIFMYSYINHGQGWLMWSMNQI
YMREYNLLFLHFFPSILWIFKISFF
>rnuttalli_MF818020
DLMSFSMINLTVWLTFLMIMASIFKKVHKNMFKMYLILMMIMLLFCFISENLLMFYLFFE
SVLFPIIMLIMGWGSQPERLQASFYMLMYTMFGSLPLLVLMIFLVKIPMFFFHLWLPKAH
VEAPISGSMILAGVLLKLGFYGFYRGSVMISIFCLFQIDIKALIAYSSVSHMGIALGGAL
TFFLYGGMLMLMIGHGLCSSGLFCLSNMLYERFFTRSILLIKGMLSIFPNLTLWWFLFSV
INMSAPMTMNMFGELFLSLSMVKYSFLMIIPIFLAACYTMYMYMYINHGKGWIFFSTMMI
TNREYLLLLLHLIPLIFWLLKINFF
>hlongicornis_MG450553
DLMSFMLIMLTIWISFLMLLASTYLGVSNNKFVFYLSMMMFLLIVCFSVLNLLFFYFFFE
SVLFPIVMIIFGWGSQPERLQAGFYMLMYTLFGSLPLLVMILFLVKIPVFFFHLWLPKAH
VEAPISGSMILAGVLLKLGIYGIYRGSVLVSIYCLFQVDIKSLIAYSSVCHMGIVFSGSI
NFLFLGGSLLLMIGHGLCSSGLFCLANLIYERFFTRSIMMIKGLMKIFPSLSLFWFMFSI
VNMSAPLTMNLMGEWFLCIGILKWSLFFIFPIFMSACYSMYMYSYLNHGSGWLMWSSKSI
SVREYNLLLLHLIPLFLWFLKMEFF
>ageoemydae_MK814531
DLLNSLLIILTMWIVLLMIKASFSNKVSLSKFMFYVNLMMVLLIICFLVSNLLAFYFFFE
SVLFPIIMMIFGWGNQPERLQAGYYMLMYTIMGSFPLFVMIIFVVKIPMFLFHLWLPKAH
VEAPISGSMILAGVLLKLGIYGIFRGGVMISIFCLYQTDIKSLIAYSSISHMSVVFSGML
SFSMFGGALLLMVGHGLCSSGLFCLANLFYERVYSRSMVMLKGLKSIFPSLSFWWFLFSI
VNMSAPLTMNLFGEFFLSLSILKISIFFFLPIFLSACYSIFMYSHINHGQGWSLGPTNLI
NLREFNLLLLHLLPLFFWFLKTSFF
>dmarginatus_MK905212
DLLSFSMINLTIWISFLMLIASTFLKLFKNKFLFYVILMLNLLMICFSSMNFIMFYLFFE
SVLFPIILMILKWGSQPERIQAGFYMLMYTIFGSLPLLILTIFLVKIPMFFFHLWLPKAH
VEAPISGSMMLAGVLLKLGFYGIYRGAVMISIYCLFQVDIKALIAYSSISHMGISLAGSL
TFYSFGGMLMMMIGHGLCSSGLFCLANMIYERFYTRNILLIKGMIMVFPNLTLWWFLFSI
FNMSAPLTMNLFGELFLSASLLKFSMFLMVPIFLAACYTIYMYSYINHGKGWVLFSNFLI
SEREYFLLLMHLMPMCFWVLKIDFF
>inipponensis_MW013794
DLLSMNLFLLSVWMMILMMLASFKEMLYENKFKFYLFFMLFLLYLCFYSMNLMMFYFFFE
SILFPIIMMIFNWGNQPERLQAGIYMLMYTLLGSLPLFILMIFLVKVPMFFVHLWLPKAH
VEAPISGSMILAAVLLKLGIYGIYRGSILVGMMCLFQTDVKSLIAYSSVCHMGIVLSGIM
SMNFFSGSLLLMLGHGLCSSGLFCLGNMFYERFFTRSLLLLKGMNKIFPSVSFWWFLMSV
FNMAAPPSMNIFGEIFLLGSLLKFSMMFLFPLFLSASYSLYLYSYVNHGEGWVSWSSNLI
SLREHFLMYLHFFPLIVWVLKMECF
>ivespertilionis_MW411447
DLMSINLMLLSVWVLVLMFLSSFKDNLYNNKFMFYLFLMLFLLFLCFFSLNLMMFYFFFE
AVLFPIIMLIFNWGNQPERLQAGTYMLMYTLLGSMPLFVLMLFLVKVPMFFVHLWLPKAH
VEAPIAGSMILAAVLLKLGVYGIYRGGMNVGIMCLFQTDIKSLIAYSSICHMGVVLGGTM
NMNFWGGGLLLMLGHGLCSSGLFCLGNMLYERFFTRSVMLLKGMMKIFPGMSLWWFLFSI
VNMSAPPSMNIFGEIFLMGSLIKFSLLFIFPLFLSACYSLYMYSYINHGEGWVVWSVKPV
LLREYMILLFHFFPLVVWVLKMDCF
>amaculatum_MW719251
DLMSMLLIILTLWISILMIMASISLNVFKNKFIFYINLMMFLLFICFSVSNLLMFYFFFE
SVLFPIIMLIFGWGNQPERLQAGVYMMMYTIFGSFPMLIILIFLVKIPMFLFHLWLPKAH
VEAPISGSMILAGILLKLGIYGIFRGSVMISLYCLYQIDIKSLIAYSSVCHMGVVLSGML
TFSKLSGSVLLMIGHGLCSSALFCMANLIYERVFTRSIIMFKGLKTIFPSLVLWWFIFSI
INMSAPMTMNLFGELFLSMSILKMSILYFIPIFLSACYSIYLYSYINHGSGWIFWSSSLI
KIREFNLLFLHFFPLFVWFLKISLF
>ihexagonus_NC_002010
DLMSINLFLLSVWVLILMMLSSFKGNLYNSKFMFYAFFMLFLLFVCFFSMNLMMFYFFFE
ASLFPIIMMIFNWGSQPERLQAGIYMLMYTLFGSLPLLVLMLFLVKVPMYFVHLWLPKAH
VEAPISGSMILAAVLLKLGIYGIYRGSVYVGVMCMFQTDVKALIAYSSVCHMGVVLGGIM
NLGFWSGGLLLMLGHGLCSSGLFCLGNMLYERFYTRSIMLLKGMMSLFPSMALWWFLLSI
VNMSAPPTMNIFGEIFLMGSLMKFSLVFMLPLFLSACYSLYMYSYINHGEGWVIWSVKSI
LIREFLVLLLHFFPLIVWVLKMECF
>rsanguineus_NC_002074
DLMSLSMVILTVWISILMIMASKSNNNYKNKFNFYLLLMMNLLFICFMLENLLMFYLFFE
AVLFPIILMISGWGSQPERIQAGFYMLMYTVFGSLPLLILMLFLVKIPMFLFHLWLPKAH
VEAPRAGSMILAGVLLKLGFYGLYRGAVLISIFCLYQNDIKSLIAYSSVSHMGITLAGCV
TFQLHTGMLMMMIGHGLCSSGLFCLKNMIYERLHTRSIMMIKGMI-NFPNLSMWWFLFSI
INMSAPMTMNLFGELFLGLGLMKYSLLLSLPVFLSACYSMFMYSYINHGQSWMIFSNKMI
SMREYYLMLLHIIPMIMWFLKINFF
>ipersulcatus_NC_004370
DLLSMNLFLLSVWMTILMMLASFKEMLYENKFKFYLFFMLFLLYLCFYSMNLMMFYFFFE
SILFPIIMMIFNWGNQPERLQAGIYMLMYTLLGSLPLFILMIFLVKVPMFFVHLWLPKAH
VEAPISGSMILAAVLLKLGIYGIYRGSVMVGVMCLFQTDVKSLIAYSSVCHMGIVLSGTM
SMNFLSGSLLLMLGHGLCSSGLFCLGNMLYERFFTRSLLLLKGMNKIFPSVSLWWFLMSV
FNMAAPPSMNIFGEIFLLGSLLKFSMMFLFPLFLSAGYSLYLFSYINHGEGWVTWASNLI
SLREHSLMFLHFFPLIVWVLKMECF
>hflava_NC_005292
DLMSLMLILLTIWISFLMMLASFTKKVSNNKFIFYLTMMMMLLIICFSVLNLIFFYFFFE
SVLFPIVMMIFGWGSQPERLQAGIYMLMYTLFGSLPLLVMMLFLVKIPVFFFHLWLPKAH
VEAPISGSMILAGVLLKLGIYGIFRGSVMVSIYCLFQTDIKSLIAYSSVCHMGIVFSGTI
NFSFFGGSLLLMIGHGLCSSGLFCLANLVYERFYTRSMILIKGLMKIFPSLTLMWFLFSI
VNMSAPMTMNLMGELFLCLSIMKYSMFFIGPIFMSACYSMYMYSYLNHGEGWVLWSCKMI
NLREYYLLILHLIPMILWMFKFNFF
>iholocyclus_NC_005293
DLMSMGLMMLTIWVIYLMMMSSVFDELWNNKFMMYVSLMLFFLFMCFFSMNLLSFYFFFE
SVLFPIIMIIFNWGNQPERLQAGMYMLLYTLFGSYPLLIIMMFLVKVPMFMLHLWLPKAH
VEAPISGSMILAAVLLKLGIYGLYRGGMLIGIMCLFQVDIKALIAYSSVCHMGVVLGGSM
SMSFWGGSLLLMIGHGLCSSGLFCLANFMYERFFTRSVMLLKGIGKIFPNLSLWWFLMSV
ANMSAPLSMNLFGEIFLMGSLMKYSFWLMLPLFVSAGYSLYMYSYTQHGEGWMIFSIKMI
EMREYMVMMFHFFPMIVWILKMECF
>atriguttatum_NC_005963
DLMSEIMILLSIWITFLMLLSSFANKIYMNKFLFYVMAMLFLLEMCFTMVNLMMFYFFFE
SSLFPMIMIIFGWGNQPERIQAGYYMLMYTIFGSFPMFIMIIFLVKIPMFFFHLWLPKAH
VEAPIAGSMILAGILLKLGIYGIFRGSVMISMYCLFQVDIKSLIAYSSVCHMGMVLGGSL
TFSIFGGSLLLMTGHGLISSGMFCLANILYERTYTRSMLMLKGIMKVFPSLTLWWFLFSI
ANMSAPMTLNILGEFFLSLSMLKYSIFFFFPLFLSACYSMYLYGYLNHGNGWVMWSMKLI
SMREYNIMFLHLFLMIFWFLKFYLF
>iuriae_NC_006078
DLMSSCLMMLTIWIIYLMMLSSIFNDLWNNKFMMYVSMMMFFLFMCFFSLNLLSFYFFFE
SVLFPIIMIIFNWGNQPERLQAGIYMLLYTLFGSYPLLVIMMFLVKVPMFMLHLWLPKAH
VEAPISGSMILAAVLLKLGIYGLYRGGMFIGIMCMFQVDIKAMIAYSSVCHMGVVLGGAL
SMSFWSGSLLLMVGHGLCSSGLFCLANYMYERFFTRSLMLLKGLGKIFPNLSLWWFLMSV
VNMSAPLSMNLFGEIFLIGGLMKYSLWMMVPLFISAGYSLYLYSYTQHGDGWVLYSVKMI
EIREYMVMLFHFFPMILWIMKMECF
>asphenodonti_NC_017745
DLMGVLLILLSFWISFLMILASTYNKVFENKFIFYVMLMLFLLVICFSISNLLGFYFFFE
SVLFPIIMMIFGWGLQPERLQAGFYMLMYTLFGSIPMLLMILFMVKIPVFLFHLWLPKAH
VEAPIAGSMILAGVLLKLGIYGIFRGSLIVSFICFFQMDIKSLIAYSSVCHMGIVFSGTV
NFSFFGGSLLLMIGHGLCSSGLFCLANLFYERFFTRSMILIKGMVKIFPTLSLWWFLFSV
VNMSAPLTMNLLGELFLSLSILKYSMIFIIPLFFSACYTIYMYSYLNHGEGWILWSKNNI
FMREYLLMFLHLFPLVFWILKFDFF
>bconcolor_NC_017756
DEMSIMLICLSIWISFLMFMASMKNNVFKSKFVFYTVLMNFLLTICFAVSSVLAFYFFFE
SVLFPMIMMIFGWGSQPERLQAGFYMLMYTLFGSLPMLLMILFMVKVPVFFLHLWLPKAH
VEAPIAGSMILAGILLKLGIYGIFRGSVLISIYCIFQNDIKSLIAYSSVCHMGVVFSGTL
TMTFFGGSLVLMIGHGLCSSGLFCLANLLYERFYSRSMILIKGMSKIFPSLSLWWFLFSV
FNMSAPLTMNLFGEVLLMVSIMKISLLFMIPLFLSACYSIFMYSYLNHGSGWVLWSEKSI
LLNEFLLLFLHLAPLTLWILKIDLF
>relaphensis_NC_017758
DLMSNMMISLTIWISILMMISSIKNN-FMNKFIFYILLMMFMLINCFSIMNLLYFYFFFE
CTLFPMIMMIFGWGNQPERFQAAIYLFIYTLLGSIPLLMMMMFLVKIPMFLFHLWLPKAH
VEAPISGSMMLAAILLKLGIYGIFRGSMIVSILCMFQVDLKSLIAYSSVCHMGIVLTGTL
TMFNYSGILLLMIGHGLCSSGLFCLANLLYERFYTRSMILVKGSMKFFPSLTLMWFILSA
VNMSAPLSMNLMGEILIMMSILKYSMFFAFPIFMSACYSIYMYSYVNHGLGWIVWSMNFI
RVREYYLIFLHIMPIFMWILKMNFF
>nnamaqua_NC_019663
DLMSWLMILLSLLISIYMMLSSVYSELVKSKFLFCVFLMMILLLLCFISLNLLMFYVFFE
CVLIPLLLIILKWGNQSERLQAGMYMIIYTFFGSLPLLVMILFMIKLPIYFFHLWLPKAH
VEAPVSGSMMLAGVMLKLGGYGFIRGGLYSGIQCMFQFDLKSMIAYSSICHMSLLFSGLM
TMEKLCGGLLMMISHGFCSSSLFALSNSYYERFFSRKMFILRGLGMYFPLLCFYWFIFCV
FNLAAPPSMNLASEIMLMVGLSCFSLLSLMLIFVNAYFSLFLFCYINHGKSWVINSIWGV
SCLEMNLFLFHLIPLTFWVLKGECF
>acajennense_NC_020333
DMLSNLMISLTIWISFLMVLASFTNSVSLNKFLFYIMLMMFLLLVCFSVSNLLAFYFFFE
SVLFPIVMLIFGWGNQPERLQAGFYMLMYTIFGSFPMFVVIIFLVKIPMFFFHLWLPKAH
VEAPISGSMILAGILLKLGVYGIFRGGVMISLFCMYQIDIKALIAYSSVCHMGVILGGMI
NFSIFSGSLLLMIGHGLCSSGLFCLANVIYERVFTRNMVMFKGLKMFFPSLTLWWFLFSI
TNMSAPLTMNLFGEFFLSLSILKFSIFYFLPIFLSACYSIYMYSYINHGYGWTFWSLKPI
LSREYLTVFLHAFPMFMWFLKVSMF
>hformosensis_NC_020334
DLMSLMLILLTVWISFLMILAS--NSISNNKFVFYLTLMLFLLIICFSVTNLLLFYFFFE
SVLFPIVMMIFGWGSQPERLQAGFYMLMYTLFGSLPLLVMMMFLVKIPVFFFHLWLPKAH
VEAPISGSMILAGVLLKLGIYGIFRGSVLVSIYCLFQIDIKSLIAYSSVCHMSIVFCGTI
NFSFFGGSLLLMIGHGICSSGLFCLANLVYERYYTRSMILLKGLIKIFPSLTLMWFLFSI
INMSAPLTMNLMGELFLCISILKYSMLFIIPIFMSACYSMFMYSFLNHGEGWCLWSCNMI
NVREYYLLLLHLIPMILWFLKFNFF
>hinermis_NC_020335
DLMGLMMIFLSVWITFLMLMASNVNNVNENKFLFYVLLMMFLLIICFSTSNLLAFYFFFE
SVLFPIIMMIFGWGSQPERLQAGFYMLMYTLFGSIPMLLMILFMVKIPVFFFHLWLPKAH
VEAPISGSMILAGVLLKLGIYGIFRGSVIISIFCLFQIDVKSLIAYSSVCHMGIVFSGTI
NFFFFSGSLLLMIGHGLCSSGLFCLANFFYERFYTRSMILIKGMMKIFPSLALWWFLFSV
INMSAPMTMNLFGELFLFLSILKSSMIFIIPSFLSACYSMYMYSYLNHGEGWALWSCKNI
LIREYLLMFLHFFPLLFWFMKIDFF
>raustralis_NC_023348
DLMSFSMISLTVWITFLMLMASRLNNLFQNKFTFYILMMMNLLFFCFSFNNFMLFYLFFE
SVLFPIVLMIMGWGSQPERIQAGFYMLMYTIFGSLPLLVLMLFLVKIPMFLFHLWLPKAH
VEAPISGSMILAGVLLKLGFYGLYRGAVMISIYCLFQIDIKSLIAYSSVSHMGIALSGCL
TFYLYGGMLMMMIGHGLCSSGLFCLSNLIYERFYTRNIFMIKGMNLIFPNLTLWWFLFSI
VNMSAPMTMNLFSELFLGLSVMKFSMLLMIPMFLSACYTMFMYSYINHGQSWMIFSKNMI
FAREYYLLFLHFMPLMLWFMKFNFF
>dnitens_NC_023349
DLLSFNMTILTVWVTFLMLIASSFSKTYKNKFLFYVLLMMNLLTFCFSSSNLLMFYLFFE
SVLFPIVMMIFKWGNQPERIQAGFYMLMYTIFGSLPLLILMMFLVKIPMFFFHLWLPKAH
VEAPISGSMMLAGVLLKLGFYGLYRGSVMISIYCMFQIDIKALIAYSSVSHMGITLAGCL
TFFSYGGMLMIMVGHGLCSSGLFCLANMLYERFFTRNILLIKGMINIFPNLVLWWFLFSV
VNMSAPMTMNLFGELFLGMSLMKFSMFLMFPMFFSACYSIYMYSYINHGLGWILFSSFNI
TEREYFLLMMHFLPMSLWFMKIDFF
>rgeigyi_NC_023350
DLMSLMMINLTIWITFLMIMASRFNNIYYNKYNFYILIMMNLLFFCFSLNNLLLFYLFFE
SVLFPIILMIMGWGSQPERIQAGFYMLMYTVLGSLPLLVLMLFLVKIPMFLLHLWLPKAH
VEAPVAGSMILAGVLLKLGFYGLYRGAIMISIYCLFQTDIKSLIAYSSVSHMGIALSGSL
TFYLHGGMLLMMIGHGLCSSGLFCLSNMIYERFYTRNIFMIKGMILIFPNLTLWWFLFSI
INMSAPMTMNLFGELFLGLSLMKFSMMLMLPMFMSACYSMYMYSYINHGKNWFFFSNNMI
FVREYYLLFLHMTPMILWFMKSNFF
>dsilvarum_NC_026552
DLLSLDMMILPVWITFLMLIASSFSKTYMNKFLFYVLLMLNLLTLCFSSSNLLMFYFFFE
AVLFPIIMMIFKWGSQPERIQAGFYMLMYTIFGSLPLLILTIFLVKIPMFFFHLWLPKAH
VEAPISGSMMLAGVLLKLGFYGIYRGAIMIKIYCLFQVDIKALIAYSSISHMGIALAGCL
TFYSFGGMLMMMIGHGLCSSGLFCLSNMIYERFYTRNIFLIKGMIMVFPNLTLWWFLFSI
FNMAAPLTMNLFGELFLSASLLKFSMFLMLPIFMSACYTMYMYSYINHGKGWILFSNFLI
SEREYFLLFMHFMPMCFWILKIDFF
>aamericanum_NC_027609
DLMSSMMILLTIWITFLMILSSFAKEVQKNKFLFYVTFMMLLLMICFTVMNLLAFYFFFE
SVLFPIIMLIFGWGNQPERLQAGFYMLMYTIFGSFPMFVTILFLVKIPMFLFHLWLPKAH
VEAPISGSMILAGVLLKLGIYGIFRGSVMISMFCLYQTDIKSLIAYSSVCHMGVVLAGVM
SFCIYSGALLLMIGHGLCSSGLFCLANIIYERVSTRSMLLFKGMKSIFPSLTIWWFLFSI
INMSAPLSMNLLGELFLSLSILKMSIFYFFPVFMSACYSIYMYSYINHGYGWVLWSLSPI
NSREYSILFFHLFPMILWILKISFF
>dnuttalli_NC_028528
DLLSFSMINLTIWISFLMLIASTYLKLFKNKFLFYVILMLNLLTICFSSMNFIIFYLFFE
SVLFPIIMMILKWGSQPERVQAGFYMLMYTIFGSLPLLILTIFLVKIPMFFFHLWLPKAH
VEAPISGSMMLAGVLLKLGFYGIYRGAIMISIYCLFQVDIKALIAYSSISHMGIALAGCL
TFYSFGGMLMMMIGHGLCSSGLFCLSNMIYERFYTRNIFLIKGMIMVFPNLTLWWFLFKI
FNMAAPLTMNLFGELFLSASLLKFKMFLMLPIFMSACYTMYMYSYINHGKGWILFSNFLI
SEREYFLLFMHFMPMCFWILKIDFF
>asculptum_NC_032369
DMLSNLMISLTIWISFLMVLASFTNSVSLNKFLFYIMLMMFLLLVCFSVSNLLAFYFFFE
SVLFPIVMLIFGWGNQPERLQAGFYMLMYTIFGSFPMFVVIIFLVKIPMFFFHLWLPKAH
VEAPISGSMILAGILLKLGVYGIFRGGVMISLFCMYQIDIKALIAYSSVCHMGVILGGMI
NFSIFSGSLLLMIGHGLCSSGLFCLANVIYERVFTRNMVMFKGLKMFFPSLTLWWFLFSI
TNMSAPLTMNLFGEFFLSLSILKFSIFYFLPIFLSACYSIYMYSYINHGYGWTFWSLKPI
LSREYLTVFLHAFPMFMWFLKVSMF
>hconcinna_NC_034785
DLMSLMLILLTIWVSFLMILASVTNKVSENKFIFYLTLMLSLLIFCFSVTNLLFFYFLFE
SVLFPIIMMIFGWGSQPERLQAGFYMLMYTLFGSLPLLVLMMFLVKIPVFIFHLWLPKAH
VEAPISGSMILAGILLKLGIYGIFRGSVLVSIYCLFQDYIKSLIAYSSVCHMGIVFCGTI
NFSFSRGSLLLMIGHGLCSSGLFCLANLVYERYYTRSMILLKGLIKIFPSLSLMWFLFSI
VNMSAPLTMNLMGELFLCISIMKYSMFFIFPIFMSACYSMFMYSYLNHGEGWNLWGCNTI
NMREYYLMTLHLIPMILWFFKFSFF
>rturanicus_NC_035946
DLMSLSMIILTVWISLLMIMASKLNNNYKNKFNFYLLLMMNLLFICFLAENLLMFYLFFE
AVLFPIVLMISGWGSQPERIQAGFYMLIYTVFGSLPLLILMLFLVKIPMFLFHLWLPKAH
VEAPIAGSMILAGVLLKLGFYGLYRGAVLISIYCLYQYDIKSLIAYSSVSHMGITLAGSI
TFQLHSGMLMMMIGHGLCSSGLFCLSNMIYERLHTRSILMIKGMILIFPNLSLWWFYFSI
INMSAPMTMNLFGELFLGMSLMKYSLLLSLPLFLSACYSMYMYSYINHGQSWMIFSNKMI
SLREYYLMFLHIFPMIMWFFKINFF
>itasmani_NC_041086
DLMSMCLMMLTIWMIYLMMMASFMNKLFEEKFMFYLMMMMFFLLMCFYSLSLLMFYFFFE
SVLFPIIMIIFNWGNQPERLQAGIYMLMYTLFGSYPLLVIMLFLVKVPMFFVHLWLPKAH
VEAPISGSMILAAVLLKLGVYGLYRGGMIVGIMCVFQVDIKSLIAYSSVCHMGVVMGGVI
TMNFWSGSLLLMIGHGLCSSGMFCLANFMYERFFTRSIILMKGVGKFFPNLCLWWFLFSA
INMSAPMSMNLFGEIFLIGSMMKFSMFFMFPLFISAGYSLYLFSYTQHGEGCWLFSVKLI
GIREYMVMLFHFFPMIIWIMKMELF
>areitcorreai_25
DLMSFLLIELSLWIGILMLIASMGLNIFYEYFKFYVVSMIFLLVFCFLVMNLLGFYLLFE
SVLIPIIMMIVGWGGQPERLQAGIYMMFYTLGGSLPLLIFLLFLVKMPMYMLHLWLPKAH
VEAPVAGSMVLAGVLLKLGIYGLFRGGIIVGMICLCQVDVKALIAYSSVCHMGLALGGIF
SMVTWGGNVLIMLGHGLCSSGLFCLANIFYERFFTRSMILLSGLGIMFPYISLWWFLFVS
INMAAPPSMNLGGEILLIGSLLKWSFLVIIPLFLSASYSLYMYSFLNHGSGWVLYSVKGI
SIREIYLMLLHFLPLVLWAAKMELF
>atabajara_29B
DLVSFLLIELSLWIGILMLIASMSLNIFFENFKFYVTMMIFLLSFCFMIMNLLGFYLLFE
SVLIPIIMMIVGWGGQPERLQAGIYMLFYTLGGSLPLLIFLLFLVKMPMYLVHLWLPSAH
VEAPVAGSMVLAGVLLKLGIYGLFRGGVAVGLICLCQVDIKALIAYSSVCHMGMALGGIF
SMMFWGGNILIMLGHGLCSSGLFCLANIFYERTYTRSMVLLKGLGIFFPYISLWWFFFAS
INMAAPPSMNLGGEILLIGSLIKWSFLVIVPLFLSAGYSLYMYSLLNHGSGWVVYGINMV
SFREIYLMFLHFCPLVLWIMKMELF
>omegnini_31
DLLNFMLIELSLWFGMLMLLASMGLKMFFKKFLVYVIMMINMLIFCFGLVNFMGFYLFFE
SVLIPIMMMVFGWGVQPERLQAGLYMLFYTLAGSLPLFFFLLFLVKIPMFMFHLWLPKAH
VEAPIAGSMILAGVLLKLGIYGLIRGGIFVGLICLCQIDVKSLIAYSSVSHMGLSLSGIM
SMSGWGGSMIMMIGHGLCSSALFCLANFYYERFFTRSMILLKGLGILFPFLGFWWFMFLV
INMAAPPFMNLGAELLLLGGIMKWCLLALIPLFLSAAYSLFLYSYLNHGSSWVVFAVKMI
SLRELILMMFHFIPLLLWVLKMEFF
>ofurcosus_2
DLMSFLLIELSLWVVILMFLASMNLEIFKEKFSFYTLLMMLLLFFCFSVYNLIGFYLFFE
SVLFPIVMLIMGWGNQPERLQAGLYMLFYTLGGSLPLLVFLLFLVKMPMFMVHVWLPKAH
VEAPVAGSMILAGVLLKLGIYGILRGGIFVSLICLCQVDLSALIAYSSVCHMGLTLGGFL
SLTSWGGNMLMMLGHGLCSSALFCLANMYYERFYTRSLVLLKGMGMIFPFLSVWWFIFSI
INMAAPPSMNLGGEIFLIGSIIKWSFFSVIPLFLSAGYSLYMYSYLNHGVGWSLGGIYFI
SLREMLLMILHLAPLIVWLLKMEFF
>orudis_11
DLIGILLFSLSLWIGLLSLLASLNNIIYYEDFKFYLLLMVLLLVICFSMLNLIGFYLFFE
SVLFPIVMLIAGWGNQPERLQAGIYMLFYTLGGSLPLLLFFLFFVKMPMYLVHIWLPKAH
VEAPVSGSMILAGVLLKLGVYGIIRGGVIIGLVCLCQVDVKSLIAYSSVCHMGVSLGGIF
SMSSWGGNFLMMLGHGFCSSGLFCLINFYYERFFTRSILLLKGLGILFPYMSFWWLVFSG
INMAVPPSMNLGGEIFLLGGMIKWSFLVFIPLFLSAGYSLYMFSYISHGKGWVLYSVEGV
NYREMLLMFFHFFPLVFWILKMDFF
>acapensis_29
DLMSFLLVELSLWIGMLMLISSMSLMIFYENYKFYMILMIFLLLFCFMVMNLLGFYLLFE
SVLIPIIMMIMGWGNQPERLQAGIYMLFYTLGGSLPLLIFLLFLVKMPMFLVHFWLPKAH
VEAPVAGSMILAGVLLKLGIYGLFRGGVFIGMVCLCQVDIKALIAYSSVCHMGVALGGIF
SMMLWGGNMLMMLGHGLCSSGLFCLANMFYERFFTRSMLLLKGLGCFFPYLSFWWFLFSS
VNMAAPPSMNLGGEIMLIGSLIKWSVLVIIPLFLGASYTMYMYSYLNHGKGWVVYSVKLM
NFREMFLMLMHLYPLVLWVLKMELF
>otartakovskyi_1
DLMGFMLIELSLWIGMLMYLASFNVSIFSEGFSFYIMLMMLLLMVCFSISNLIGFYLFFE
SVLFPIIMLIMGWGSQPERLQAGLYMLFYTVGGSLPLLVFLLFFIKMPMFIVHVWLPKAH
VEAPVAGSMVLAGVLLKLGVYGLFRGGLIVSMICFCQVDLKALIAYSSVCHMGLSLGGIF
SGCGWGGNMMMVLGHGLCSSGLFCLANFYYERFFTRSMLLLKGVGCMFPFLMVWWFLFSV
SNMAAPPTMNLGGEVFLMGSLMKWSLMVLLPLFFSAVYSLYMFSYLHHGVGWFNYGVYSV
STRELLLMCLHLTPLVYWVLKMEIF
>acerradoensis_2
DLLGFLLVELSLWIGILMFIASMSISIFYEKFKLYMTAMILLLMFCFMITSLVGFYLFFE
SVLIPIIMMIVGWGSQPERLQAGIYMLFYTLGGSLPLLIFLLFLVKMPMFFVHLWLPKAH
VEAPVAGSMILAGVLLKLGIYGLFRGGLIVGLICLCQVDVKSLIAYSSVCHMGMALGGIF
SMVLWGGNVMLMLGHGLCSSGLFCLANMFYERFFTRSMILLSGMGLFFPYISLWWFLFSG
INMSAPPSMNLGGEILLIGSLVKWNFLVVIPLFLSASYSVYMYSYVNHGSGWVMYSISVI
NLREMFLMLMHFLPLVLWVMKMELF
>oturicata_Ocala2
DMLGFFLIELSLWIGMLMFLASMSLKVNFDKFNFYVILMVLLLIFCFLLQNLIGFYLFFE
SVLFPIVMLIMGWGYQPERLQAGIYMLFYTLFGSLPLLLFFLFLVKMPMFFVHVWLPKAH
VEAPVAGSMILAGVLLKLGIYGLLRGGLMISLICLCQVDVKALIAYSSVCHMGMVLGGLM
SMTGWGGSLVMMIGHGLCSSGLFCLANMYYERFYTRSMILLKGLGSVFPFLGLWWFLFSV
INMAAPPSMNLGGELLLMGGIMKWSLMVMVPLFFSGGYSLYMFSYLNHGKGWVVYGVFMI
SIREMYLLFLHLIPLLLWVLKMEMF
>ozumpti_73
DGMSFLLIELSLWVSFLIMMASMNVNIFAEKFFMYVMMMMILLVFCFSFYNYMGFYVFFE
SVLFPIMMLIMGWGYQPERLQAGIYMFLYTLFGSLPLFLLFLFLVSMPMFLVHLWLPKAH
VEAPVGGSMILAGVLLKLGIYGMFRGGVIISLICLCQVDMKSLIAYSSVCHMGLALGGFL
SFSCWGGSLLLMIGHGLCSSGLFCLANMYYERFYTRSIVLLKGLGSLFPYMAVWWFIFSV
INMAAPPSMNLGGEILLIGSIMSWSVLAIIPLFFSAAYSLYMYSYVHHGSGWVVYSVKCF
SIREMMLMFLHFIPLLMWILKAELF
>afonsecai_6
DLISFLLISLSLWIGILMLIASMGIFIFFENFKFYVVLMILLLFLCFSITNLLGFYLLFE
SVLIPIIMLIIGWGGQPERLQAGIYMMFYTLAGSLPLLVFLLFLVKMPMYFVHLWLPKAH
VEAPIAGSMVLAGVLLKLGIYGIFRGGMIISLICLCQVDIKALIAYSSVCHMGLALGGMF
SMMLWGGNILMMVGHGLCSSGLFCLANFFYERFYTRSMILLKGLGMLFPYISLWWFMFIG
VNMAAPPSMNLGGEIMLIGCMIKWSFLVIGPLFLSAGYSLYMYSFLNHGKGWMVFSVKVI
FFREIFLMFMHFFPLIFWVMKMELF
>oturicata_NM3
DMLGFFLIELSLWIGMLMFLASMSLKVNFDKFNFYIILMVLLLIFCFLLQNLIGFYLFFE
SVLFPIVMLIMGWGYQPERLQAGIYMLFYTLFGSLPLFLFFLFLVKMPMFFVHVWLPKAH
VEAPVAGSMILAGVLLKLGIYGLLRGGLMISLICLCQVDVKALIAYSSVCHMGMVLGGLM
SMTGWGGSLAMMIGHGLCSSGLFCLANMYYERFYTRSMILLKGLGSVFPFLGLWWFLFSI
INMAAPPSMNLGGELLLMGGIMKWSLMVMVPLFFSAGYSLYMFSYLNHGKGWVVYGVFMI
SIREMYLLFLHLIPLLLWILKMEMF
>arioplatensis_2
DLLGFLLVELSLWVGILMFIASMNIIIFYEKFKFYMMLMTFLLVSCFLVLNLIGFYLLFE
SVLIPIIMMIVGWGSQPERLQAGIYMLFYTLGGSLPLLIFLLFLVKMPMFFVHLWLPKAH
VEAPVAGSMVLAGVLLKLGIYGLFRGGVFVGLICLCQVDIKALIAYSSVCHMGMALGGIF
SMVLWGGNMMIMLGHGLCSSGLFCLANMFYERFYTRSMILLKGVSLLYPYFSLWWFLFMG
INMAVPPSMNLGGEIMLIGSLISWSFLVIIPLFLSASYSVYMYSYLNHGKGWVMYGASFI
NFREIYLMLMHLLPLVLWVMKIEFF
>rfaini_82
DLISFLLIELSMWMGILMFIASMNLNIFFEKYKFYMLSMIFLLVFCFLIMNLVGFYLMFE
SVLVPIVMMILGWGMQPERLQAGIYMLFYTLLGSLPLLIFLLFLVKVPMYFIHLWLPKAH
VEAPVAGSMVLAGVLLKLGIYGMIRGGIIVGMICLCQVDIKSLIAYSSICHMGMALGGIF
SMVVWGGNILIMLGHGLCSSGLFCLANILYERFFTRSMILLKGVGILFPFISFWWLIFVG
VNMAVPPSMNLGGEIFLIGSLIKWSFLVIIPLFLSASYSLYLYSFLNHGKGWVIFSVNMV
NYREIYLMFMHFLPLILWILKMDFF
>orudis_2
DLIGILLFSLSLWIGLLSLLASLNNIIYYEDFKFYLLLMVLLLVICFSMLNLIGFYLFFE
SVLFPIVMLIAGWGNQPERLQAGIYMLFYTLGGSLPLLLFFLFFVKMPMYLVHIWLPKAH
VEAPVSGSMILAGVLLKLGVYGIIRGGVIIGLVCLCQVDVKSLIAYSSVCHMGVSLGGIF
SMSSWGGNFLMMLGHGFCSSGLFCLINFYYERFFTRSILLLKGLGILFPYMSFWWLVFSG
INMAVPPSMNLGGEIFLLGGMIKWSFLVFVPLFLSAGYSLYMFSYISHGKGWVLYSVEGV
SYREMLLMFFHFFPLVFWVLKMDFF
>oturicata_Travis5
DMLGFFLIELSLWIGMLMFLASMSLKVNFDKFNFYIILMVLLLIFCFLLQNLIGFYLFFE
SVLFPIVMLIMGWGYQPERLQAGIYMLFYTLFGSLPLFLFFLFLVKMPMFFVHVWLPKAH
VEAPVAGSMILAGVLLKLGIYGLLRGGLMISLICLCQVDVKALIAYSSVCHMGMVLGGLM
SMTGWGGSLAMMIGHGLCSSGLFCLANMYYERFYTRSMILLKGLGSVFPFLGLWWFLFSI
INMAAPPSMNLGGELLLMGGIMKWSLMVMVPLFFSAGYSLYMFSYLNHGKGWVVYGVFMI
SIREMYLLFLHLIPLLLWILKMEMF
>atabajara_30A
DLVSFLLIELSLWIGILMLIASMSLNIFFENFKFYVTMMIFLLSFCFMIMNLLGFYLLFE
SVLIPIIMMIVGWGGQPERLQAGIYMLFYTLGGSLPLLIFLLFLVKMPMYLVHLWLPSAH
VEAPVAGSMVLAGVLLKLGIYGLFRGGVAVGLICLCQVDIKALIAYSSVCHMGMALGGIF
SMMFWGGNILIMLGHGLCSSGLFCLANIFYERTYTRSMVLLKGLGIFFPYISLWWFFFAS
INMAAPPSMNLGGEILLIGSLIKWSFLVIVPLFLSAGYSLYMYSLLNHGSGWVVYGINMV
SFREIYLMFLHFCPLVLWIMKMELF
>ocompactis_9
DLLGFMMIELSMWVSMLMLLASMNLNIFSGKFKFYIFMMVVFLLLCFSVNNLFFFYLCFE
SVLFPIVMIIMGWGTQPERLQAGLYMLFYTLFGSFPLLVFILFLVKMPMYMFHIWLPKAH
VEAPVSGSMILAAVLLKLGVYGMVRGSVVISLVCLCQVDVKALIAYSSVCHMGMSLGGIL
SMSNWGGNLLMMLGHGLCSSGLFCLANFFYERVFTRSMILLKGIGVIFPFFSLWWFLFSV
VNMAAPPSMNLGGEIFLIGSMMKWSFLVIIPVFLTAGYSLYMYSYINHGSGWFLFAVKMM
DLRELLLMFFHLIPLVFWIFSVEFF
>acapensis_1
DLMSFLLVELSLWIGILMLISSMSLMIFYENYKFYMILMIFLLLFCFMVMNLLGFYLLFE
SVLIPIVMMIMGWGNQPERLQAGIYMLFYTLGGSLPLLIFLLFLVKMPMFLVHFWLPKAH
VEAPVAGSMILAGVLLKLGIYGLFRGGVFIGMVCLCQVDIKALIAYSSVCHMGVALGGIF
SMMLWGGNMLVMLGHGLCSSGLFCLANMFYERFFTRSMLLLKGLGCFFPYLSFWWFLFSS
VNMAAPPSMNLGGEIMLIGSLIKWSVLVIIPLFLGASYTMYMYSYLNHGKGWVVYSVKLM
NVREMFLMLMHLYPLVLWILKMELF
>overrucosus_2
DLMGFMLIELSLWVGVLMYLASFNTKIFYEKFNFYIVLMLMLLVVCFSIIHLIGFYLFFE
GVLFPIIMLIMGWGVQPERLQAGLYMLFYTVGGSLPLLVFLLFLIKIPMFIVHVWLPKAH
VEAPVAGSMVLAGVLLKLGIYGLFRGGLMVSMICFCQVDLSSLIAYSSVCHMGLSLGGIF
SMCGWGGNMMMLLGHGLCSSGLFCLANFYYERFFTRSMLLLKGVGCMFPFLMMWWFIFSV
TNMAAPPSMNLGGEVFLIGSLIKWSVMVMIPLFFSAVYSLYMFSYLHHGNGWVNYGVYSV
SIRELLLMCLHLIPLLYWILKMELF
>otartakovskyi_2
DLMGFMLIELSLWIGMLMYLASFNVSIFSEGFSFYIMLMMLLLMVCFSISNLIGFYLFFE
SVLFPIIMLIMGWGSQPERLQAGLYMLFYTVGGSLPLLVFLLFFIKMPMFIVHVWLPKAH
VEAPVAGSMVLAGVLLKLGVYGLFRGGLIVSMICFCQVDLKALIAYSSVCHMGLSLGGIF
SGCGWGGNMMMVLGHGLCSSGLFCLANFYYERFFTRSMLLLKGVGCMFPFLMVWWFLFSV
SNMAAPPTMNLGGEVFLMGSLMKWSLMVLLPLFFSAVYSLYMFSYLHHGVGWFNYGVYSV
STRELLLMCLHLTPLVYWVLKMEIF
>onoorsveldensis_111
DLMGLMLIELSLWISLLMFMASMSLRIFYEEFSFYVVLMLLFLVLCFSVNNLIFFYLCFE
SVLFPIIMIIMGWGMQPERLQAGLYMLFYTLFGSFPLLVFILFLVSMPMYFLHIWLPKAH
VEAPVAGSMILAAVLLKLGIYGIFRGSLIISMVCLCQVDVKALIAYSSVCHMGVAFGGVV
SLSNWGGNLVMMLGHGLCSSGLFCLANLYYERIYTRSMVLLKGVGMVYPFMSLWWFLFSV
VNMAAPPSMNLGGEIFLIGAIIKWSLLGLVPLFVAAAYSLYMYSYVNHGSGWVIYAGKML
DMRELMLLFFHMIPLIIWVLKMEFF
>aguaporensis_2
DLLSFLLIELSLWIGILMFIASMNLNIYYESFKFYGVGMVFLLIFCFLIMNLVGFYLLFE
SVLIPIIMMIVGWGNQPERLQAGIYMLFYTLGGSLPLLVFLLFLVKMPMFFVHLWLPKAH
VEAPVAGSMVLAGVLLKLGIYGLLRGGVIVGMICLCQVDVKSLIAYSSVCHMGMALGGIF
SMMFWGGNVMIMLGHGLCSSGLFCLANIFYERFYTRSMILLKGMGIFFPYISLWWFLFMG
INMSAPPSMNLGGEIMLIGSLMKWSFLVIVPLFLGASYSVYMFSYLNHGKGWVIYGAKVV
NFREMFLMFMHFLPLILWIMKMELF
>acerradoensis_1
DLLGFLLVELSLWIGILMFIASMSISIFYEKFKLYMTAMILLLMFCFMITSLVGFYLFFE
SVLIPIIMMIVGWGSQPERLQAGIYMLFYTLGGSLPLLIFLLFLVKMPMFFVHLWLPKAH
VEAPVAGSMILAGVLLKLGIYGLFRGGLIVGLICLCQVDVKSLIAYSSVCHMGMALGGIF
SMVLWGGNVMLMLGHGLCSSGLFCLANMFYERFFTRSMILLSGMGLFFPYISLWWFLFSG
INMSAPPSMNLGGEILLIGSLVKWNFLVVIPLFLSASYSVYMYSYVNHGSGWVMYSISVI
NLREMFLMLMHFLPLVLWVMKMELF
>ofurcosus_1
DLMSFLLIELSLWVVILMFLASMNLEIFKEKFSFYTLLMMLLLFFCFSVYNLIGFYLFFE
SVLFPIVMLIMGWGNQPERLQAGLYMLFYTLGGSLPLLVFLLFLVKMPMFMVHVWLPKAH
VEAPVAGSMILAGVLLKLGIYGILRGGIFVSLICLCQVDLSALIAYSSVCHMGLTLGGFL
SLTSWGGNMLMMLGHGLCSSALFCLANMYYERFYTRSLVLLKGMGMIFPFLSVWWFIFSI
INMAAPPSMNLGGEIFLIGSIIKWSFFSVIPLFLSAGYSLYMYSYLNHGVGWSLGGIYFI
SLREMLLMILHLAPLIVWLLKMEFF
>overrucosus_1
DLMGFMLIELSLWVGVLMYLASFNTKIFYEKFNFYIVLMLMLLVVCFSIIHLIGFYLFFE
GVLFPIIMLIMGWGVQPERLQAGLYMLFYTVGGSLPLLVFLLFLIKIPMFIVHVWLPKAH
VEAPVAGSMVLAGVLLKLGIYGLFRGGLMVSMICFCQVDLSSLIAYSSVCHMGLSLGGIF
SMCGWGGNMMMLLGHGLCSSGLFCLANFYYERFFTRSMLLLKGVGCMFPFLMMWWFIFSV
TNMAAPPSMNLGGEVFLIGSLIKWSVMVMIPLFFSAVYSLYMFSYLHHGNGWVNYGVYSV
SIRELLLMCLHLIPLLYWILKMELF
>apuertoricensis_3
DLVGFMLVELSLWIGILMFIASLSLSIFFEKYKFYMLVMILLLMFCFLVMNLMGFYLFFE
SVLIPIIMMIMGWGGQPERLQAGIYMLFYTLGGSLPLLIYLLFMVKMPMFFVHLWLPKAH
VEAPVAGSMVLAGVLLKLGIYGMFRGGMIVGMICLCQVDVKSLIAYSSVCHMGMALGGIF
SMVFWGGNIMIMLGHGLCSSGLFCLANMFYERFFTRSMILLSGVGIFFPYISLWWFLFSS
INMAAPPSMNLGGEILLIGSLIKWSFLVVVPLFFSTSYSIYMYSYLNHGKGWVVYGNKII
NFRELYLMLMHFLPLILWIMKMELF
>ohermsi_3
DLMSFLLIELSFWVSILMFLASMNLIVNFEKYSFY-VSMVVLLVMCFSESNLMGFYLFFE
SVLIPIIMMIMGWGLQPERLQAGLYMLFYTLGGSLPLLLFLLFLVSIPMFFIHMWLPKAH
VEAPIAGSMVLAGVLLKLGIYGMLRGGIIVSLICLCQVDVSALIAYSSVCHMGLALGGVI
SMMSWGGNMMMMLGHGLCSSGLFCLANMYYERVFTRSMLLLSGLGSIFPFLSVWWFLFSV
INMAAPPSLNLGGEVFLIGSLLKWSMIVVFPLFLSASYSLYMFSYLNHGSGWVKYGMSMI
SIREMYLMLLHVIPLFFWVFKMEMF
>acapensis_45
DLMSFLLVELSLWIGILMLISSMSLMIFYENYKFYMILMVFLLLFCFMVMNLLGFYLLFE
SVLIPIVMMIMGWGNQPERLQAGIYMLFYTLGGSLPLLIFLLFLVKMPMFLVHFWLPKAH
VEAPVAGSMILAGVLLKLGIYGLFRGGVFIGMVCLCQVDIKALIAYSSVCHMGVALGGIF
SMMLWGGNMLVMLGHGLCSSGLFCLANMFYERFFTRSMLLLKGLGCFFPYLSFWWFLFSS
VNMAAPPSMNLGGEIMLIGSLIKWSVLVVIPLFLGASYTMYMYSYLNHGKGWVVYSVKLM
NVREMFLMLMHLYPLVLWVLKMELF
>oturicata_KAN5
DMLVFFLIELSLWIGMLMFLASMSLKVNFDKFNFYIILMVLLLIFCFLLQNLIGFYLFFE
SVLFPIVMLIMGWGYQPERLQAGIYMLFYTLFGSLPLFLFFLFLVKMPMFFVHVWLPKAH
VEAPVAGSMILAGVLLKLGIYGLLRGGLMISLICLCQVDVKALIAYSSVCHMGMVLGGLM
SMTGWGGSLAMMIGHGLCSSGLFCLANMYYERFYTRSMILLKGLGSVFPFLGLWWFLFSI
INMAAPPSMNLGGELLLMGGIMKWSLMVMVPLFFSAGYSLYMFSYLNHGKGWVVYGVFMI
SIREMYLLFLHLIPLLLWILKMEMF
>aperuvianus_solo
DLVSFLLIELSLYMGVLMFMASMGHDIFYESYQFYMVGMVFLLCFCFMMMNLMGFYLLFE
SVLIPIIMMIIGWGSQPERLQAGLYMLFYTLGGSLPLLIFLLFLVKMPMFLMHLWLPKAH
VEAPVAGSMVLAGVLLKLGIYGLYRGGIWIGFICLCQVDIKALIAYSSVMHMGVILGGIF
SMAEWGGSILVMLGHGLCSSGLFCLANIYYERFYTRSMILLKGLGNFFPYISFWWFLFVS
VNMAAPPSMNLGGEILLIGGLIKWSFLVIIPLFLSASYSLYMYSFLNHGKGWVVYGGRAV
SFREVYLMFLHLFPLIFWSMKMELF
>aguaporensis_1
DLLSFLLIELSLWIGILMFIASMNLNIYYESFKFYGVGMVFLLIFCFLIMNLVGFYLLFE
SVLIPIIMMIVGWGNQPERLQAGIYMLFYTLGGSLPLLVFLLFLVKMPMFFVHLWLPKAH
VEAPVAGSMVLAGVLLKLGIYGLLRGGVIVGMICLCQVDVKSLIAYSSVCHMGMALGGIF
SMMFWGGNVMIMLGHGLCSSGLFCLANIFYERFYTRSMILLKGMGIFFPYISLWWFLFMG
INMSAPPSMNLGGEIMLIGSLMKWSFLVIVPLFLGASYSVYMFSYLNHGKGWVIYGAKVV
NFREMFLMFMHFLPLILWIMKMELF
>apuertoricensis_1
DLVGFMLVELSLWIGILMFIASLSLSIFFEKYKFYMLVMILLLMFCFLVMNLMGFYLFFE
SVLIPIIMMIMGWGGQPERLQAGIYMLFYTLGGSLPLLIYLLFMVKMPMFFVHLWLPKAH
VEAPVAGSMVLAGVLLKLGIYGMFRGGMIVGMICLCQVDVKSLIAYSSVCHMGMALGGIF
SMVFWGGNIMIMLGHGLCSSGLFCLANMFYERFFTRSMILLSGVGIFFPYISLWWFLFSS
INMAAPPSMNLGGEILLIGSLIKWSFLVVVPLFFSTSYSIYMYSYLNHGKGWVVYGNKII
NFRELYLMLMHFLPLILWIMKMELF
>aricei_male
DEMSLSLIMLSFWIGILMVLASFNSSIVFSKFYFYLMMMMMMLIFCFSFVNFMFFFIAFE
GVLFPIIMIIFGWGYQPERLQAGIYMLFYTLFGSLPLLMYLLFLVKVPMYMLHLWLPKAH
VEAPISGSMILAGVLLKLGIYGLYRGGVIISLVCLSQVDLKSLIAYSSVCHMGLALGGFF
SMNIWGGALLMMIGHGLCSSALFCLANFMYERFFTRSLMLLSGLGLIFPFLSFWWFLFCV
VNMAAPPSMNFLSEIILMGSMLSYSFFLMILLFFSACYSLYMYSYTQHGKGWVVYGVKVV
NEREYLLMFLHFFPLVIWFLKMEFF
>amicrolophi_10
DLVSFLLIVLSLWIGILMMIASMGLFIFHEIYKFYMVSMIFMLVFCFLVTNLMGFYLLFE
SVLIPIIMMIVGWGGQPERLQAGIYMLFYTLGGSLPLLIFLLFLVKMPMFFVHLWLPKAH
VEAPVAGSMVLAGVLLKLGVYGLFRGGMYVGMICLCQVDVKALIAYSSVCHMGVALGGIF
SMFIWGGNILMMLGHGLCSSGLFCLANMFYERFFTRNMIMLKGMGIMFPYLSVWWFMFMS
INIAAPPSMNLGGEIMLIGSMIKWSFLLIFPLFLSASYSVYMYSYLNHGKGWSVYGVKVV
NFREIYLMLMHFFPLVLWILKIELF
>areitcorreai_2
DLMSFLLIELSLWIGILMLIASMGLNIFYEYFKFYVVSMIFLLVFCFLVMNLLGFYLLFE
SVLIPIIMMIVGWGGQPERLQAGIYMMFYTLGGSLPLLIFLLFLVKMPMYMLHLWLPKAH
VEAPVAGSMVLAGVLLKLGIYGLFRGGIIVGMICLCQVDVKALIAYSSVCHMGMALGGIF
SMVTWGGNVLIMLGHGLCSSGLFCLANIFYERFFTRSMILLSGLGIMFPYISLWWFLFVS
INMAAPPSMNLGGEILLIGSLLKWSFLVIIPLFLSASYSLYMYSFLNHGSGWVLYSVKGI
LIREIYLMLLHFLPLVLWVAKMELF
>amicrolophi_17
DLVSFLLIVLSLWIGILMMIASMGLFIFHEIYKFYMVSMIFMLVFCFLVTNLMGFYLLFE
SVLIPIIMMIVGWGGQPERLQAGIYMLFYTLGGSLPLLIFLLFLVKMPMFFAHLWLPKAH
VEAPVAGSMVLAGVLLKLGVYGLFRGGMYVGMICLCQVDVKALIAYSSVCHMGVALGGIF
SMFIWGGNILMMLGHGLCSSGLFCLANMFYERFFTRNMIMLKGMGIMFPYLSMWWFMFMS
INIAAPPSMNLGGEIMLIGSMIKWSFLLIFPLFLSASYSVYMYSYLNHGKGWSVYGVKVV
NFREIYLMLMHFFPLVLWILKIELF
>arioplatensis_1
DLLGFLLVELSLWVGILMFIASMNIIIFYEKFKFYMMLMTFLLVSCFLVLNLIGFYLLFE
SVLIPIIMMIVGWGSQPERLQAGIYMLFYTLGGSLPLLIFLLFLVKMPMFFVHLWLPKAH
VEAPVAGSMVLAGVLLKLGIYGLFRGGVFVGLICLCQVDIKALIAYSSVCHMGMALGGIF
SMVLWGGNMMIMLGHGLCSSGLFCLANMFYERFYTRSMILLKGVSLLYPYFSLWWFLFMG
INMAVPPSMNLGGEIMLIGSLISWSFLVIIPLFLSASYSVYMYSYLNHGKGWVMYGASFI
NFREIYLMLMHLLPLVLWVMKIEFF
>pperimilis_GQ222414
DGLSYGMILLSYFIILFVLLYSYKDKLYKK-LIYY--FMFISLYFCFSVDNFLVFYVFFE
LSMIPLLYLILMVSGSYERFKATMFLFIYTMLGSLTLLVFLMFMIKSPLYGFHFWLPKAH
VEAPIEGSMVLAGVLLKLGIFGFYRGSFIVGMICMRQVDLKLLIAYSSVSHMGLVMSGLL
TMSKLGGSMLMLYAHGFCSSLMFFMGNMFYERYNTRNLFLFKGMAQGYPVLMIFWFWVIL
INMGVPPFMNFMSELFLIFSIIKKSFLMIFLLSISVYYSLNLFMRIGHGKLWNVNFLKKE
SFLEMMLIIMHFMFLVLYILCMKNI
>asp_lamington_KC769586
DLLTMVLLLLSFWISFLMLMSMYNKNILLIKFVFYVNFMLLMLIICFSIMNMLGFYLFFE
SVLFPIIMIIFSWGNQPERLQAGIYMLFYTLFGSFPLLISLLFLVKLPMYLFHLWLPKAH
VEAPIAGSMILAGVLLKLGGYGVMRGGIYVGFICIRQIDMKSLIAYSSVCHMGILLGGLI
SLSNWGGSLLMMLGHGLCSSALFCLANMMYERYFTRNIMLLKGLGIMFPFLMLWWFIFSI
INMAAPPSMNLLSEILLMGSILKWSFFSIIPLFLSACYSLYMYSYSQHGYSWLINSISNS
CIREYFLLLSHLFPLLLWSLKMESF
>asp_springbok_KC769588
DMMSVNLIILSLWIMLLMVMASFNLTVLNKEFFFYLLLMMFLLLMCFSCSNLLFFFIFFE
SVLFPIIMMIFNWGFQPERLQAGIYMLFYTLFGSLPLLICLMFLVKVPMFFLHLWLPKAH
VEAPVFGSMILAGVLLKLGIYGLYRGGVMVSMICLEQVDLKSLIAYSSICHMSLTLGGFF
VFNNWGGALLMMIGHGLCSSGLFCLANLMYERVYTRSLMLMKGLGIVFPFLMMWWFFFCV
VNMSAPPSMNFFAEIMLMGSMMKYSFILILPLFFSACYSLYLYSYTQHGSGWLMFSVQLI
NMREYYLMLFHFFPLVLWFLNMNFF
>apersicus_KJ133581
DVMSVSLIMLSFWISMLMVLASFEGVIIKSCFYFYLLLMLIMLIFCFSFVNFMFFFIAFE
GVLFPIIMIIFVWGYQPERLQAGIYMLFYTLFGSLPLLVYLLFLVKVPMYMLHLWLPKAH
VEAPISGSMILAGVLLKLGIYGLYRGGVVIGLVCLSQVDLKALIAYSSICHMSMALGGFF
SMNVWGGALLMMIGHGLCSSGLFCLANFMYERFYTRSMMLLKGLGLVFPFLSFWWFLFCV
INMAAPPSMNFVSEVVLLGSMIKYSLFFMLILFFSACYSLYMYSYTQHGSGWVVFGVKMI
SEREYLLMFLHFIPLVIWILKMEIF
>astriatus_KJ133583
DLMGFNLVMLSMWISMLMIIASFKKMELEDKFFFYVLMMALLLSLCFSCLNLLGFFLFFE
SVLFPIIMMIFKWGVQPERLQAGIYMLFYTLFGSMPLFIFLLFFVKIPMFIFHLWLPKAH
VEAPIGGSMILAGVLLKLGIFGLYRGGVYISMVCLVQVDLKSLIAYSSVCHMSLALGGFL
SLNYWGGSLLMMLGHGLCSSGLFCLANIMYERFFTRSVILLKGVGFIFPFLSMWWFFFCV
INMAAPPSMNLLGEILLMGSMLKYSFFLLFPLFFSASFSLYMYSYTQHGKGWCIFSVNGI
LMREYFLMFLHFFPLVLWVMKMELV
>awalkerae_KJ133584
DEMSIGLIMLSFWISMLMLLASFNSSIIKSTFYFYLLLMLMLLIMCFSFVNFFFFFIAFE
SVLFPIIMIIFSWGYQPERLQAGIYMLFYTLFGSLPLLVYLLFLVKVPMYMLHLWLPKAH
VEAPISGSMILAGVLLKLGIYGLYRGGVVIGLVCMNQVDLKALIAYSSICHMGMALGGFF
SLNIWGGALLMMIGHGLCSSALFCLANFMYERFFTRSMMLMKGMGLMFPFLSLWWFIFCV
VNMAAPPSMNFISEIILMGSMLKYSLMMMILLFFSACYSLYMYSYTQHGSGWMMFSVKMI
NEREYLLMFLHFFPLIVWITSMEVF
>ocapensis_KJ133586
DLMSFLLVELSLWIGMLMLISSMSLMIFYENYKFYMILMIFLLLFCFMVMNLLGFYLLFE
SVLIPIIMMIMGWGNQPERLQAGIYMLFYTLGGSLPLLIFLLFLVKMPMFLVHFWLPKAH
VEAPVAGSMILAGVLLKLGIYGLFRGGVFIGMVCLCQVDIKALIAYSSVCHMGVALGGIF
SMMLWGGNMLMMLGHGLCSSGLFCLANMFYERFFTRSMLLLKGLGCFFPYLSFWWFLFSS
VNMAAPPSMNLGGEIMLIGSLIKWSVLVIIPLFLGASYTMYMYSYLNHGKGWVVYSVKLM
NFREMFLMLMHLYPLVLWVLKMELF
>rfaini_KJ133588
DLISFLLIELSMWMGILMFIASMNLNIFFEKYKFYMLSMIFLLVFCFLIMNLVGFYLMFE
SVLIPIVMMILGWGMQPERLQAGIYMLFYTLLGSLPLLIFLLFLVKVPMYFIHLWLPKAH
VEAPVAGSMVLAGVLLKLGIYGMIRGGIIVGMICLCQVDIKSLIAYSSICHMGMALGGIF
SMVVWGGNILIMLGHGLCSSGLFCLANILYERFFTRSMILLKGVGILFPFISFWWLIFVG
VNMAVPPSMNLGGEIFLIGSLIKWSFLVIIPLFLSASYSLYLYSFLNHGSGWVIFSVNMV
NYREIYLMFMHFLPLILWILKMDFF
>ocompactus_KJ133590
DLLGFMMIELSMWVSMLMLLASMNLNIFSGKFKFYIFMMVVFLLLCFSVNNLFFFYLCFE
SVLFPIVMIIMGWGTQPERLQAGLYMLFYTLFGSFPLLVFILFLVKMPMYMFHIWLPKAH
VEAPVSGSMILAAVLLKLGVYGMVRGSVVISLVCLCQVDVKALIAYSSVCHMGMSLGGIL
SMSNWGGNLLMMLGHGLCSSGLFCLANFFYERVFTRSMILLKGIGVIFPFFSLWWFLFSV
VNMAAPPSMNLGGEIFLIGSMMKWSFLVIIPVFLTAGYSLYMYSYINHGSGWFLFAVKMM
DLRELLLMFFHLIPLVFWIFSVEFF
>ocostalis_KJ133591
DLMGFMLMELSFLVSILMYLASMNLNIINESYSFYVSTLTFLLLFCFSLSNLMGFYLFFE
SVLFPIILLIMGWGYQPERLQAGLYMLFYTLLGSLPLLLFFLFFVKMPMYLVHTWLPKAH
VEAPIAGSMILAGVLLKLGVYGMFRGGVIVSMICLCQVDIKALIAYSSVCHMGLALGGIF
SMSGWGGNLLMMLGHGLCSSGLFCLANMYYESVYTRSMLLLKGVGGFFPFMGVWWFIFSV
INMAAPPSMNLGGEIFLIGSLLKWSLFLIIPLFMSGAYSLYMFSYLQHGSGWMIYSMPSM
TLREQLLLVVHLIPLIIWCLKMEMF
>omegnini_KJ133592
DLLNFMLIELSLWFGMLMLLASMGLKMFFKKFLVYVIMMINMLIFCFGLVNFMGFYLFFE
SVLIPIMMMVFGWGVQPERLQAGLYMLFYTLAGSLPLFFFLLFLVKIPMFMFHLWLPKAH
VEAPIAGSMILAGVLLKLGIYGLIRGGIFVGLICLCQIDVKSLIAYSSVSHMGLSLSGIM
SMSGWGGSMIMMIGHGLCSSALFCLANFYYERFFTRSMILLKGLGILFPFLGFWWFMFLV
INMAAPPFMNLGAELLLLGGIMKWCLLALIPLFLSAAYSLFLYSYLNHGSSWVVFAVKMI
SLRELILMMFHFIPLLLWVLKMEFF
>omoubata_NC_004357
DLLGFMMIELSMWVSMLMLLASMNLNIFSEKFKFYIFMMVVFLLLCFSVNNLFFFYLCFE
SVLFPIVMIIMGWGTQPERLQAGLYMLFYTLFGSFPLLVFILFLVKMPMYMLHIWLPKAH
VEAPVSGSMILAAVLLKLGVYGLVRGGVMISMVCLCQVDVKALIAYSSVCHMGMSLGGIL
SMSNWGGNLLMMLGHGLCSSGLFCLANFFYERVFTRSMILLKGIGMIFPFFSLWWFFFSV
VNMAVPPSMNLGGEIFLIGSMIKWSFLVIVPVFLTAGYSLYMYSYINHGSGWFLFAGKMM
DLRELLLMFFHLIPLLFWIFSVEFF
>oporcinus_KJ133595
DLMGFMMLELSIWVGMLMFLGSMNLSIYSDKFSFYIFLMIVFLVLCFSVSNLFFFFFCFE
SVLFPIVMIIMGWGMQPERLQAGLYMLFYTLFGSFPLLIFILFLVKMPMYMLHIWLPKAH
VEAPVSGSMILAAVLLKLGVYGLIRGGVMISMICLCQVDVKALIAYSSVCHMGMSLGGIL
SLSSWGGNLMMMLGHGLCSSGLFCLANFFYERVYTRSMILLKGVGMVFPFFSLLWFMFSV
VNMAAPPSMNLGGEIFLIGSMIKWSFLMIVPVFLTAAYSLYMYSYINHGSGWALFAGKMM
EVRELLLMLFHLAPLLLWIFKMEFF
>ophacochoerus_KJ133596
DLLGFMMMELSIWISMLMFMASMNLNIFSEKFKFYVFLMTVFLVLCFSVNNLFFFYLCFE
SVLFPIVMIIMGWGMQPERLQAGLYMLFYTLFGSFPLLVFILFLVKMPMYMLHIWLPKAH
VEAPVSGSMILAAVLLSLGVYGLIRGGLIISLICLCQVDVKSLIAYSSVCHMGISLGGIL
SMSSWGGNLMMMLGHGLCSSGLFCLANFFYERVYTRSMILLKGIGVIFPFFSLWWFMFSV
INMAAPPSMNLGGEIFLIGSMIKWSFLMIIPVFLTAAYSLYMYSYINHGSGWVLFGGRMM
DLRELLLVFFHLVPLLLWILKVEFF
>okalaharensis_KJ133598
DLMGFLLIELSLWISVLMLMASMSLSIFYEKFSFYVMLMVLFLALCFSVNNLIFFYLCFE
SVLFPIVMIIMGWGMQPERLQAGLYMLFYTLFGSFPLLVFILFLVSMPMYFLHIWLPKAH
VEAPVAGSMILAAVLLKLGIYGIFRGSLVISMVCLCQVDVSALIAYSSVCHMGMALGGIV
SLSSWGGNLVMMLGHGLCSSGLFCLANLYYERVFTRSMILLKGVGVIYPFLSFWWFLFSV
VNMAAPPSMNLGGEIFLVGGIIKWSFLSLVPLFVAAAYSLYMYSYINHGKGWMVYAGKML
NLRELMLLFFHMVPMIIWVLKMEFF
>opavimentosus_KJ133599
DLMGFMLIELSLWISLMMFMASMGLKVFYESFSFYVMLMLFFLVLCFSVSNLIFFYLCFE
SVLFPIVMIIMGWGMQPERLQAGLYMLFYTLFGSLPLLVFILFLVSMPMYFLHIWLPKAH
VEAPVAGSMVLAAVLLKLGVYGVFRGSLVIGLVCLCQVDVSALIAYSSVCHMGMAFGGIL
SLSSWGGSLVMMLGHGLCSSGLFCLANLYYERVFTRSMVLLSGVGVIYPFMSFWWFLFSA
MNMAAPPAMNLGGEILLMGSIIKWSFMSIVFLFLAASYSLYMYSYINHGSGWMVFAGSML
NLRELMLMFFHLVPLVVWVMKMEFF
>onoorsveldensis_KJ133601
DLMGLMLIELSLWISLLMFMASMSLRIFYEEFSFYVVLMLLFLVLCFSVNNLIFFYLCFE
SVLFPIIMIIMGWGMQPERLQAGLYMLFYTLFGSFPLLVFILFLVSMPMYFLHIWLPKAH
VEAPVAGSMILAAVLLKLGIYGIFRGSLIISMVCLCQVDVKALIAYSSVCHMGVAFGGVV
SLSNWGGNLVMMLGHGLCSSGLFCLANLYYERIYTRSMVLLKGVGMVYPFMSLWWFLFSV
VNMAAPPSMNLGGEIFLIGAIIKWSLLGLVPLFVAAAYSLYMYSYVNHGSGWVIYAGKML
DMRELMLLFFHMIPLIIWVLKMEFF
>osavignyi_KJ133604
DLMGFMLIGLSLWITLLMLMAGMGLEIFSESFSFYVMLMVFLLVLCFSVSNLLFFYLCFE
SVLFPIVMIIVGWGVQPERLQAGLYMLFYTLFGSFPLLVFILFLVKMPVYLFHIWLPKAH
VEAPVAGSMILAAVLLSLGIYGVFRGSLIIGLVCLCQVDVSALIAYSSVCHMGLAFGGVV
SLSSWGGNLVMMLGHGLCSSGLFCLANFYYERVYTRSMILLKGVGVFFPFLSFWWFLFSI
INMAAPPFMNLGGEIFLLGGIVKWSFLTVLPLFLVAGYSLYMYSYINHGRGWVVYAGAML
NLREMLLMFYHIVPLGIWILKMEFF
>obrumpti_KR907229
DLYSVNLAILSIWIGMLMLMASFNSGAISEGFCLYTVMLVLFLVLCFSCTSLFGFFLFFE
SVLFPIIMLIFSWGFQPERLSAGVSMLFYTLFGSMPLLIFLLFMVKVPMFMFHLWLPKAH
VEAPIAGSMILAGVLLKLGIYGLLRGGLVISLVCLGQVDLKALIAYSSVCHMGLVLGGLF
SFNLWGGGLLMVVGHGLCSSGLFCLANIMYERFFTRSLVLLKGMGIIFPFFILWWFFFCV
VNMAAPPSMNLVGEIFLMGSMLSYSLLLLVPLFLSACYSLYMFSYTQHGSGWWVMSVLNV
SVREYLLIFLHFCPLVLWVLKMEMF
>cboueti_KR907232
DMFSLLLIMLTLWVVMLMYLSIINK--VNVTIIFYINLLTLLLFLSFSVMNLLSFYIMFE
SVLLPMVMIIFGWGGQYERLQAGLYMLFYTIFGSLPLLLFILFLVKLPIYFLHLWLPKAH
VEAPLIGSMILAGVLLKLGVYGIYRGCIYICILCMCQVDIKSLIAYSSVSHMSLLMGGFI
SSNYWGGVCLMMIGHGLCSSGLFCLSNILYERFYTRSILLLKGLGCIYPVFSMWCFIFVI
INMAAPPFMNMGAEIFLFSSMLKWSFLVFLPLFLSACYSLYFYSYMNHGKGWMMMAVKNL
FLQEMLLLYFHMFPLVLWVMKFEFF
>cboueti_KR907236
DSLSMLLVLLTMWISCMMYMTVFDS---CNILLFYMNLLMLLLILCFSVINMMSFYILFE
SVLLPMVMIIFGWGGQMERLQAGLYMLFYTVFGSLPLLLFILFIVKLPVYFFHLWLPKAH
VEAPLIGSMILAGVLLKLGIYGIYRGGLYICFLCMCQVDIKSLIAYSSISHMSLMMGGVI
SCSNWGGMFLMMIGHGLCSSGLFCLANIMYERVYTRSLLLLKGMGCLYPSLSFWWFIFVI
INMAAPPSMNMGAEIFLFGSLVKWCPNLFFPIFLTACYSLHLYSYVNHGKGWVVFSVKNL
CMQENLVLYAHAIPLGLWVMKFEMF
>owaterbergensis_KR907251
DLLGFMMIELSIWVGMLMFLASMNLNIFSEKFSFYIFLMIVFLVLCFSVNNLFFFYLCFE
SVLFPIVMIIMGWGMQPERLQAGLYMLFYTLFGSFPLLVFILFLVKMPMYMLHIWLPKAH
VEAPVSGSMILAAVLLKLGVYGLIRGGLVISLICLCQIDVKSLIAYSSVCHMGISLGGIL
SMTNWGGNLMMMLGHGLCSSGLFCLANFFYERVFTRSMVLLKGVGVIFPFFSLWWFMFSV
INMAAPPSMNLGGEIFLIGSMIKWSFLMIVPVFLTAAYSLYMYSYINHGSGWILFGGRMM
DLRELLLAFFHMVPLLLWILKVEFF
>ozumpti_KR907254
DGMSFLLIELSLWVSFLIMMASMNVNIFAEKFFMYVMMMMILLVFCFSFYNYMGFYVFFE
SVLFPIMMLIMGWGYQPERLQAGIYMFLYTLFGSLPLFLLFLFLVSMPMFLVHLWLPKAH
VEAPVGGSMILAGVLLKLGIYGMFRGGVIISLICLCQVDMKSLIAYSSVCHMGLALGGFL
SFSCWGGSLLLMIGHGLCSSGLFCLANMYYERFYTRSIVLLKGLGSLFPYMAVWWFIFSV
INMAAPPSMNLGGEILLIGSIMSWSVLAIIPLFFSAAYSLYMYSYVHHGSGWVVYSVKCF
SIREMMLMFLHFIPLLMWILKAELF
>ozumpti_KR907257
DGMSFLLIELSLWVSFLIMMASMNVNIFAEKFFMYVMMMMILLVFCFSFYNYMGFYVFFE
SVLFPIMMLIMGWGYQPERLQAGIYMFLYTLFGSLPLFLLFLFLVKMPMFLVHLWLPKAH
VEAPVGGSMILAGVLLKLGIYGMFRGGVIISLICLCQVDMKSLIAYSSVCHMGLALGGFL
SFSCWGGSLLLMIGHGLCSSGLFCLANMYYERFYTRSIVLLKGLGSLFPYMAVWWFIFSV
INMAAPPSMNLGGEILLMGSIMSWSVLAIIPLFFSAAYSLYMYSYVHHGSGWVVYSVKCF
SIREMMLMFLHFIPLLMWILKAELF
>cconfusus_KY457514
DMFSFLLVLLSMWLVMLMCLTLIYAK--YDKVLFYILLMLFLLVLCFSIVNIMGFYLLFE
SVLFPIIMIILGWGNQYERLQAGLYMLFYTVFGSFPLLLFIMFLVKLPMFMLHLWLPKAH
VEAPLVGSMVLAGVLLKLGVYGLYRGGVMTSFMCMCQVDIKSLIAYSSVCHMSILLGGLL
SMNQWGGSCLMMLGHGLCSSGMFCLANMFYERLYTRSILLLSGLGIYLPVLSVWWFLFIA
INMSAPFSMNMTGEIFLSGSLMKWSILVIMPLFMCSAYSIYLYSYMCHGKGWAAYGMKMI
SLQELMLMFLHFVPLIIYILKFELF
>pperingueyi_KY457517
DLMSFNLILLSLWVSMLMIMASFKS-VLLDKFVFYVVMMMLLLSLCFSCMNLFGFFLFFE
SVLFPIIMMIFKWGYQPERLQAGIYMLFYTLFGSLPLLIFLLFLVKIPMFFFHLWLPKAH
VEAPIAGSMILASVLLKLGIFGLYRGGVFISLICLVQVDLKALIAYSSVSHMGLALGGFL
SLNYWGGGLLMMLGHGLCSSGLFCLANMMYERFYSRSVMLLKGVGYIFPFLSLWWFIFCV
INMAAPPSMNLVGEIFLLGSMLKYSFILVFPLFFSACYSLYMYSYTQHGKGWCLISVESI
SIREYFLLFLHFFPLVFWIMKMELV
>stransgariepinus_KY457523
DLMSIFLIMLSFWVILLMFLSSFSSMSINESLSLYLLMMMFMLVICFSCVNLLGFFLFFE
GVLFPIIMVIFNWGFQPERLQAGIYMLFYTLVGSLPLLVYLLFFVKIPMFLCHLWLPKAH
VEAPIVGSMILAGVLLKIGIFGLFRGGIIISMICLCQVDLKSLIAYSSVCHMGLALGGFV
SMNMWGGSVLLMLGHGLSSSGLFCLANMMYERFYTRSLILLKGVGLYFPFLSLWWFFFSI
VNMSAPPSMNFVGELFLMGGMIKSSMFLFIPLFFSACYSLYMFSYTQHGSGWFINSVLSI
SIREYFLMFIHFIPLVFWVMKMDMF
>oturicata_KAN_MF818021
DMLVFFLIELSLWIGMLMFLASMSLKVNFDKFNFYIILMVLLLIFCFLLQNLIGFYLFFE
SVLFPIVMLIMGWGYQPERLQAGIYMLFYTLFGSLPLFLFFLFLVKMPMFFVHVWLPKAH
VEAPVAGSMILAGVLLKLGIYGLLRGGLMISLICLCQVDVKALIAYSSVCHMGMVLGGLM
SMTGWGGSLAMMIGHGLCSSGLFCLANMYYERFYTRSMILLKGLGSVFPFLGLWWFLFSI
INMAAPPSMNLGGELLLMGGIMKWSLMVMVPLFFSAGYSLYMFSYLNHGKGWVVYGVFMI
SIREMYLLFLHLIPLLLWILKMEMF
>otholozani_MF818023
DLMSFMLVELSLWVGMLMCLASFNMKIFNEGFNFYIVLMLVLLVMCFSIIHLIGFYLFFE
AVLFPIIMLIMGWGAQPERLQAGLYMLFYTVGGSLPLLVFLLFLISLPMFIVHVWLPKAH
VEAPVAGSMVLAGVLLKLGVYGLFRGGLIVSMICFCQVDLKALIAYSSVCHMGLSLGGIF
SMCSWGGNLMMLLGHGLCSSGLFCLANFYYERFFTRSMLLLKGVGQMFPFLMVWWFIFCA
SNMAAPPTMNLGGEVFLMGSLIKWSVMVMVPLFFSAVYSLYMFSYLHHGKGWFSYGVYSV
SIRELLLMCLHLIPLLYWILKMEIF
>osonrai_MF818026
DLMGFMLMELSLLVAVLMYLASMNLNINNESFSFYISILTFFLLFCFSLSNLMGFYLFFE
SVLFPIILMIMGWGYQPERLQAGLYMLFYTLLGSLPLLLFFLFFVKMPMYLVHTWLPKAH
VEAPIAGSMILAGVLLKLGIYGMFRGGVIVSMICLCQVDISALIAYSSVCHMGLALGGIF
SMNSWGGNLLMMLGHGLCSSGLFCLANMYYERVFTRSMLLLKGVGGFFPFMGVWWFIFSV
VNMAAPPSMNLGGEIFLIGSLLKWSLLLIIPLFLSAAYCLYMFSYLHHGSGWVNYSLFSM
SLREQLLMIVHFFPLIVWILKMEMF
>oparkeri_MF818029
DMLGFFLIELSLWIGMLMFLASMSLKVNFDKFNFYVILMVILLVFCFLVYNLIGFYLFFE
SVLFPIVMLIMGWGNQPERLQAGIYMLFYTLFGSLPLFVFFLFLVKMPMFFVHVWLPKAH
VEAPVAGSMILAGVLLKLGVYGFLRGGLMISLICLCQVDVKALIAYSSVCHMGLVLGGLM
SMTNWGGSLTMMIGHGLCSSGLFCLANMYYERYYTRSMILLKGLGSVFPFLSVWWFIFSI
INMAAPPFMNLGGELMLMGGIMKWSLMVMIPLFFSAGYSLYMYSYLNHGKGWVVYAVFMI
SIREMYLLFLHLIPLFLWILKMEMF
>ohermsi_MF818032
DLMSFLLIELSFWVSILMFLASMNLIVNFEKYSFYIVSMVVLLVMCFSESNLMGFYLFFE
SVLIPIIMMIMGWGLQPERLQAGLYMLFYTLGGSLPLLLFLLFLVSIPMFFIHMWLPKAH
VEAPIAGSMVLAGVLLKLGIYGMLRGGIIVSLICLCQVDVSALIAYSSVCHMGLALGGVI
SMMSWGGNMMMMLGHGLCSSGLFCLANMYYERVFTRSMLLLSGLGSIFPFLSVWWFLFSV
INMAAPPSLNLGGEVFLIGSLLKWSMIVVFPLFLSASYSLYMFSYLNHGSGWVKYGMSMI
SIREMYLMLLHVIPLFFWVFKMEMF
>ocoriaceus_MG593161
DLMSFLLIELALWVSVLMYLASMNLKIYYEKFSFYIIMMSVLLVFCFSVLNLMGFYLFFE
SVLIPIIMMILGWGSQSERLQAGVYMLFYTLFGSLPLFLFFLFLVKMPMFLVHMWLPKAH
VEAPVAGSMILAGVLLKLGIYGLFRGGVYVAFICLCQVDVKSLIAYSSVCHMGLGLGGVI
SMSHWGGNMMMMVGHGLCSSGLFCLANIYYERFFTRSMVLLKGVGHIFPFFSVWWFLFSI
VNLSAPPSLNLGGEVFLLGSVMKWSLVGAIPLFLSAGYSLYMYSYLNHGSGWILYSSNLI
SIREILLMLLHFVPLVIWGLKMELF
>oturicata_FLO_MG593162
DMLGFFLIELSLWIGMLMFLASMSLKVNFDKFNFYVILMVLLLVFCFLVFNLIGFYLFFE
SVLFPIVMLIMGWGNQPERLQAGIYMLFYTLFGSLPLLVFFLFLVKMPMFFVHVWLPKAH
VEAPVAGSMILAGVLLKLGVYGFLRGGLMISLICLCQVDVKALIAYSSVCHMGLVLGGLM
SMTNWGGSLTMMIGHGLCSSGLFCLANMYYERYYTRSMILLKGLGSVFPFLSVWWFIFSI
INMAAPPFMNLGGELMLMGGIMKWSLMVMIPLFFSAGYSLYMYSYLNHGKGWVVYAVFMI
SIREMYLLFLHLIPLFLWILKMEMF
>cvespertilionis_MT680027
DLLSFLLIELSLWMIMLMFLASMNLKVFNGKYNWYILFMLMMLCLCFSISNLLGFYLFFE
SVLFPIIMLIFGWGNQPERLQAGIYMLFYTLFGSLPLLLFLLFLVKLPMFLVHMWLPKAH
VEAPIVGSMILAGVLLKLGIYGMFRGSVMICLICLCQVDMKALIAYSSVSHMGLAMAGLL
SLHVWGGNLLIMLGHGLCSSGLFCLANFYYERFKTRSMIMLSGMGIFFPFLSIWWFFFCV
INMAAPPTMNLGGELLLMGALIKWSSFLVIPLFLSAGYSLYLFSYTQHGKGWIYYSVYLI
SVRESLLMFLHLIPLVCWCLKMELF
>cvespertilionis_MT762370
DLLSFLLIELSLWMTMLMFLASMNLKVFNDKYNWYILFMLMMLCLCFSISNLLGFYLFFE
SVLFPIIMLIFGWGNQPERLQAGIYMLFYTLFGSLPLLLFLLFLVKLPMFLVHMWLPKAH
VEAPIVGSMILAGVLLKLGIYGMFRGSVMICMVCLCQVDMKALIAYSSVSHMGLAMAGLL
SLHIWGGNLLIMLGHGLCSSGLFCLANFYYERFKTRSMIMLSGMGIFFPFLSVWWFFFCV
INMAAPPSMNLGGELLLMGALIKWSGFLIIPLFLSAGYSLYLFSYIQHGSGWVYYSVYLI
SIREKLLIFLHLIPLVFWCLKMELF
>lpolyphemus_NC_003057
DLLSYSLFGLSCWICSLMLMASYKVYKNNNEFSFLVVLSLVFLFLSFCCLDLLFFYVSFE
SVLIPTLLMIIGWGGQPERLQAGIYMLFYTLCASLPFLVGIFFLVKLPMFLFHLWLPKAH
VEAPIAGSMVLAGVLLKLGGYGLFRGGLFTSFICMRQVDLKSLIAYSSVGHMGIVLGGVM
TLSSWGGALLLMVAHGLCSSALFCLANVVYERFFSRSLVLLSGMMSVFPSLALWWFLFCV
FNMAAPPSMNLFGEISLMVSLVGWSEWTVVCLFFSAYYSLFMFSSTQHGKSWAVFCIEGV
NFREFLLLLLHLVPLNLLILNLDLW
>omoubata_NC_004357
DLLGFMMMELSMWVSMLMLLASMNLNIFSGQFKFYIFMMVVFLLLCFSVNNLFFFYLCFE
SVLFPIVMIIMGWGTQPERLQAGLYMLFYTLFGSFPLLVFILFLVKMPMYMFHIWLPKAH
VEAPVSGSMILAAVLLKLGVYGLVRGGVMISLVCLCQVDVKGLIAYSSVCHMGMSLGGIL
SMSNWGGNLLMMLGHGLCSSGLFCLANFFYERVFTRSMVLLKGIGVIFPFFSLWWFLFSV
INMAAPPSMNLGGEIFLIGSMMKWSFLVIIPVFLTAGYSLYMYSYINHGSGWFLLAVKMM
DLRELLLMFFHLIPLVFWIFSVEFF
>vdestructor_NC_004454
DEMSMMLIILSIWIILLMFLSMK-----YNKLFTLFNILLITLILSFSTSNLILFYIMFE
MTIIPMLFFIMFWGYQMERFEASIYLLLYTIFGSLPLLLMILFLIKMPIYGFHLWLPKAH
VEAPIAGSMLLAGILLKLGGYGMYRGAIIISIMCITQIDIKMLIAYSSICHMSIVVGGLM
SGNFWGGALLMMISHGLCSSSLFFMANIYYERFFTRNLLLLKGLMNIFPVLGFFMFLNCV
INLGSPPTMNLLSEILLYGSIMKWNILNMPLLFLSSFYSIYLFSITQHGKFIFHKAIFSP
SIKEYNIIIFHLFPLFIYLFKMELF
>acapensis_AB075953
DLMSFLLVELSLWIGILMLISSMSLMIFYENYKFYMISMVFLLLFCFMVMNLLGFYLLFE
SVLIPIVMMIMGWGNQPERLQAGIYMLFYTLGGSLPLLIFLLFLVKMPMFLVHFWLPKAH
VEAPVAGSMILAGVLLKLGIYGLFRGGVFIGMVCLCQVDIKALIAYSSVCHMGVALGGIF
SMMLWGGNMLVMLGHGLCSSGLFCLANMFYERFFTRSMLLLSGLGCFFPYLSFWWFLFSS
VNMAAPPSMNLGGEIMLIGSLIKWSVLVIIPLFLGASYTMYMYSYLNHGKGWVVYSVKLM
NVREMFLMLMHLYPLVLWVLKMELF
>aafricolumbae_NC_019642
DMMSVNLIILSLWIMLLMVMASFNLGVFNSGYSFYLLLMMFLLFMCFSCSNLLVFFIFFE
SVLFPIIMMIFNWGFQPERLQAGIYMLFYTLFGSLPLLICLMFLVKVPMFFLHLWLPKAH
VEAPVFGSMILAGVLLKLGIFGLYRGGVMVSIICLEQVDLKSLIAYSSICHMSLTLGGFF
VSNNWGGALLMMIGHGLCSSALFCLANLMYERVYTRSLMLMKGLGIIFPFLMVWWFFFSV
VNMSAPPTMNFFAEIMLMGSMMKYSFILIVPLFFSACYSLYIYSYTQHGSGWLMYSVQLI
NMREYFLMLFHFFPLVLWFLNVNFF
>amexicanus_NC_023340
DLLSFMLVELSLWIGILMMIASMDNNIYGECYKFYMMFMVFLLLLCFLILNLVGFYLMFE
SVLIPMIMMIMGWGGQPERLQAGIYMLFYTLAGSLPLLIFLMFLVKMPMYLLHLWLPKAH
VEAPVAGSMVLAGVLLKLGIYGLFRGGVIIGFVCLCQVDVKALIAYSSVCHMGVALGGIF
SMVMWGGNILIMLGHGLCSSGLFCLVNIYYERFYTRSLILLKGLGIFFPYFSVWWLFFVM
INMSVPPSMNLGGEIMLIGSLMKWSLLVILPLFLGAAYSLYMYSFLNHGSGWIAFSSKLI
NLREIYLMLMHFIPLILWMMKMEFF
>alagenoplastis_NC_023369
DMMSIGLILLSLWISVLMLLAAFNLPMINEKFFFYLLLMTFLLVMCFSLSNLFMFFIFFE
SVLFPIIMMVLNWGVQPERLQAGIYMLFYTLFGSFPLFVYLLFIVSVPMFLVHLWLPSAH
VEAPIVGSMILAGVLLKLGIYGLYRGGLIISLVCLTQVDLKSLIAYSSICHMGMALGGVF
SFNIWGGALIMMIGHGLCSSALFCLANFMYERFFTRSLMLLSGLGVIFPFLSLWWFLFCV
VNMGAPPSMNFFAEIMLLGSMLKYSFFLVMPLFFSACYSLYMFSYTQHGKGWVFFGISMI
STREYLLMFLHFFPLVVWVFKMELF
>aminiatus_NC_023371
DEMSVSLILLSFWISLLMLLASFNSGVINKNFYFYLLLMLVLLIFCFSFVNFLLFFIAFE
SVLFPIIMIIFSWGYQPERLQAGIYMLFYTLFGSLPLLVFLLFLVKVPMYMLHLWLPKAH
VEAPISGSMILAGVLLKLGVYGLYRGGVIIGLVCLNQVDLKSLIAYSSICHMGMALGGFF
SLSIWGGALLMMIGHGLCSSALFCLANFMYERFFTRSLMLLKGMGLLFPFLSMWWFLFCV
VNMAAPPSMNFVAEIVLMSSMLKYSFFLLFLLFFSACYSLYMYSYTQHGKGWMMFSVSGI
NEREYMLMFLHFFPLVLWIMKMEVF
>orostratus_NC_023372
DNMSFLLIQLSVWVSILMYLASMNVKVYCEKFSFYILLMAALLTLCFFIMNLMGFYLFFE
SVLFPIVMLIVGWGSQPERLQAGLYMLFYTLFGSLPLLVFFLFLVKMPMFLVHMWLPKAH
VEAPVAGSMVLAGVLLKLGIYGMLRGGVVISLICLCQVDLKALIAYSSVCHMGMALGGIL
CLNGWGGNLLMMLGHGLCSSGLFCLANMFYERFFTRSMILLKGMGIFFPFLALWWFLFCI
VNMAAPPSMNLGGEIFLLGSILKWSFLSFIPLFLSAAYSLYMFSYLNHGKGWVAYGVYLV
NIREMLLMLFHFIPLVFWVFKMEFF
>obrasiliensis_NC_023373
DLMGFLLIQLSLFIVILMYMASMSLSIFNEGFSFYSLLMAFLLVFCFSVYNLIGFYLFFE
SVLFPIVMLIVGWGNQPERLQAGLYMLFYTLGGSLPLLLFLLFLVKMPMFMVHVWLPKAH
VEAPVAGSMILAGVLLKLGIYGLLRGGIFVSLICLCQVDVKALIAYSSVCHMGLSLGGVI
SMSSWGGNMLMMLGHGLCSSGLFCLANIYYERLYSRSLILLKGMGIFFPFLSVMWFLFSI
TNMAAPPSMNLGGEILLMGSMIKWSFLCLIPLFLSAAYSLYLYSYLNHGKGWVMYSVNMI
SFREMLLMVYHFIPLILWVFKMEFF
>namazoniensis_NC_033900
DLMSFLLVELSLWIGILMVIASMNLNVYSESFKFYLAMMLFLLTFCFMILNLFGFYLLFE
SILIPIIMLIVGWGVQPERLQAGIYMLFYTLVGSLPLLLFLLFLVKMPMYLVHLWLPKAH
VEAPIAGSMVLAGVLLKLGVYGMYRGGVIIGMICLCQVDVKSLIAYSSVAHMGLALGGIF
SMSVWGGNILIMLGHGLCSSGLFCLANIFYERFYTRSMLLLKGVGIIFPFMSFWWFLFVS
INMSAPPSMNLGGEIMLIGSLIKWDFLVMIPLFLSAGYSLYMYSYLNHGSGWVVYSVNSI
SLREIVLMFLHFCPLVMWIIKMEFF
>ophacochoreus_78
DLLGFMMMELSIWISMLMFMASMNLNIFSEKFKFYVFLMTVFLVLCFSVNNLFFFYLCFE
SVLFPIVMIIMGWGMQPERLQAGLYMLFYTLFGSFPLLVFILFLVKMPMYMLHIWLPKAH
VEAPVSGSMILAAVLLSLGVYGLIRGGLIISLICLCQVDVKSLIAYSSVCHMGISLGGIL
SMSSWGGNLMMMLGHGLCSSGLFCLANFFYERVYTRSMILLKGIGVIFPFFSLWWFMFSV
INMAAPPSMNLGGEIFLIGSMIKWSFLMIIPVFLTAAYSLYMYSYINHGSGWVLFGGRMM
DLRELLLVFFHLVPLLLWILKVEFF
>aspheniscus_36
DLLSFLLVELSMWIGILMLIASMGNEIFHESFKFYVILMIFLLGFCFLIMNLLGFYLLFE
SVLIPIILMIVGWGNQPERLQAGIYMLFYTLGGSLPLLMFLLFLVKMPMFFLHLWLPKAH
VEAPIGGSMILAGVLLKLGIYGMFRGGVLVGMICLCQVDVKALIAYSSVCHMGIALGGIF
SMTFWGGNLLLMLGHGLCSSGLFCLANMLYERFYTRSMILLKGSGMIFPYLSLWWFIFMG
INMAAPPSMNLGGEIMLIGSLIKWSFLVILPLFLSASYSVYLYSYLNHGKGWVGYSVKMI
NLRELYLMLFHFIPLVLWILKMELF
>aspheniscus_38
DLLSFLLVELSMWIGILMLIASMGNEIFHESFKFYVVLMIFLLGFCFLIMNLLGFYLLFE
SVLIPIILMIVGWGNQPERLQAGIYMLFYTLGGSLPLLMFLLFLVKMPMFFLHLWLPKAH
VEAPIGGSMILAGVLLKLGIYGMFRGGVLVGMICLCQVDVKALIAYSSVCHMGIALGGIF
SMTFWGGNLLLMLGHGLCSSGLFCLANMLYERFYTRSMILLKGSGMIFPYLSLWWFIFMG
INMAAPPSMNLGGEIMLIGSLIKWSFLVILPLFLSASYSVYLYSYLNHGKGWVGYSVKMI
NLRELYLMLFHFIPLTLWILKMELF
>aafricolumbae_33
DMMSVNLIILSLWIMLLMVMASFNLGVFNSGYSFYLLLMMFLLFMCFSCSNLLVFFIFFE
SVLFPIIMMIFNWGFQPERLQAGIYMLFYTLFGSLPLLICLMFLVKVPMFFLHLWLPKAH
VEAPVFGSMILAGVLLKLGIFGLYRGGVMVSIICLEQVDLKSLIAYSSICHMSLTLGGFF
VSNNWGGALLMMIGHGLCSSALFCLANLMYERVYTRSLMLMKGLGIIFPFLMVWWFFFSV
VNMSAPPTMNFFAEIMLMGSMMKYSFILIVPLFFSACYSLYIYSYTQHGSGWLMYSVQLI
NMREYFLMLFHFFPLVLWFLNVNFF
>aamblus_44
DLLGFLLVELSMWIGILMLIASMGNKIYYESFKFYVIMMIFLLSFCFLSINLMGFYLLFE
SVLIPIVLMIVGWGNQPERLQAGIYMLFYTLGGSLPLLLFLLFLVKMPMFFVHLWLPKAH
VEAPVGGSMILAGVLLKLGIYGLFRGGIMVGMICLCQVDVKALIAYSSVCHMGLALGGIF
SIMFWGGNLLLMLGHGLCSSGLFCLANMLYERFYTRSMILLKGLGIVFPYFSFWWFIFIV
INMAAPPSMNLIGEIMLVGSLIKWSFLILIPLFLSASYSIYLYSYLNHGKGWMIYSVKLI
NFREIYLMLMHLLPLVLWILKMELF
>acapensis_KJ133587
DLMSFLLVELSLWIGMLMLISSMSLMIFYENYKFYMILMIFLLLFCFMVMNLLGFYLLFE
SVLIPIIMMIMGWGNQPERLQAGIYMLFYTLGGSLPLLIFLLFLVKMPMFLVHFWLPKAH
VEAPVAGSMILAGVLLKLGIYGLFRGGVFIGMVCLCQVDIKALIAYSSVCHMGVALGGIF
SMMLWGGNMLMMLGHGLCSSGLFCLANMFYERFFTRSMLLLKGLGCFFPYLSFWWFLFSS
VNMAAPPSMNLGGEIMLIGSLIKWSVLVIIPLFLGASYTMYMYSYLNHGKGWVVYSVKLM
NFREMFLMLMHLYPLVLWVLKMELF
>obrumpti_BJM2017_KY457511
DIFSFNLIFLTLWVGLLMIIASFNSRVIAESFFFYFLLLIFFLMVCFSSSNFLAFYLFFE
GVLFPIIMMIFIWGFQPERLKAGIYMLFYTLFGSMPLLVFLLFLFKIPMFLFHLWLPKAH
VEAPIAGSMILAGVLLKLGVYGLLRGGIMISLTCLSQVDLSALIAYSSVCHMGLVLAGMF
SLNVWGGGLLMVIGHGLCSSGLFCLANIMYERFFTRSVILLKGMGTLFPFFMMWWFFFCI
VNMAAPPSMNLVGEICLMGSLVKYSLLMVIPLFFSACYSLYMFSYTQHGKGWWVMGVSSI
SVREYMLMLFHLFPLVLWVFKMEMF
>ocompactus_KJ133590
DLLGFMMIELSMWVSMLMLLASMNLNIFSGKFKFYIFMMVVFLLLCFSVNNLFFFYLCFE
SVLFPIVMIIMGWGTQPERLQAGLYMLFYTLFGSFPLLVFILFLVKMPMYMFHIWLPKAH
VEAPVSGSMILAAVLLKLGVYGMVRGSVVISLVCLCQVDVKALIAYSSVCHMGMSLGGIL
SMSNWGGNLLMMLGHGLCSSGLFCLANFFYERVFTRSMILLKGIGVIFPFFSLWWFLFSV
VNMAAPPSMNLGGEIFLIGSMMKWSFLVIIPVFLTAGYSLYMYSYINHGSGWFLFAVKMM
DLRELLLMFFHLIPLVFWIFSVEFF
>aperopteryx_1
DLLGFMLIVLSIWIGVLMMIASMNFDVFYKGYKFYMVIMILLLVLCFSIMDLVGFYLMFE
SVLIPIMMLIVGWGSQPERLQAGIYMLFYTLGGSLPLLVFLLFLVKMPMYLVHLWLPSAH
VEAPIAGSMVLAGVLLKLGAYGLFRGGVIVGMICLCQVDLSALIAYSSVCHMGLALGGIF
SMMVWGGNIMLLFGHGLCSSGLFCLANIFYERCYTRSMILLSGLGLFFPSISLWWFLFVG
VNMAIPPSMNLGGEILLIGSLIKWNLLLMMPLFLSAGYSLYMYSFLNHGKGWIVFGCKSI
FFREIYLMLLHLLPLILWIGKMELF
>argas_sp_SA
DEMSLSLIMLSFWIGILMVLASFNSSIVFSKFYFYLMMMMMMLIFCFSFVNFMFFFIAFE
GVLFPIIMIIFGWGYQPERLQAGIYMLFYTLFGSLPLLMYLLFLVKVPMYMLHLWLPKAH
VEAPISGSMILAGVLLKLGIYGLYRGGVIISLVCLSQVDLKSLIAYSSVCHMGLALGGFF
SMNIWGGALLMMIGHGLCSSALFCLANFMYERFFTRSLMLLSGLGLIFPFLSFWWFLFCV
VNMAAPPSMNFLSEIILMGSMLSYSFFLMILLFFSACYSLYMYSYTQHGKGWVVYGVKVV
NEREYLLMFLHFFPLVIWFLKMEFF
>
DLISFLLISLSLWIGILMLIASMGIFIFFENFKFYVVLMILLLFLCFSITNLLGFYLLFE
SVLIPIIMLIIGWGGQPERLQAGIYMMFYTLAGSLPLLVFLLFLVKMPMYFVHLWLPKAH
VEAPIAGSMVLAGVLLKLGIYGIFRGGMIISLICLCQVDIKALIAYSSVCHMGLALGGMF
SMMLWGGNILMMVGHGLCSSGLFCLANFFYERFYTRSMILLKGLGMLFPYISLWWFMFIG
VNMAAPPSMNLGGEIMLIGCMIKWSFLVIGPLFLSAGYSLYMYSFLNHGKGWMVFSVKVI
FFREIFLMFMHFFPLIFWVMKMELF
>olagophilus_N1
DLMSVWLIFLSLWVGVLMLLASFNSRVINEKFLFYLIMMVFFLLVCFSFSNLLGFFLFFE
GVLLPIVLMIFSWGYQPERLQAGIYMLFYTLFGSLPLFVFLLFFVKVPIFFFHLWLPKAH
VEAPISGSMILAGVLLKLGIYGLFRGAMLVGVLCLGQVDLKSLIAYSSVCHMGLALGGFM
SLNSWGGSLVLMLGHGLCSSGLFCLANIMYERFFTRSLVLLKGMGLLFPFLSVWWFLFSV
SNMAAPPTMNLVGEILLLSSMMKYSLFMIIPLFFSACYSLYMFSYSQHGKGWVMYGVFSI
SMREYFLMLVHFFPLVLWVLKVDLF
>amimon_2
DLVSFLLVELSLWVGVLMLLASMGMSIFYENFKFYTMVMTFLLSFCFLVMNLLGFYLLFE
SVLIPIIMMIVGWGGQPERLQAGIYMLFYTLVGSLPLLIFLLFLVKMPMYIVHLWLPKAH
VEAPVAGSMILAGVLLKLGIYGLFRGGVYVGLICLCQVDVKALIAYSSVCHMGLALGGIF
SMSLWGGSVLIMLGHGLCSSGLFCLANMFYERVFTRSMILLKGLGIFFPYVSFWWFLFIG
VNMAAPPSMNLGGEILLIGSLVKWSFLVIVPLFLSAGYSLYMYSFLNHGKGWVIYSVSSI
SLREIYLMFLHFFPLVFWVLKMEFF
>apersicus_35
DVMSVSLIMLSFWISMLMVLASFEGVIIKSCFYFYLLLMLTMLIFCFSFVNFMFFFIAFE
GVLFPIIMIIFVWGYQPERLQAGIYMLFYTLFGSLPLLVYLLFLVKVPMYMLHLWLPKAH
VEAPISGSMILAGVLLKLGIYGLYRGGVVIGLVCLSQVDLKALIAYSSICHMSMALGGFF
SMNVWGGALLMMIGHGLCSSGLFCLANFMYERFYTRSMMLLKGLGLVFPFLSFWWFLFCV
INMAAPPSMNFVSEVVLLGSMIKYSLFFLLILFFSACYSLYMYSYTQHGSGWVVFGVKMI
SEREYLLMFLHFIPLVIWILKMEIF
>amimon_3
DLVSFLLVELSLWVGVLMLLASMGMSIFYENFKFYIMVMTFLLSFCFLVMNLLGFYLLFE
SVLIPIIMMIVGWGGQPERLQAGIYMLFYTLVGSLPLLIFLLFLVKMPMYIVHLWLPKAH
VEAPVAGSMILAGVLLKLGIYGLFRGGVYVGLICLCQVDVKALIAYSSVCHMGLALGGIF
SMSLWGGSVLIMLGHGLCSSGLFCLANMFYERVFTRSMILLKGLGIFFPYVSFWWFLFIG
VNMAAPPSMNLGGEILLIGSLVKWSFLVIVPLFLSAGYSLYMYSFLNHGKGWVIYSVSSI
SLREIYLMFLHFFPLVFWVLKMEFF
>obrumptiL1_17
DIFSFNLIFLTLWVGLLMIIASFNSRVIAESFFFYFLLLIFFLMVCFSSSNFLAFYLFFE
GVLFPIIMMIFIWGFQPERLKAGIYMLFYTLFGSMPLLVFLLFLFKIPMFLFHLWLPKAH
VEAPIAGSMILAGVLLKLGVYGLLRGGIMISLTCLSQVDLSALIAYSSVCHMGLVLAGMF
SLNVWGGGLLMVIGHGLCSSGLFCLANIMYERFFTRSVILLKGMGTLFPFFMMWWFFFCI
VNMAAPPSMNLVGEICLMGSLVKYSLLMVIPLFFSACYSLYMFSYTQHGKGWWVMGVSSI
SVREYMLMLFHLFPLVLWVFKMEMF
>ipacificus_female
DLLSMNLFMLSVWMIILMMMASFKEMLYENEFKFYLFFMLFLLYLCFYSTNLMMFYFFFE
SILFPIIMMIFNWGNQPERLQAGIYMLMYTLMGSLPLFILMIFLVKVPMFLVHLWLPKAH
VEAPISGSMILAAVLLKLGIYGIYRGSVLVGMVCLFQTDVKSLIAYSSVCHMGIVLSGSM
SMNYLSGSLLLMLGHGLCSSGLFCLGNMLYERFFTRSLLLLKGMNKIFPSVSLWWFLMSV
FNMAAPPSMNIFGEIFLVGSLLKFSMMFLLPLFLSAGYSLYLFSYINHGEGWLMWSSNLI
SMREHFLMFLHFFPLIIWVLKMECF
>omoubata_fe1
DLLGFMMIELSMWVSMLMLLASMNLNIFSEKFKFYIFMMVVFLLLCFSVNNLFFFYLCFE
SVLFPIVMIIMGWGTQPERLQAGLYMLFYTLFGSFPLLVFILFLVKMPMYMFHIWLPKAH
VEAPVSGSMILAAVLLKLGVYGLVRGGVMISMVCLCQVDVKALIAYSSVCHMGMSLGGIL
SMSNWGGNLLMMLGHGLCSSGLFCLANFFYERVFTRSMILLKGIGMIFPFFSLWWFFFSV
VNMAVPPSMNLGGEIFLIGSMIKWSFLVIVPVFLTAGYSLYMYSYINHGSGWFLFAGKMM
DLRELLLMFFHLIPLLFWIFSVEFF
>ipacificus_male
DLLSMNLFMLSVWMIILMMMASFKEMLYENEFKFYLFFMLFLLYLCFYSTNLMMFYFFFE
SILFPIIMMIFNWGNQPERLQAGIYMLMYTLMGSLPLFILMIFLVKVPMFLVHLWLPKAH
VEAPISGSMILAAVLLKLGIYGIYRGSVLVGMVCLFQTDVKSLIAYSSVCHMGIVLSGSM
SMNYLSGSLLLMLGHGLCSSGLFCLGNMLYERFFTRSLLLLKGMNKIFPSVSLWWFLMSV
FNMAAPPSMNIFGEIFLVGSLLKFSMMFLLPLFLSAGYSLYLFSYINHGEGWLMWSSNLI
SMREHFLMFLHFFPLIIWVLKMECF
>ipacificus_WA173
DLMSINLMLLSVWVSILMLLSSFKENLYDNKFMFYIFFMLFLLFVCFFSLNLMMFYFFFE
AVLFPIIMLIFNWGSQPERLQAGVYMLMYTLFGSMPLLVLMLFLVKVPMYFVHLWLPKAH
VEAPISGSMILAAVLLKLGIYGIYRGGMYVGLICLFQTDIKALIAYSSVCHMGVVLGGVL
NLNFWGGGLLLMLGHGLCSSGLFCLGNMLYERFYTRSVMLLKGMMKIFPSMSLWWFMLSI
VNMSAPPSMNIFGEIFLMGSLMKFSLMFALPLFLSACYSLYMYSYINHGAGWVIWSVKLI
LVREFMVLLLHFFPLIVWVMKMECF
>amaculatum_1
DLMSMLLIILTLWISILMIMASISLNVFKNKFIFYINLMMFLLFICFSVSNLLMFYFFFE
SVLFPIIMLIFGWGNQPERLQAGVYMMMYTIFGSFPMLIILIFLVKIPMFLFHLWLPKAH
VEAPISGSMILAGILLKLGIYGIFRGSVMISLYCLYQTDIKSLIAYSSVCHMGVVLSGML
TFSKLSGSLLLMIGHGLCSSALFCMANLIYERVFTRSIIMFKGLKTIFPSLVLWWFMFSI
INMSAPMTMNLFGELFLSMSILKMSILYFIPIFLSACYSIYLYSYINHGSGWIFWSSSLI
KIREYNLLFLHFFPLFVWFLKISLF
>aperopteryx_2
DLLGFMLIVLSIWIGVLMMIASMNFDVFYKGYKFYMVIMILLLVLCFSIMDLVGFYLMFE
SVLIPIMMLIVGWGSQPERLQAGIYMLFYTLGGSLPLLVFLLFLVKMPMYLVHLWLPSAH
VEAPIAGSMVLAGVLLKLGAYGLFRGGVIVGMICLCQVDLSALIAYSSVCHMGLALGGIF
SMMVWGGNIMLLFGHGLCSSGLFCLANIFYERCYTRSMILLSGLGLFFPSISLWWFLFVG
VNMAIPPSMNLGGEILLIGSLIKWNLLLMMPLFLSAGYSLYMYSFLNHGKGWIVFGCKSI
FFREIYLMLLHLLPLILWIGKMELF
>oerraticus_1
DLMGFMLMELSFLVSILMYLASMNLNIINESYSFYVSTLTFLLLFCFSLSNLMGFYLFFE
SVLFPIILLIMGWGYQPERLQAGLYMLFYTLLGSLPLLLFFLFFVKMPMYLVHTWLPKAH
VEAPIAGSMILAGVLLKLGIYGMFRGGVIVSMICLCQVDIKALIAYSSVCHMGLALGGIF
SMSGWGGNLLMMLGHGLCSSGLFCLANMYYESVYTRSMLLLKGVGAFYPFMGVWWFVFSV
INMAAPPSMNLGGEIFLIGSLLKWSLFLIIPLFMSAAYSLYMFSYLQHGSGWMNYSMSSM
TLREQLLLVVHLIPLIIWCLKMEMF
>olagophilus_4
DLMSVWLIFLSLWVGVLMLLASFNSRVINEKFLFYLIMMVFFLLVCFSFSNLLGFFLFFE
GVLLPIVLMIFSWGYQPERLQAGIYMLFYTLFGSLPLFVFLLFFVKVPIFFFHLWLPKAH
VEAPISGSMILAGVLLKLGIYGLFRGAMLVGVLCLGQVDLKSLIAYSSVCHMGLALGGFM
SLNSWGGSLVLMLGHGLCSSGLFCLANIMYERFFTRSLVLLKGMGLLFPFLSVWWFLFSV
SNMAAPPTMNLVGEILLLSSMMKYSLFMIIPLFFSACYSLYMFSYSQHGKGWVMYGVFSI
SMREYFLMLVHFFPLVLWVLKVDLF
>amixtum_1
DLLSNLMILLTIWITFLMVLASFTHSISLNKFLFYTMLMMFLLMVCFSVSNLLAFYFFFE
SVLFPIVMLIFGWGNQPERLQAGFYMLMYTIFGSFPMFIVIIFLVKIPMFFFHLWLPKAH
VEAPISGSMILAGILLKLGIYGIFRGGVMISLFCMYQIDIKALIAYSSVCHMGIVLGGLI
NFTIYSGSLLLMVGHGLCSSGLFCLANMIYERVFTRNMIMFKGLKMFFPSLTLWWFLFSV
TNMSAPLTMNLFGEFFLSLSILKFSVFYFFPIFMSACYSIYMYSYINHGHGWTFWSLKPI
LSREYLTVFLHAFPMLMWFLKASMF
>oerraticus_2
DLMGFMLMELSFLVSILMYLASMNLNIINESYSFYVSTLTFLLLFCFSLSNLMGFYLFFE
SVLFPIILLIMGWGYQPERLQAGLYMLFYTLLGSLPLLLFFLFFVKMPMYLVHTWLPKAH
VEAPIAGSMILAGVLLKLGIYGMFRGGVIVSMICLCQVDIKALIAYSSVCHMGLALGGIF
SMSGWGGNLLMMLGHGLCSSGLFCLANMYYESVYTRSMLLLKGVGAFYPFMGVWWFVFSV
INMAAPPSMNLGGEIFLIGSLLKWSLFLIIPLFMSAAYSLYMFSYLQHGSGWMNYSMSSM
TLREQLLLVVHLIPLIIWCLKMEMF
>olagophilus_8
DLMSVWLIFLSLWVGVLMLLASFNSRVINEKFLFYLIMMVFFLLVCFSFSNLLGFFLFFE
GVLLPIVLMIFSWGYQPERLQAGIYMLFYTLFGSLPLFVFLLFFVKVPIFFFHLWLPKAH
VEAPISGSMILAGVLLKLGIYGLFRGAMLVGVLCLGQVDLKSLIAYSSVCHMGLALGGFM
SLNSWGGSLVLMLGHGLCSSGLFCLANIMYERFFTRSLVLLKGMGLLFPFLSVWWFLFSV
SNMAAPPTMNLVGEILLLSSMMKYSLFMIIPLFFSACYSLYMFSYSQHGKGWVMYGVFSI
SMREYFLMLVHFFPLVLWVLKVDLF
>aatacamensis_23
DLMSFLLVELSLWIGILMFIASMNVFIFFENFKFYMVIMIFLLMFCFLIMNLIGFYLLFE
SVLIPIIMMIVGWGNQPERLQAGIYMLFYTLGGSLPLLIFLLFLVKMPMFFVHLWLPKAH
VEAPVAGSMILAGVLLKLGIYGLFRGGMFVGMICLCQVDVSALIAYSSVCHMGMALGGVF
SMMFWGGNIIIMLGHGLCSSGLFCLANMFYERFYTRSMILLKGMGIMFPYISLWWFLFMG
INMAMPPSMNLGGEIMLIGSLIKWSFLVIIPLFLSASYSLYMYSYLNHGSGWVVYSVKVM
NFREIFLMLLHFLPLVLWIMKMELF
>dalbipictus_1
DLLSFNMTILTVWITFLMLIASSFSKTYKNKFLFYVLLMMNMLAFCFSSSNLLMFYLFFE
SVLFPIVMMIFKWGNQPERIQAGFYMLMYTIFGSLPLLILMMFLVKIPMFFFHLWLPKAH
VEAPISGSMMLAGVLLKLGFYGLYRGSVMISIYCMFQVDIKALIAYSSVSHMGISLAGCL
TFFSYGGMLMIMIGHGLCSSGLFCLANMLYERFFTRNILLIKGMINIFPNLVLWWFLFSV
INMSAPMTMNLFGELFLSVSLMKFSMFVMFPIFLSACYSIYMYSYINHGSGWVLFSNFNI
TEREYFLLVMHFLPMSFWFMKIDFF
>owaterbegensis_SD2_22
DLLGFMMIELSIWVGMLMFLASMNLNIFSEKFSFYIFLMIVFLVLCFSVNNLFFFYLCFE
SVLFPIVMIIMGWGMQPERLQAGLYMLFYTLFGSFPLLVFILFLVKMPMYMLHIWLPKAH
VEAPVSGSMILAAVLLKLGVYGLIRGGLVISLICLCQIDVKSLIAYSSVCHMGISLGGIL
SMTNWGGNLMMMLGHGLCSSGLFCLANFFYERVFTRSMVLLKGVGVIFPFFSLWWFMFSV
INMAAPPSMNLGGEIFLIGSMIKWSFLMIVPVFLTAAYSLYMYSYINHGSGWILFGGRMM
DLRELLLAFFHMVPLLLWILKVEFF
>rmicroplus_KP143546
DLMSFSMISLTVWITFLMLMASRLNNLFQNKFTFYILMMMNLLFFCFSFNNFMLFYLFFE
SVLFPIVLMIMGWGSQPERIQAGFYMLMYTIFGSLPLLVLMLFLVKIPMFLFHLWLPKAH
VEAPISGSMILAGVLLKLGFYGLYRGAVMISIYCLFQIDIKSLIAYSSVSHMGIALSGCL
TFYLYGGMLMMMIGHGLCSSGLFCLSNLIYERFYTRNIFMIKGMNLIFPNLTLWWFLFSI
VNMSAPMTMNLFSELFLGLSVMKFSMLLMIPMFLSACYSMFMYSYIIHGQSWMIFSSNMI
FAREYYLLFLHLMPLMLWFMKFNFF
>rmicroplus_KY457541
DLMSFSMISLTVWITFLMLMASRLNNLFQNKFTFYILMMMNLLFFCFSFNNFMLFYLFFE
SVLFPIVLMIMGWGSQPERIQAGFYMLMYTIFGSLPLLVLMLFLVKIPMFLFHLWLPKAH
VEAPISGSMILAGVLLKLGFYGLYRGAVMISIYCLFQIDIKSLIAYSSVSHMGIALSGCL
TFYLYGGMLMMMIGHGLCSSGLFCLSNLIYERFYTRNIFMIKGMNLIFPNLTLWWFLFSI
VNMSAPMTMNLFSELFLGLSVMKFSMLLMIPMFLSACYSMFMYSYINHGQSWMIFSSNMI
FAREYYLLFLHLMPLMLWFMKFNFF
>abituberculata_AY457170
DNISMLMIILTLWLSMLMMMSSVIPFKLNKFYLNIILSITIILLMFFSSLDLMMFYYFFE
IVLIPTFILILGWGYQPERLQASLYLLFYTISASLPLLLSILFLVKIPIYSLHLWLPKAH
VEAPISGSMILAGVLLKLGGYGLYRGSIMASLICMYQVDMKSLIAYSSIAHMGLVVGGIF
SMNKIGGSLIMMLGHGLCSSGLFCIANMMYERVGSRSMIFNKGLLNLYPSLSLWCFMLLI
INISAPPSMNLIGEISLFSSLLTNSSIVMMYLFFTSCYSIYFYYNTQHGKLHSLYSFNFI
NMRELMLMFLHWIPLNLFILKVDLF
>enicholsi_KM999989
DGLSYGMILLSYFIILFVLLYSYKDKLYKK-LIYY--FMFISLYFCFSVDNFLVFYVFFE
LSMIPLLYLILMVSGSYERFKATMFLFIYTMLGSLTLLVFLMFMIKSPLYGFHFWLPKAH
VEAPVGGSMILAGVLLKLGGFGLYRMGYFLATICMRQVDIKLLIAYSSVSHMGLAISGFL
SNSKLVGWLLMVYAHGFCSSALFYVANVYYIRCSTRSMLMMKGLVQYFPVFVPFGFSVIL
CNMGTPPSFNFVSELYLIVSIIKKSLLMICLLVFSVYYNLVLFLRIGHGHLWNVNFMKME
TCKEMIVVIMHFMVLMFTILCMKNI
>srarior_NC_013474
FWYFILLFSYIKIMGFVIKYYCYNKFXFWSKSWFYXGNIFYIIIFIFFSKXFVMFLFIFW
VCFSAYIINNFFMGGTTWAFKSGLYVVMY--FGSFFAFINSFFLVKTPMFGVHLWLPKAH
VEAPVSGSMILAGVLLKLGGYGLFRGSLYVGVLCLIQVDIKSLIAYSSVCHMGMMLAGLL
GGSMWGGALLMMLGHGLCSSALFCISNCMYERLFVRSLFFLKGLMVLYTSFTLWWFLSLA
INLGAPLSMNFLSEVILMGGIYKYSMLLLGIVFLSAGYSLFLYSQTQHGKSLFFYSGDMV
MIRENIMLYAHLVPMVLFLFKMEMF
>nnamaqua_HVP1
DLMSWLMILLSLLISIYMLLSSVNSELVKSKFLFCVFLMMILLLLCFISLNLLMFYVFFE
CVLIPLLLIILKWGNQSERLQAGMYMIIYTFFGSLPLLVMILFMIKLPIYFFHLWLPKAH
VEAPVSGSMMLAGVMLKLGGYGLIRGGLFSGIQCMFQFDLKSMIAYSSICHMSLLFSGLM
TMEKLCGGLLMMISHGFCSSSLFALSNSYYERFFSRKMFILRGLGMYFPLLCFYWFIFCV
FNLAAPPSMNLASEIMLMVGLSCFSLMSLVLIFVNAYFSLFLFCYINHGKSWVINSIWGV
SCLEMNLFLFHLIPLTFWVFKSECF
>obrumpti_L2
DIFSFNLIFLTLWVGLLMIIASFNSRVIAESFFFYFLLLIFFLMVCFSSSNFLAFYLFFE
GVLFPIIMMIFIWGFQPERLKAGIYMLFYTLFGSMPLLVFLLFLFKIPMFLFHLWLPKAH
VEAPIAGSMILAGVLLKLGVYGLLRGGIMISLTCLSQVDLSALIAYSSVCHMGLVLAGMF
SLNVWGGGLLMVIGHGLCSSGLFCLANIMYERFFTRSVILLKGMGTLFPFFMMWWFFFCI
VNMAAPPSMNLVGEICLMGSLVKYSLLMVIPLFFSACYSLYMFSYTQHGKGWWVMGVSSI
SVREYMLMLFHLFPLVLWVFKMEMF
>obrumpti_ssp_KY457510
DIFSFNLIFLTLWVGLLMIIASFNSRVIAESFFFYFLLLIFFLMVCFSSSNFLAFYLFFE
GVLFPIIMMIFIWGFQPERLKAGIYMLFYTLFGSMPLLVFLLFLFKIPMFLFHLWLPKAH
VEAPIAGSMILAGVLLKLGVYGLLRGGIMISLTCLSQVDLSALIAYSSVCHMGLVLAGMF
SLNVWGGGLLMVIGHGLCSSGLFCLANIMYERFFTRSVILLKGMGTLFPFFMMWWFFFCI
VNMAAPPSMNLVGEICLMGSLVKYSLLMVIPLFFSACYSLYMFSYTQHGKGWWVMGVSSI
SVREYMLMLFHLFPLVLWVFKMEMF
