# Supplementary material for: Amplification and sequencing of entire tick mitochondrial genomes for a phylogenomic analysis
Source: Sci Rep. 2022 Nov 11;12:19310. doi: 10.1038/s41598-022-23393-5 (PMC9652274; doi:10.1038/s41598-022-23393-5)
Supplement: Supplementary file 14 — Supplementary Information 14. [file 41598_2022_23393_MOESM14_ESM.txt]

>rsimus_52
WTMMLIFFAVIFLSLFFVMSYYNTFYIFEYNLSFEYKFYILFDWMSCMFSFAVLGISGMV
IWYSYSYMKHDKNKISFCWMVLMFILSMLLLILMPNAFMLILGWDGLGLVSYCLVIYYQS
TNSYNSGMMTIISNRVGDVMLIMMIIFAINFNGLFIIIAGLTKSAQIPFSAWLPAAMAAP
TPVSALVHSSTLVTAGVYLLIRFEMLFNSDIFSFLMKISLMTMILSGVNAFFENDLKKII
AFSTLSQLSIMMLTLSLGLTNLAFFHLIVHAIFKSMLFLCAGFVIHNLMGNQDIRLLSDF
FKFSPVIMSCMMIGMFSLMGFPFIGGFYSKDVIMEFFILKSNNFIEMILFSMGIIFTFLY
NFRLAFMKYPIFNLTSFLLITGDWTWMEMYGPLG
>ahebraeum_50
WGSFLVILSLMGMTIFFFLFYNDTFIVIEYFLNLDVKFYFLIDWISTLFSSVVMFISGMV
ILYSHDYMKEDKNKNSFCWIVLLFVLSMIFLIIMPNMFMLILGWDGLGLVSYCLVIYYQS
VNSYNSGMITIISNRVGDVMIILSLIFFVNFGGILILIAGLTKSAQIPFSAWLPAAMAAP
TPVSSLVHSSTLVTAGVYLLMRFNFLFHFNFFSILMKISLLTMLMAGINAFFETDFKKII
AFSTLSQLSLMMISISLGMMELAFFHLIMHAIFKSMLFLCAGLIIHSFNGIQDIRMLGNF
FSVSPLISSCMSISILSLMGFPFIGGFYSKDLIVEFFIFKINNLILILIFYIGILFTFFY
CSRLIYMVFPITNLCAFMIISGDWTWMEILGPSM
>atholloni_100
WGIFLLMMSIFFMMAFLIFFFNGNMMILEYFLNLDLKFYFLMDWISTIFISIVTFISSMV
IFYSHSYMMEDKNKNSFCLIVLLFVLSMILLILMPNMFMIILGWDGLGLVSYCLVIHYQS
VNSYNSGMMTIISNRVGDVMIILSLIFFVNFGGILILIAGLTKSAQIPFSAWLPAAMAAP
TPVSSLVHSSTLVTAGVYLLMRFSYLFKMEYFSILMKISLLTMLMAGINAFFENDFKKII
AFSTLSQLSMMMISLSLGLMELAFFHLIMHAIFKSMLFLCAGLIIHSFQGIQDIRMLGNF
FNVSPSISSCMMISILSLMGFPFVGGFYSKDLIVEFFIFKLNNLILISIFYLGILFTFFY
CSRLIYMTFPILSLCSVMVISGDWTWMEIIGPSM
>iscapularis_2
WGYYLLINSFIFFILFIYKIYIYQVIVIEILLSVDVKVYFLLDWISLSFMFVVMLISAMV
IIYSHEYMSSESEKIYFCYMVLLFVFSMLLLIVSPNLMMIILGWDGLGLVSYCLVIFYQS
SNSYNSGMITVLMNRVGDATLIMSVIFLFNYGGIMIMVSGMTKSAQIPFSAWLPAAMAAP
TPVSSLVHSSTLVTAGIYLLIRFSILFEMKFYSIMMIFSSMTMFMAGVGANLELDFKKII
AFSTLSQLGMIMLILSLGKMELAFFHLLMHALFKSMLFLCAGLVIHTLSGIQDIRYLGGF
FNFSPLISGCMGLASLSLFGFPFVGGFYSKDLILEFIYMNINNIFMIMIVIMSTSLTMIY
CMRMMYMLFPIYFLSFMVIVFGDWKWVEEMGPGG
>irubicundus_7
WGNFLLFKGMLMMLLFMYFVFYYKIILIEILLFLDIKIYLLLDWLSLSFSLIVLLISSMV
VFYSDKYMEMDLSKNYFCYMILLFVFSMLLLIFSPNLIMIMLGWDGLGLVSYCLVIYYQS
SNSYNSGMITVLSNRVGDVTILMSLIFLMNFGGMFILISGMTKSAQIPFSAWLPAAMAAP
TPVSSLVHSSTLVTAGIYLLIRFYIIFNIKFYSFMLLISLMTMFMAGVGANLEMDFKKII
AFSTLSQLGLIMMILSLGQMEMAFFHLILHALFKSMLFLCAGLIIHSLSSIQDIRYLGSF
FSFNPLISSSIGLSSLALFGFPFVGGFYSKDLILELIYMNSNNFIIIFIIIISTMMTVLY
SLRMMYMIYPIYLLSVSVIFFGDLEWLEEMGPSG
>aamericanum_1
WSLMLMMMSLMFGELFLESFFKNNIIVLEYILNLDFKFYFLMDWVSMLFSMVVLMISSLV
IMYSKSYMHNDKNKNSFCVIVLLFVASMIFLILMPNMFSIILGWDGLGLVSYCLVIYYQS
VNSYNSGMMTVISNRVGDVMIMMSMIFFVSFGGILILVAGLTKSAQIPFSAWLPAAMAAP
TPVSSLVHSSTLVTAGVYILIRFNCLFKLNTFSILMKIALLTMLMAGVNAFFETDFKKII
AFSTLSQLSMMMVILSLGMADMAFFHLIMHAIFKSMLFLCAGFIIHSLNGIQDIRMLGNF
FLFSPVISSCMMISILSLIGFPFIGGFYSKDLIVEFFFFKVDNFLLTFVLILGIMFTFFY
CFRLGYMMIPIIILCFIMLISGDWTWMENLGPKA
>dalbipictus_1
WGSMLLIFSLFYMLVFLTVFYYNSFVILEYMINLDYKLYFVMDWMSTFFSCVVLLISSMV
LFYSHSYMMGEKQKNSFCWMVLAFVLSMILLIMMPNAFMLILGWDGLGLVSYLLVIFYQS
TNSYNSGMMTIISNRFGDVMMIMMVIFLLNFGGMFVVIAGLTKSAQIPFSAWLPAAMAAP
TPVSSLVHSSTLVTAGVYLLIRFEFMFEFTILSFLLKISLMTMLMAGINAFCENDLKKII
AFSTLSQLSMMMVILSMSLTNLAFLHLIIHAIFKSMLFLGAGYVIHNMMGKQDIRMLSDF
FFYSPLTMSCMLIASYSLMGIPFIGGFYSKDLILEFFFFNNINLINFLLFIMGILFTFLY
NMRMIYMAFPIFILTLLLLLIGDWTWVEFMGPSG
>dvariabilis_2
WAFMLMSFSLFYMFMYLFMFYYNNFVILEYMINLDYKLYFIMDWMSSLFSCVVLFISSMV
LLYSHSYMMSEKNKISFCWMVLAFVLSMILLIMMPNAFMLILGWDGLGLVSYLLVIFYQS
TNSYNSGMMTIISNRFGDVMMIMMVIFMMNFGGMFIIIAGMTKSAQIPFSAWLPAAMAAP
TPVSSLVHSSTLVTAGVYLLIRFEFMFEIMILSFLLKISLLTMLMAGINAFNENDLKKII
AFSTLSQLSMMMVILSFNLTNLAFLHLIMHAIFKSMLFLGAGYIIHNMMGKQDIRMLSDF
FSYSPLIMSCMLISSYSLMGIPFIGGFYSKDLILEFFFFKNTNLINLLMFIMGIIFTFLY
NMRMIYMALPIFVLTLMLLFIGDWTWIESLGPSG
>rannulatus_1
WTLMLMMFSMFFLVCLLFLLYNNSFIIIEYSLSHEFKFYILLDWMSCMFSFIVLLISGLV
LWYSFSYMMLDKNKMSFCWMVLFFILSMLLLILMPNMCMLILGWDGLGLVSYCLVIYYQS
VNSYNSGMMTIISNRIGDVMIIMMIIFAINFNGLMIIIASMTKSAQIPFSAWLPAAMAAP
TPVSALVHSSTLVTAGVYLLIRFNLLFNYSIFSFLLKISLMTMVMSGINAFFENDLKKII
AFSTLSQLSIMMLILALGLTSLAFFHLIVHAIFKSMLFLCAGFIIHNLMGNQDIRFLSNF
FKFSPTILSCMIIGMLSLMGFPFIGGFYSKDIIMEFFFLKSQNMIEMIFFIIGILFTFLY
NMRLGYMKFPILILSLKLITMSDWTWMEMVGPLE
>hlongicornis_3
WSMMLIFLSFTFFYFFFVNIFTKSFLVIEYLISIDMKFYFLFDWISNLFISIVLLISSMV
ILYSSSYMNSDKNKNCFCIIVLLFVLSMVLLILMPNMLMIILGWDGLGLVSYCLVIFYQS
VNSYNSGMMTVISNRVGDVMIIMSLIFFFNYGGILIILAGMTKSAQIPFSAWLPAAMAAP
TPVSSLVHSSTLVTAGVYLMIRFNFLFNVNSNSFLLKMSLITMVMAGINAFFETDLKKII
AFSTLSQLSMMMIIVSLNMFELAFFHLVMHAIFKSMLFLCAGLIIHFMNGIQDIRMLGNF
FKNSPVIMSCMLISILSLIGYPFIGGFYSKDLILEFFLFKVNNLILLFMFILGVIFTFLY
CLRLLYLIYPIYILTLFLLVSGDWKWMEMMGPTG
>hmarginatum_1
WSLILFFLSFYFFLIFLFLMNLNFFFTLEYVLGLEYKFYFLFDWMSCFFSFIVLMISSMV
LLYSNSYMSLDKNKNAFCYMVLLFILSMMLMILMPNALMFILGWDGLGLISYCLVIYYQS
INSYNSGMMTIISNRIGDVMLIMMIIFAINFNGIMIIIAGLTKSAQIPFSAWLPAAMAAP
TPVSSLVHSSTLVTAGVYLLIRFNFLFNFNYFGILLKISLLTMIMSGMNALFENDLKKII
AFSTLSQLSMMMLILSMNLMNMAFFHLIMHAMFKSMLFLCAGFLIHNLKGFQDIRMLSDS
FVMSPLIKSCMIVSMFSLMGMPFIGGFYSKDLIFEWVLMNNMNMFMLFFFIIGIILTLMY
NFRMIYMIYPIFILTLILILTGDWTWGELLGPMG
>rmaculatus_44
WAIMLIFISLLFMILFFILFYFNTFIIFEYNLSFEYKFYILLDWMSTSFSFAVLLISGMV
LWYSHSYMKTDKNKSSFCWMVLLFILSMLLLILMPNAFMLILGWDGLGLVSYCLVIFYQS
VNSYNSGMMTIISNRIGDVMVIMMIIFSINFNGMMIIIAGLTKSAQIPFSAWLPAAMAAP
TPVSALVHSSTLVTAGVYLLIRFDSLFINETFSFLLKISLMTMVMSGLNAFFENDLKKII
AFSTLSQLSIMMVTLALNLSSLAFFHLIVHAIFKSMLFLCAGFIIHNLMGNQDIRFLPDF
FKFSPTISSCMTIGMFSLMGIPFIGGFYSKDVIMEYFFMKNINIIEMLLFSMGIIFTFLY
NIRLGYMKYPILILTLVLIMMSDWTWMELCGPLG
>
WTLMLLMFSMFFLVCLLFLLYNNSFIIIEYSLSHEFKFYILLDWMSCMFSFIVLLISSMV
LWYSFSYMMLDKNKMSFCWMVLFFILSMLLLILMPNMCMLILGWDGLGLVSYCLVIYYQS
VNSYNSGMMTIISNRVGDVMIIMMIIFAINFNGLLIIIAAMTKSAQIPFSAWLPAAMAAP
TPVSALVHSSTLVTAGVYLLIRFNLLFNYSIFSFLLKISLMTMVMAGINAFFENDLKKII
AFSTLSQLSIMMLTLALGLTSLSFFHLIVHAIFKSMLFLCAGFIIHNLMGNQDIRFLSNF
FKFSPTILSCMIIGMLSLMGFPFIGGFYSKDIIME-FFFKSQNMIEMILFIIGILFTFLY
NMRLSYMKYPILILSMKLIMMSDWSWMEMMGPLG
>rsanguineus_1
WTMMLISFSIVFLYMFFMTFYFNIFFIFEYNLSFEYKFYILLDWMSCMFSFTVLMISSMV
LWYSHSYMSSDKNKTSFCWMVLMFILSMLLLVLMPNVFMLILGWDGLGLTSYCLVIFYQS
SNSYNSGMMTIISNRVGDVMVIMMIIFAINFNGLLIIIAGLTKSAQIPFSAWLPAAMAAP
TPVSALVHSSTLVTAGVYLLIRFDLLFNNNIFSFLMKISLMTMIMSGMNAFFENDLKKII
AFSTLSQLSIMMLTLSLSLTNLSFFHLIVHAIFKSMLFLCAGFVIHNLMGNQDIRFLSDF
FKFSPLILSCMMIGMFSLMGFPFIGGFYSKDVIMEFFFLKSNNMIEMNMFIVGIIFTFLY
NFRLFYMNYPIFNLTVYLLITSDWTWLEMYGPLG
>rzambeziensis_59
WTMMLFFFSFMFLFFFFFAFFYNYFMIIEYNLSFEYKFYIILDWMSCLFSFAVLMISSMV
LWYSHSYMSTDKNKKPFCWMVLLFILSMLLLILMPNAFMLILGWDGLGLVSYCLVIYYQS
VNSYNSGMMTIISNRIGDVMIIMMIIFAINFNGFLVIIAGLTKSAQIPFSAWLPAAMAAP
TPVSALVHSSTLVTAGVYLLIRFDFLFKNEIFSFLLKISLLTMLMAGINAFFENDLKKII
AFSTLSQLSIMMLILSMKLTDLAFFHLIIHAIFKSMLFLCAGFVIHNLMGNQDIRFLSNF
FKFSPVISSCMMIGMFSLMGFPFIGGFYSKDVIMEFFFVKNYNLTETILFFLGIIFTFLY
NFRLLFMKYPILILTFFLLMTGDWTWMEMFGPLG
>revertsi_125
WFMMLTLFSLFFLTCLLFLLYNNTFIIIEYTLSSEYKFYVLLDWMSCLFSFTVLLISGLV
LWYSFSYMKMDKSKDSFCWMVLLFILSMLLLILMPNAYMLILGWDGLGLVSYCLVIFYQS
ANSYNSGMMTVISNRVGDVMVIMMIIFAINFNGVMIIIAGMTKSAQIPFSAWLPAAMAAP
TPVSALVHSSTLVTAGVYLLIRFNLLFTHNVFSFLLKISLMTMVMSGVNAFFENDLKKII
AFSTLSQLSIMMLILSMGLAYLAFFHLIIHAIFKSMLFLCAGFVIHNLMGNQDIRFLSSF
FKFSPTISSCMMIGMLSLMGFPFIGGFYSKDIIMEFFFMSNKNLFEMLLFMFGIIFTFLY
NFRLSYMKYPILILSLKLILTSDWTWMEIWGPLG
>iricinus_3
WGYYLLMNSIMFLFLFFYLIYTNEVVVIEIFLHLDVKMYFLFDWISLSFMFVVMFISAMV
IIYSHEYMKEESEKIYFCYMVLLFVFSMLLLIVSPNMIMIILGWDGLGLVSYCLVIFYQS
INSFNSGMITVLMNRVGDVTVMMSVIFLLNYGGIFILISGMTKSAQIPFSAWLPAAMAAP
TPVSSLVHSSTLVTAGIYLLIRFSVLFEMKFYSILMFLSSMTMFMAGVGANLEMDFKKII
AFSTLSQLGMIMLILSLGKMELAFFHLLIHALFKSMLFLCAGLVIHTFSGIQDIRYLGSF
FSFSPLISGCMGLSSLSLFGFPFVGGFYSKDLILEFIYMNINNMFVIMIVIVSTSLTMIY
CMRMMYMLFPIYFLSFMVLIFGDWKWVEEMGPGG
>iscapularis_3
WGYYLLINSFIFFILFIYKIYIYQVIVIEILLSVDVKVYFLLDWISLSFMFVVMLISAMV
IIYSHEYMSSESEKIYFCYMVLLFVFSMLLLIVSPNLMMIILGWDGLGLVSYCLVIFYQS
SNSYNSGMITVLMNRVGDATLIMSVIFLFNYGGIMIMVSGMTKSAQIPFSAWLPAAMAAP
TPVSSLVHSSTLVTAGIYLLIRFSILFEMKFYSIMMIFSSMTMFMAGVGANLELDFKKII
AFSTLSQLGMIMLILSLGKMELAFFHLLMHALFKSMLFLCAGLVIHTLSGIQDIRYLGGF
FNFSPLISGCMGLASLSLFGFPFVGGFYSKDLILEFIYMNINNIFMIMIVIMSTSLTMIY
CMRMMYMLFPIYFLSFMVIVFGDWKWVEEMGPGG
>iricinus_KF197132
WGYYLLMNSIMFLFLFFYLIYTNEVVVIEIFLHLDVKMYFLFDWISLSFMFVVMFISAMV
IIYSHEYMKEESEKIYFCYMVLLFVFSMLLLIVSPNMIMIILGWDGLGLVSYCLVIFYQS
INSFNSGMITVLMNRVGDVTVMMSVIFLLNYGGIFILISGMTKSAQIPFSAWLPAAMAAP
TPVSSLVHSSTLVTAGIYLLIRFSVLFEMKFYSILMFLSSMTMFMAGVGANLEMDFKKII
AFSTLSQLGMIMLILSLGKMELAFFHLLIHALFKSMLFLCAGLVIHTFSGIQDIRYLGSF
FSFSPLISGCMGLSSLSLFGFPFVGGFYSKDLILEFIYMNINNMFVIMIVIVSTSLTMIY
CMRMMYMLFPIYFLSFMVLIFGDWKWVEEMGPGG
>nnamaqua_KR907248
FFFVFFFMSMLGMLMGFYLFMIMKVMIISYIFGIEFNLIFFIDWMSMFFIFIVCFISSMI
FMYSKEYMANDVMKNYFIVLLVMFVISMMLVIMGMDMIMILLGWDGLGLVSYLLVIFYSN
EKSYNAGMITIMSNRIGDIALLLSVVFFFHYGIMLIIIASLTKSAQIPFSAWLPAAMLAP
TPVSALVHSSTLVTAGIYMMIRFNNFFLNNGLSFLLIISLMTLLLSGVGAMLEIDLKKII
ALSTLSQLALMMVILSFGKMNIAFFHLLTHALFKAMLFMCAGALIHYNFCIQDIRLMSSM
FKF-PLINYFLILSSFSLIGFPFLSGFYSKDLIMEFIYAYCNNMVILVLMILCVISSFFY
SVRLLYMEISIMMLGMMVLFFGDYNFLENFGSKG
>ahebraeum_KY457512
WGSFLVILSLMGMTIFFFLFYNDTFIVIEYFLNLDVKFYFLIDWISTLFSSVVMFISGMV
ILYSHDYMKEDKNKNSFCWIVLLFVLSMIFLIIMPNMFMLILGWDGLGLVSYCLVIYYQS
VNSYNSGMITIISNRVGDVMIILSLIFFVNFGGILILIAGLTKSAQIPFSAWLPAAMAAP
TPVSSLVHSSTLVTAGVYLLMRFNFLFHFNFFSILMKISLLTMLMAGINAFFETDFKKII
AFSTLSQLSLMMISISLGMMELAFFHLIMHAIFKSMLFLCAGLIIHSFNGIQDIRMLGNF
FSVSPLISSCMSISILSLMGFPFIGGFYSKDLIVEFFIFKINNLILILIFYIGILFTFFY
CSRLIYMVFPITNLCAFMIISGDWTWMEILGPSM
>amarmoreum_KY457516
WGIFLIFLSLMGMTIFFFLFYNDTFIVIEYFLNLDLKLYFLFDWISTFFVSTVLFISGMV
IIYSNSYMQEDKSKMSFCLIVLMFVFSMILLILMPNMMMIILGWDGLGLVSYCLVIHYQS
INSYNSGMMTIMSNRVGDVMIILSLIFFVNFGGILILIAGLTKSAQIPFSAWLPAAMAAP
TPVSSLVHSSTLVTAGVYLLMRFIYLFKMEMFSILMKISLLTMLMAGINAFFENDFKKII
AFSTLSQLSLMMISISLGMMEFAFFHLIMHAIFKSMLFLCAGLMIHSFSGTQDIRMLGNF
FNVSPMISSCMMISILSLMGFPFIGGFYSKDLIVEFFFFKMNNFILILIFYIGILFTFFY
CSRLIYMVFPITNLCAFMIISGDWTWMEILGPSM
>atholloni_KY457521
WGIFLLMMSIFFMMAFLIFFFNKKYDNSSMFFKFGLKFYFLMDWISTIFISIVTFISSMV
IFYSHSYMMEDKNKNSFCLIVLLFVLSMILLILMPNMFMIILGWDGLGLVSYCLVIHYQS
VNSYNSGMMTIISNRVGDVMIILSLIFFVNFGGILILIAGLTKSAQIPFSAWLPAAMAAP
TPVSSLVHSSTLVTAGVYLLMRFSYLFKMEYFSILMKISLLTMLMAGINAFFENDFKKII
AFSTLSQLSMMMISLSLGLMELAFFHLIMHAIFKSMLFLCAGLIIHSFQGIQDIRMLGNF
FNVSPSISSCMMISILSLMGFPFVGGFYSKDLIVEFFIFKLNNLILISIFYLGILFTFFY
CSRLIYMTFPILSLCSVMVISGDWSWMEILAPSF
>rdecoloratus_KY457525
WFMLLFYFSLLFLICLLFLFFNNTLIIIEYSLSFEYKFYILLDWMSCMFSFVVLFISSMV
LWYSFSYMKSDYNNISFCWMVLIFIFSMLLLILMPNAYMLILGWDGLGLVSYCLVIYYQS
TNSYNSGMMTIISNRIGDVMIIMMIIFAINFNGLMIIIAGMTKSAQIPFSAWLPAAMAAP
TPVSALVHSSTLVTAGVYLLIRFNLLFTCSIFSFLLKISLMTMIMSGVNAFFENDLKKII
AFSTLSQLSIMMTTLSLGLVYLAFFHLIVHAIFKSMLFLCAGFIIHNLMGNQDIRFLSNF
FKFSPMILSCMMIGMLSLMGFPFIGGFYSKDMIMEFFFLGNKNLIEMMLFMGGILFTFLY
NFRLSYMKYPILILSFKLILTSDWTWMEMMGPLG
>drhinocerinus_KY457527
WSLMLFLFGLFFLFLFSTSFYSNSFIILEYVFSLDYKVYIMFDWMSCIFSSMVLLISSMV
LMYSHDYMMSDKMKNSFCWMVIMFVLSMILLILMPNAFMLILGWDGLGLVSYLLVIFYQS
TNSYNSGMMTIISNRIGDVMVIMMIIFVMNFGGMFVIIAGLTKSAQIPFSAWLPAAMAAP
TPVSSLVHSSTLVTAGVYLLIRFDFLFEVEIFSILLKISLFTMLMAGINAFFENDLKKII
AFSTLSQLSMMMVALSLNMTYIAFFHLIMHAIFKSMLFLGAGYVIHNMMGKQDIRMLSDF
FSYSPVIAGCMLISTFSLMGIPFVGGFYSKDLILEWFFFENCNSTELLIFMLGVVFTFLY
NMRMIFMKIPIFFLTFFLLIIGDWSWIEMLGPLG
>hrufipes_KY457528
WSLILFFLSLYFFLIFLFLMNLNFFFSLEYVLGLEYKFYFLFDWMSCFFSFIVLMISSMV
LLYSNSYMSSDKNKNAFCYMVLLFILSMMLMILMPNALMFILGWDGLGLISYCLVIYYQS
INSYNSGMMTIISNRIGDVMLIMMIIFAINFNGIMIIIAGLTKSAQIPFSAWLPAAMAAP
TPVSSLVHSSTLVTAGVYLLIRFNFLFNFNYFSILLKISLLTMIMSGMNALFENDLKKII
AFSTLSQLSMMMLILSVNLMNMAFFHLIMHAMFKSMLFLCAGFLIHNLKGFQDIRMLSDS
FMMSPLIKSCMIVGMYSLMGMPFIGGFYSKDLIFEWVLMNNMNMFMLFFFIVGIILTMMY
NFRMIYMIYPIFILTLILILTGDWTWGELLGPMG
>htruncatum_KY457529
WSLILFFLSLYFLMTFLFLVNLNFFFTLEYLLGLEYKFYFLFDWMSCFFSFIVLMISSMV
LMYSNSYMNSEKNKDAFCYMVLLFILSMMLLILMPNALMFILGWDGLGLISYCLVIYYQS
INSYNSGMMTIISNRIGDVMLIMMIIFAINFNGIMIIIAGLTKSAQIPFSAWLPAAMAAP
TPVSSLVHSSTLVTAGVYLLIRFNFLFNFDYFGILLKISLLTMIMSGMNAFLENDLKKII
AFSTLSQLSMMMLILSMNLMNMAFFHLIMHAIFKSMLFLCAGFLIHSLKGFQDIRMLSDS
FLMSPSIMSCMIISMFSLMGVPFIGGFYSKDLIFEWVLMKNMNMFLLFFFVVGIILTLMY
NFRMIYMIYPIFNLTLILVLSGDWTWGELLGPMG
>irubicundus_KY457530
WGNFLLFKGMLMMLLFMYFVFYYKIILIEILLFLDIKIYLLLDWLSLSFSLIVLLISSMV
VFYSDKYMEMDLSKNYFCYMILLFVFSMLLLIFSPNLIMIMLGWDGLGLVSYCLVIYYQS
SNSYNSGMITVLSNRVGDVTILMSLIFLMNFGGMFILISGMTKSAQIPFSAWLPAAMAAP
TPVSSLVHSSTLVTAGIYLLIRFYIIFNIKFYSFMLLISLMTMFMAGVGANLEMDFKKII
AFSTLSQLGLIMMILSLGQMEMAFFHLILHALFKSMLFLCAGLIIHSLSSIQDIRYLGSF
FSFNPLISSSIGLSSLALFGFPFVGGFYSKDLILELIYMNSNNFIIIFIIIISTMMTVLY
SLRMMYMIYPIYLLSVSVIFFGDLEWLEEMGPSG
>isimplex_KY457532
WGFFLFLKSVLMFLTFLYLMYNYKIILVEFIISIDVKVYFLLDWVSVSFMWVVLFISSMV
LIYSDMYMKGDSGKDYFCYMVLLFVFSMLLFIISPNMIMIMLGWDGLGLVSYCLVIYYQS
VNSYNSGMITVLSNRIGDVTMLMTIIFLMNYGGIFILISGMTKSAQIPFSAWLPAAMAAP
TPVSSLVHSSTLVTAGIYLLIRFNVLFEFKIYSLMMMISSMTLFMAGIGANLEMDFKKII
AFSTLSQLGLIMLILSLGEWEFAFFHLLTHALFKSMLFLCAGLVIHSMEGIQDIRYLGTF
FNFSPVISGCMGLASLSLFGFPFVGGFYSKDLILEFIYMNSDNFIIIIMVIISTSLTMLY
CLRMMYMVVPIYFLSMMVILSGDWKWLEELGPSG
>rappendiculatus_KY457535
WTMMLFFFSFMFMFMFFFMFFYNYFMIIEYNLSFEYKFYIILDWMSCLFSFAVLMISSMV
LWYSHSYMMSDKNKKPFCWMVLLFILSMLLLILMPNAFMLILGWDGLGLVSYCLVIYYQS
TNSYNSGMMTIISNRVGDVMIIMMIIFAVNFNGLLVIIAGLTKSAQIPFSAWLPAAMAAP
TPVSALVHSSTLVTAGVYLLIRFNFLFEHMIFSILLKISLLTMLMAGINAFFENDLKKII
AFSTLSQLSIMMLTLSMKLTDLAFFHLIIHAIFKSMLFLCAGFVIHNLMGNQDIRFLSNF
FKFSPVISSCMMIGMYSLMGFPFIGGFYSKDVIMEFFFVKNYNLIEMVLFSLGIIFTFLY
NFRLFFMKYPIFILTLFLLMTGDWTWMEMFGPLG
>revertsi_KY457537
WFMMLTLFSLFFLTCLLFLLYNNTFIIIEYTLSSEYKFYVLLDWMSCLFSFTVLLISGLV
LWYSFSYMKMDKSKDSFCWMVLLFILSMLLLILMPNAYMLILGWDGLGLVSYCLVIFYQS
ANSYNSGMMTVISNRVGDVMVIMMIIFAINFNGVMIIIAGMTKSAQIPFSAWLPAAMAAP
TPVSALVHSSTLVTAGVYLLIRFNLLFTHNVFSFLLKISLMTMVMSGVNAFFENDLKKII
AFSTLSQLSIMMLILSMGLAYLAFFHLIIHAIFKSMLFLCAGFVIHNLMGNQDIRFLSSF
FKFSPTISSCMMIGMLSLMGFPFIGGFYSKDIIMEFFFMSNKNLFEMLLFMFGIIFTFLY
NFRLSYMKYPILILSLKLILTSDWTWMEIWGPLG
>rmaculatus_KY457539
WAIMLIFISLLFMILFFILFYFNTFIIFEYNLSFEYKFYILLDWMSTSFSFAVLLISGMV
LWYSHSYMKTDKNKSSFCWMVLLFILSMLLLILMPNAFMLILGWDGLGLVSYCLVIFYQS
VNSYNSGMMTIISNRIGDVMVIMMIIFSINFNGMMIIIAGLTKSAQIPFSAWLPAAMAAP
TPVSALVHSSTLVTAGVYLLIRFDSLFINETFSFLLKISLMTMVMSGLNAFFENDLKKII
AFSTLSQLSIMMVTLALNLSSLAFFHLIVHAIFKSMLFLCAGFIIHNLMGNQDIRFLPDF
FKFSPTISSCMTIGMFSLMGIPFIGGFYSKDVIMEYFFMKNINIIEMLLFSMGIIFTFLY
NIRLGYMKYPILILTLVLIMMSDWTWMELCGPLG
>rsimus_KY457542
WTMMLIFFAVIFLSLFFVMSYYNTFYIFEYNLSFEYKFYILFDWMSCMFSFAVLGISGMV
IWYSYSYMKHDKNKISFCWMVLMFILSMLLLILMPNAFMLILGWDGLGLVSYCLVIYYQS
TNSYNSGMMTIISNRVGDVMLIMMIIFAINFNGLFIIIAGLTKSAQIPFSAWLPAAMAAP
TPVSALVHSSTLVTAGVYLLIRFEMLFNSDIFSFLMKISLMTMILSGVNAFFENDLKKII
AFSTLSQLSIMMLTLSLGLTNLAFFHLIVHAIFKSMLFLCAGFVIHNLMGNQDIRLLSDF
FKFSPVIMSCMMIGMFSLMGFPFIGGFYSKDVIMEFFILKSNNFIEMILFSMGIIFTFLY
NFRLAFMKYPIFNLTSFLLITGDWTWMEMYGPLG
>rzambeziensis_KY457543
WTMMLFFFSFMFLFFFFFAFFYNYFMIIEYNLSFEYKFYIILDWMSCLFSFAVLMISSMV
LWYSHSYMSTDKNKKPFCWMVLLFILSMLLLILMPNAFMLILGWDGLGLVSYCLVIYYQS
VNSYNSGMMTIISNRIGDVMIIMMIIFAINFNGFLVIIAGLTKSAQIPFSAWLPAAMAAP
TPVSALVHSSTLVTAGVYLLIRFDFLFKNEIFSFLLKISLLTMLMAGINAFFENDLKKII
AFSTLSQLSIMMLILSMKLTDLAFFHLIIHAIFKSMLFLCAGFVIHNLMGNQDIRFLSNF
FKFSPVISSCMMIGMFSLMGFPFIGGFYSKDVIMEFFFVKNYNLTETILFFLGIIFTFLY
NFRLLFMKYPILILTFFLLMTGDWTWMEMFGPLG
>atestudinarium_LC553841
WSMLLIMMSLMFMMFFMLFFKEENLLILEYLLNMDIKLYFLFDWMSTMFTSIVLMISGMV
ILYSHSYMSNDNNKNSFCLIVLMFVLSMIFLILMPNMFMLILGWDGLGLVSYCLVIHYQS
INSYNSGMITIISNRVGDVMIILSLIFFVSFGGILILIAGLTKSAQIPFSAWLPAAMAAP
TPVSSLVHSSTLVTAGVYLLLRFNFLFKLDYFSILIKISLMTMMMSGINAFFENDFKKII
AFSTLSQLSLMMISISMGMMNLAFFHLIMHAIFKSMLFLCAGLVIHSFNGFQDIRMLGNF
FNVSPFVSSCMFISILSLMGFPFIGGFYSKDLIVEFFLFKWNNLILFFMFYMGILFTFLY
CSRMIYMTFSIMILCVMMIISGDWTWMELMGPSM
>rnuttalli_MF818020
WTFLLLFLSFFFFLSFLMTFYLNSFFMIEYLLSLEYKLYFLFDWMSCIFTCIVLFISGMV
MWFSHEYMFYEKHKISFCWMVLSFVMSMIMLILMPNLFTLILGWDGLGLTSYCLVVFYQS
VNSYNSGMITIISNRVGDVMVIMMMIFAINFNGIFIVIAGLTKSAQIPFSAWLPAAMAAP
TPVSSLVHSSTLVTAGVYLLIRFDFLFQVEIMGILLKISLLTMVMSGINAFFENDLKKII
AFSTLSQLSMMMMILALNMPDMAFFHLIMHAIFKSMLFLCAGFMIHNFLGNQDIRTMSNF
FFFSPSISSCMLISSCSLMGFPFIGGFYSKDLILEYFLVNSLNLIQFSLLMIGILFTFLY
NFRMIYMKYPIFILTITLILTGDWTWVEMMGPLG
>hlongicornis_MG450553
WSMMLISLSFTFFYFFFVNIFTKSFLVIEYLISIDMKFYFLFDWISNLFISIVLLISSMV
ILYSSSYMNSDKNKNCFCIIVLLFVLSMVLLILMPNMLMIILGWDGLGLVSYCLVIFYQS
VNSYNSGMMTVISNRVGDVMIIMSLIFFFNYGGILIILAGMTKSAQIPFSAWLPAAMAAP
TPVSSLVHSSTLVTAGVYLMIRFNFLFNVNSNSFLLKMSLITMVMAGINAFFETDFKKII
AFSTLSQLSMMMIIVSLNMFELAFFHLVMHAIFKSMLFLCAGLIIHFMNGIQDIRMLGNF
FKNSPVIMSCMLISILSLIGFPFIGGFYSKDLILEFFLFKVNNLILLFMFILGVIFTFLY
CFRLLYLIYPIYILTLFLLISGDWKWMEMMGPTG
>ageoemydae_MK814531
WGLLLIMLSLMKIILFMILFKYENMLEGEYFLNMDIKFYFVFDWMSSSFSFIVLMISSMV
MFYSHSYMNQDKNKNLFCLVLLLFVLSMILLILMPNMFMLILGWDGLGLVSYCLVIHYQS
VNSYNSGMMTIISNRVGDVMIILSLIFFVNFGGILILMAALTKSAQIPFSAWLPAAMAAP
TPVSSLVHSSTLVTAGVYLLMRFNLLFKVNFFSFLLKISLLTMLMAGFNAFFENDFKKII
AFSTLSQLSMMMVAMSLNMMELAFFHLIMHAIFKSMLFLCAGLIIHSFQGIQDIRMLGNF
FNISPCISSCMVLAMLSLMGFPFLGGFYSKDLILEFFVFKMNNLILILIFYLGIALTFFY
CSRLTYMILPILFLCFTMLISGDWTWMELMGPSM
>dmarginatus_MK905212
WTLMLFFISMIFLLLFMMMFYLNNFLILEYNLNLDFKLYMMFDWMSCLFSCIVLLISSMV
LMYSYSYMSHDKNKISFCWMVLMFVLSMILLIMMPNAFMLILGWDGLGLVSYILVIFYQS
TNSFNSGMMTIISNRIGDVMMIMMIIFVLNFGELFIIIAGLTKSAQIPFSAWLPAAMAAP
TPVSSLVHSSTLVTAGVYLLIRFDFLFQIKFMSILLKISLFTMLMSGINAFFENDLKKII
AFSTLSQLSMMMVILSMNLTNLAFFHLIMHAVFKSMLFLGGGFVIHNLMGKQDIRMLSDF
FSFSPLVLSCMLISFYSLMGIPFIGGFYSKDLILEYFLLKNLNFILLMIFMLGVIFTFLY
NMRLIYMKFPIFFLTFLLIIVGDWTWVEMIGPLG
>inipponensis_MW013794
WGYYLLINSFFFFMLFIYMIYMYEVIVIEVVLSLDVKMYFLLDWISLSFMFVVMMISGMV
VIYSHEYMEGESEKFYFCYMVLLFVFSMLLLIISPNMMMIILGWDGLGLVSYCLVVFYQS
TNSYNSGMITVLMNRIGDVTLMMSVIFLLNYGGILIMISGMTKSAQIPFSAWLPAAMAAP
TPVSSLVHSSTLVTAGIYLLIRFSILFEVKFYSIMMILSSMTMFMAGVGANLELDFKKII
AFSTLSQLGMIMLILSLGKMELAFFHLLMHALFKSMLFLCAGLVIHTFSGVQDIRYLGGF
FSFSPLISGCMGLASLSLFGFPFVGGFYSKDLILEFIYMNINNMFIIMIVIASTSLTMIY
CMRMLYMLFPIYFLSFMVIILGDWKWTEEMGPGG
>ivespertilionis_MW411447
WGFFLFINSVMMFMTFLYLIYYYKIILLEFIFSLDVKFYFLLDWVSVSFMWVVLFISSMV
MIYSESYMKMDGGKEYFCYMVLLFVFSMLLFIVSPNMIMIMLGWDGLGLVSYCLVIYYQS
VSSYNSGMITVLSNRVGDVTMLMSMIFLMNYSGIFILISGMTKSAQIPFSAWLPAAMAAP
TPVSSLVHSSTLVTAGIYLLIRFNFLFEFKIYSMMMMISSMTLFMAGMGANLEMDFKKII
AFSTLSQLGLIMLILSLGKLEFAFFHLLTHALFKSMLFLCAGLVIHSMGGIQDIRYLGSF
FSFSPVISGCMGLASFSLFGFPFVGGFYSKDLILEYVYMNSDNFVITFMVIISTSLTMMY
CLRMMYMVIPIYFLSITVILSGDWKWLEEMGPGG
>amaculatum_MW719251
WGTFLLLVSFIFMIMYLYTFSLSHTIVMEYFMNIDFKFYFLFDWMSTVFSAVVTMISGLV
VIYSNSYMKNELNKNSFCLMVLLFVLSMLFLILMPNIFMIILGWDGLGLVSYCLVIYYQS
VNSYNSGMMTIISNRVGDVMIILAMIFFMNFGGILILIAGLTKSAQIPFSAWLPAAMAAP
TPVSALVHSSTLVTAGVYLLMRFNFLFMNNFYSILLKISLLTLMMSGINAFFECDMKKII
AFSTLSQLSMMMISLSIGLMEVAFFHLILHAIFKSMLFLCAGLIIHYLNGIQDIRMLGNF
FNFSPMISSCMLISILSLIGFPFIGGFYSKDMIVEFFFFKMNNCMLLFFFFMGIMFTFLY
CYRMIYMNFSIFILCLLMIVIGDWTWMETLGPKN
>ihexagonus_NC_002010
WGFFLLMNSLIMFMFFLYLMYFYKVILVEFFLALDVKVYLLLDWVSVSFMSVVLFISSMV
IVYSDSYMETDKDKEFFCWMVLLFVFSMLLLIISPNMIMIMLGWDGLGLVSYCLVIYYQS
VNSYNSGMITVLSNRVGDVTILMSVIFLINYGGVFILTSGLTKSAQLPFSAWLPAAMAAP
TPVSSLVHSSTLVTAGIHLLIRFSVLFEFKLYSALMIIASMTLFMAEVGANLEMDFKKII
AFSTLSQLGLIMLILSVGKMEFAFFHLLMHALFKSMLFLCAGLVIHSMMGVQDIRYLGSF
FSFSPVISGCMGLASLSLFGFPFVGGFYSKDLILEYIYMNSDNLIIILMIILSTSLTMLY
CMRMLYMVIPIYFLSIMVVLAGDWHWLEEMGPGG
>rsanguineus_NC_002074
WTMMLISFSIVFLYMFFMTFYFNIFFIFEYNLSFEYKFYILLDWMSCMFSFTVLMISSMV
LWYSHSYMSSDKNKTSFCWMVLMFILSMLLLVLMPNVFMLILGWDGLGLTSYCLVIFYQS
SNSYNSGMMTIISNRVGDVMVIMMIIFAINFNGLLIIIAGLTKSAQIPFSAWLPAAMAAP
TPVSALVHSSTLVTAGVYLLIRFDLLFNNNIFSFLMKISLMTMIMSGMNAFFENDLKKII
AFSTLSQLSIMMLTLSLSLTNLSFFHLIVHAIFKSMLFLCAGFVIHNLMGNQDIRFLSDF
FKFSPLILSCMMIGMFSLMGFPFIGGFYSKDVIMEFFFLKSNNMIEMNMFIVGIIFTFLY
NFRLFYMNYPIFNLTVYLLITSDWTWLEMYGPLG
>ipersulcatus_NC_004370
WGYYLLMNSIMFFFFFVYMIYMYEVVVIEIYLSLDVKVYFLLDWISLSFMFVVMFISAMV
IIYSHEYMSGESEKNYFCYMVLLFVFSMLLLIVSPNMMMIILGWDGLGLVSYCLVVFYQS
TNSYNSGMITVLMNRVGDVTLIMSVIFLLNYGGILVMISGMTKSAQIPFSAWLPAAMAA-
TPVSSLVHSSTLVTAGIYLLIRFSILFEMKFYSIMMVLSSMTMFMAGVGANLELDFKKII
AFSTLSQLGMIMLILSLGKMELAFFHLLMHALFKSMLFLCAGLVIHTFSGIQDVRYLGGF
FSFSPLISGCMGLASLSLFGFPFVGGFYSKDLILEFIYMNVNNIFIIMIVIASTSLTMIY
SMRMMYMLFPIYFLSFMVIVFGDWKWVEEMGPGG
>hflava_NC_005292
WSMMLLFLSIMFFYFFLVNTFHKSFYVIEYMISVDLKFYFLFDWISNLFICIVLLISSMV
IMYSSSYMNSDKNKNCFCIIVLMFVLSMIMLILMPNMLMIILGWDGLGLVSYCLVIFYQS
VNSYNSGMMTIISNRVGDVMVIMSLLFLFNFGGIFIILAGMTKSAQIPFSAWLPAAMAAP
TPVSSLVHSSTLVTAGVYLMIRFNYLFSENINSLLLKISLITMVMSGMNAFFETDFKKII
AFSTLSQLSMMMIIVSLNMPELAFFHLIMHAIFKSMLFLCAGLIIHFMNGNQDIRMLGNF
FKASPVIMSCMLISILSLMGYPFIGGFYSKDLILEFFFLKNNNMLLLAMFIVSIIFTFMY
CIRLIYMVLPIYVLTFFLLISGDWKWMELLGPSG
>iholocyclus_NC_005293
WGFFLLVMSFLVMYFFLFVIFFNKIFIIEYILNMEMKMYFLVDWVSMLFLFVVLFVSSMV
IIYSDSYMLGDNNKNYFCLMVLLFVLSMVMLIMCPNLIMIILGWDGLGLVSYLLVIYYQS
KDSYNSGMITVMSNRVGDVAILLALVFLMNFGGVLVIIAGMTKSAQIPFSSWLPAAMAAP
TPVSSLVHSSTLVTAGIYLLIRFNFLFKIGLFSILFFFSSLTLFMAGVGANLEMDFKKII
AFSTLSQLGLIMMILSLGKVEFAFFHLLMHALFKSMLFLCAGLVIHNMSGVQDLRYLGNF
FSYSPMICGCMGLASMSLFGFPFMGGFYSKDLILEYVYMSNENMIYLLLLIVSTGLTVMY
CMRMMYMIFPIYMLSLTVILLGDWMWMEEFGPSM
>atriguttatum_NC_005963
WSIMLMFMVFIFSFVYIFSFYMNSIYIMEYYFNMDFKFYFLFDWMSILFSITVLMISSMV
IMYSKSYMNEDKNKISFCFIVLLFVSSMIILILMPNMFMIILGWDGLGLVSYCLVIYYQS
INSYNSGMMTIISNRVGDVMIILSLIFFVNFGGVMILIAAFTKSAQIPFSAWLPAAMAAP
TPVSSLVHSSTLVTAGVYLLMRFNFLFKMNFYCILIKISLMTMMMAGISAFFETDFKKII
AFSTLSQLSMMMITISLGSMELAFFHLIMHAFFKSLLFLCAGLVIHSFFGIQDIRMLGNF
FKLSPFISTSMIISLFSLMGFPFIGGFYSKDLIVEFFFFKINNIILFMIFILGILSTFLY
CLRMAYMKFSIFVLCFFVLISGDWTWMEILGTKT
>iuriae_NC_006078
WGFFLLINSIICLLISLYIIYFNKFFIIEYMLNIEIKLYFLVDWISILFLFVVLFVSSMV
IIYSDKYMEGDPNKNYFCVMVLLFVLSMVLLILCPNILMIILGWDGLGLVSYCLVIYYQS
KDSYNSGMITVMSNRVGDVAILLSLVFLMNFGGIMIIIAGMTKSAQIPFSSWLPAAMAAP
TPVSSLVHSSTLVTAGIYLLIRFSFLFKISLFSMLFFFSSLTLFMAGVGANLEMDFKKII
AFSTLSQLGLIMMILSLGKMEFAFFHLLMHALFKSMLFLCAGLIIHNMGGVQDLRYLGNF
FCYSPMVCGCMGLASMSLFGFPFMGGFYSKDLLLEYVYMSVDNMMYMLLLIVSIGLTVMY
CMRMLYMTIPIYLLSIVVIMLGDWMWVEEFGPSS
>asphenodonti_NC_017745
WGILLMLMSLMSFYSFFLSVSQKNLMIIEYFFNIDFKLYFLLDWISNLFIAIVLLISSLV
IFYSDSYMGSDPNKYMFCWVVLLFVLSMILLILMPNMFMIILGWDGLGLVSYCLVIFYQS
VKSYNSGMMTIISNRVGDVMMIMALIFFFNFGGIFLIVAGMTKSAQIPFSAWLPAAMAAP
TPVSSLVHSSTLVTAGVYILIRFNYLFKMNEYSLLLKVSLMTLVMAGISAFVEVDLKKII
AFSTLSQLSMMMISLSMGMTEIAFFHLIMHAIFKSMLFLSAGLMIHSLKGIQDVRMLSNF
FSCSPLIISCMMISMLSLMGFPFIGGFYSKDLIVEFFFFKSKNLISSLMFIIGLFFTFLY
CMRMVYMSFPIYILTMFLLIFGDWKWMEMMGPIG
>bconcolor_NC_017756
WSLMLIFMSMLFMFCFLSSFFYKNLLLIEYFMNTDVKFYFMFDWISNLFTFTVLFISGMV
IWYSNGYMLHDKNKVYFCVVVLLFVLSMILLILMPNIFMLILGWDGLGLVSYCLVIFYQS
SNSYNSGMITVISNRVGDVMMIMSLLFFFNFGFLFIIIAGLTKSAQIPFSAWLPAAMAAP
TPVSSLVHSSTLVTAGVYILIRFHFIFENETFSFLMKISLLTMLMSGMNAYLEVDLKKII
AFSTLSQLSMMMLTISLGMKEIAFFHLILHAIFKSMLFLCAGLAIHTLNGYQDIRMLGNF
FNCSPLISSCMMISVLSLMGFPFIGGFYSKDLVVEFFFLNSVNVLIILMFLLGLTFTFLY
CMRLIYLIMPIFLLTFMLLISGDWKWMELIGPKE
>relaphensis_NC_017758
WGSFFFSLSVLFFWMFMICFYKLNLLVIEYLLLIELKIYFLLDWISNLFISVVLMISSMV
IVYSNGYMKLDKSKQCFCYIIVLFVLSMVLLISMPNMIMMILGWDGLGLVSYCLVIYYQS
TNSFNSGMITIISNRVGDVMIILSIIFFLNFGGNFILLAALTKSAQIPFSAWLPAAMAAP
TPVSSLVHSSTLVTAGVYILIRLNFLFNIQEYSFLMKISLLTLIMSGINAFFEMDFKKII
AFSTLSQLSMMMLILSMNFKELAFLHLVIHAIFKSMLFLCSGLMIHLMNGNQDIRMLSNI
AYCNPHVNSCMMISIFSLMGFPFIGGFFSKDLMVEFFFFKSMNIIILMMFIIGLIMTYLY
SLRIFYMNYSIMFLSLMLLIYSDWKWLEMLGPMG
>nnamaqua_NC_019663
FFFVFFTVGMLSMLLGFYLFMIMKVMIISYIFGIEFNLIFFIDWMSMFFIFIVCFISSMI
FMFSKEYMANDVMKNYFIMLLVMFVISMMLVIMGMDMIMILLGWDGLGLVSYLLVIFYSN
EKSNNAGMITIMSNRIGDIALLLSIIFFFHYGIMLIMIASLTKSAQIPFSAWLPAAMLAP
TPVSALVHSSTLVTAGVYMMIRFNNFFFNNGLSFLLIISLVTLLLSGVGAMLEIDLKKII
ALSTLSQLALMMVILSFGKMNIAFFHLLTHALFKAMLFMCAGALIHYNFCIQDIRLMSSL
FKF-PLINYFLILSSFSLIGFPFLSGFYSKDLIMEFIYAYCNNMIILILMILCIISSFFY
SVRLLYMEISIMMLGVMVLFFGDYNFLENFGSKG
>acajennense_NC_020333
WSILLAIMSLLFGFMFMMSFYLNNITVIEYIMSLDLKFYFLFDWVSSMFSMVVLIISSMV
VMYSNSYMNTDKNKNSFCMIVLLFVFSMILLIMMPNMFTIILGWDGLGLVSYCLVIYYQS
INSYNSGMMTIISNRIGDVMIILSMIFFVSFGGILILVAGLTKSAQIPFSAWLPAAMAAP
TPVSSLVHSSTLVTAGVYILMRFSYLFEVKIFSILIKVSVITMLMAGLNAFFEMDFKKVI
AFSTLSQLSMMMIILSLGKMELSFFHLLMHAMFKSMLFLCAGFAIHSFYGVQDIRMLGNF
FKFSPVISSCMMISFLSLMGFPFIGGFYSKDLIVEFFFFKVNNILLIILFILGVMFTLLY
CMRLIYMVLPILMLCFLVLISGDWTWMENLGPKM
>hformosensis_NC_020334
WSMMLLLLSILFFNFFLVNIFSKNFFLIEYVISMDLKFYFLFDWISNLFICIVLLISSMV
IMYSNSYMNSDKNKNCFCIIVLMFVLSMIMLILMPNMLMIILGWDGLGLVSYCLVIFYQS
TNSYNSGMMTIISNRVGDVMMIMSVLFLFNFGGIFIILAGMTKSAQIPFSAWLPAAMAAP
TPVSSLVHSSTLVTAGVYLMIRFNYLFTESLNMFLLKISLITMMMSGMNAYFETDFKKII
AFSTLSQLSMMMIIISLNMPELAFFHLVMHAIFKSMLFLCAGLIIHFMNGNQDIRMLGNF
FKVSPVIMSCMFISILSLMGYPFIGGFYSKDLILEFFFLKINNLILLLLFMMSIIFTFMY
CIRLLYMVIPIYVLTLFLLISGDWKWMEMMGPTG
>hinermis_NC_020335
WSIFLSILSLFFFVLFLLSFFFKNVFVFEYVISMDFKFYFLFDWISNLFVSTVLFISSMV
ILYSNSYMNMDKNKNSFCLIVLLFVTSMILLIMMPNMFMLILGWDGLGLVSYCLVIYYQS
TNSYNSGMMTIISNRVGDVMIIMSLIFFFNFGGFFLILAGMTKSAQIPFSAWLPAAMAAP
TPVSSLVHSSTLVTAGVYILIRFNYLFSLNEYSFLLKISLLTMLMSGINAFFETDLKKII
AFSTLSQLSMMMIVLSLGMMEMAFFHLIMHAIFKSMLFLCAGLIIHSLNGIQDIRMLGNF
FSCSPMVISCMLISILSLMGFPFIGGFYSKDLIVEFFFFKIENFVLINIFMLSILFTFLY
SIRMFYMILPIYLLTLTLIICGDWKWMELLGPSG
>raustralis_NC_023348
WTLMLLMFSMFFLVCLLFLLYNNSFIIVEYSLSHEFKFYILLDWMSCMFSFIVLLISSMV
LWYSYSYMMLDKNKMSFCWMVLFFILSMLLLILMPNMCMLILGWDGLGLVSYCLVIYYQS
VNSYNSGMMTIISNRVGDVMIIMMIIFAINFNGLMIIIAAMTKSAQIPFSAWLPAAMAAP
TPVSALVHSSTLVTAGVYLLIRFNLLFNYSIFSFLLKISLMTMVMAGINAFFENDLKKII
AFSTLSQLSIMMLTLALGLTSLSFFHLIVHAIFKSMLFLCAGFIIHNLMGNQDIRFLSNF
FKFSPTILSCMIIGMLSLMGFPFIGGFYSKDIIMEFFFLKSQNMIEMILFILGILFTFLY
NIRLSYMKYPILILSFKLIVMSDWSWMEMMGPLG
>dnitens_NC_023349
WSFMLMIFSLFFMLTFLNMFYYNSFVILEYTINLDYKLYFVIDWMSTFFSCVVLFISSMV
LLYSHSYMMSEKQKNSFCWMVLSFVLSMILLIMMPNAFMLILGWDGLGLVSYLLVIFYQS
TNSYNSGMMTIISNRFGDVMMIMMVIFMMNYGGVFVITAGLTKSAQIPFSAWLPAAMAAP
TPVSSLVHSSTLVTAGVYLLIRFEFMFEFMILSFLLKISLMTMLMSGINAFCENDLKKII
AFSTLSQLSMMMVILSMSLTNLAFLHLIIHAIFKSMLFLGAGYVIHNMMGKQDIRMLSDF
FFYSPLIMSCMLIASYSLMGIPFIGGFYSKDLILEFFFFNNINLINFLLFIMGILFTFLY
NMRMIYMAFPIFILTLLLLLIGDWTWVEFMGPMG
>rgeigyi_NC_023350
WFMMLFYFSLLFLICLLFLFYNNTMIIIEYNLSYEYKFYILLDWMSCMFSFVVLFISSMV
LWYSFSYMNMDRNKISFCWMVLLFILSMLLLILMPNAFMLILGWDSLGLVSYCLVIYYQS
VNSYNSGMMTIISNRIGDVMIIMMIIFAINFNGLMIMIAGMTKSAQIPFSAWLPAAMAAP
TPVSALVHSSTLVTAGVYLLIRFNLLFTSNIFSFLLKISLMTMIMSGINAFFENDLKKII
AFSTLSQLSIMMTTLSLGFTYLAFLHLIIHAIFKSMLFLCAGFVIHNLSGNQDIRFLSNF
FKFSPTILSCMMIGMLSLMGFPFIGGFYSKDIIMEFFFFKNNNLIEMLLFTSGILFTFMY
NFRLSYMKYPILILSLNLIMMSDSTWMEIAGPLG
>dsilvarum_NC_026552
WTLMFFMISLIFFFFFMTMFYLNNFLILEYNLNLDLKLYLLFDWMSCLFSCIVLLISSMV
LMYSYSYMKHEKNKISFCWMVLMFVLSMILLIMMPNAFMLILGWDGLGLISYILVIFYQS
TNSFNSGMMTIISNRIGDVMMIMMIIFMLNFGEMFIVTAGLTKSAQIPFSAWLPAAMAAP
TPVSSLVHSSTLVTAGVYLLIRFDFLFQIEFFSILFKVSFLSMMMAGIKAFFENDLKKII
AFFSFSQLSMMMVVLSMNLTYLAFFPLIMPAVFKSMLFLGAGFVIHNLMGKQDIWMLSDF
FFFSPLVLSCMLISFYSLMGIPFIGGFYSKDLILEYFLLKNFNLIVLVIFVLGVIFTFLY
NMRLIYMKFPIFFLTFLLLVVGDCPWIEKKKPLG
>aamericanum_NC_027609
WSLMLMMMSLMFGELFLESFFKNNIIVLEYILNLDFKFYFLMDWVSMLFSMVVLMISSLV
IMYSKSYMHNDKNKNSFCVIVLLFVASMIFLILMPNMFSIILGWDGLGLVSYCLVIYYQS
VNSYNSGMMTVISNRVGDVMIMMSMIFFVSFGGILILVAGLTKSAQIPFSAWLPAAMAAP
TPVSSLVHSSTLVTAGVYILIRFNCLFKLNTFSILMKIALLTMLMAGVNAFFETDFKKII
AFSTLSQLSMMMVILSLGMADMAFFHLIMHAIFKSMLFLCAGFIIHSLNGIQDIRMLGNF
FLFSPVISSCMMISILSLIGFPFIGGFYSKDLIVEFFFFKVDNFLLTFVLILGIMFTFFY
CFRLGYMMIPIIILCFIMLISGDWTWMENLGPKA
>dnuttalli_NC_028528
WTLNFFKNSLIFFFFFMTMFYLNNFLILEYNLNLDLKLYLLFDWMSCLFSCIVLLISSMV
LMYSYSYMSHEKNKISFCWMVLMFVLSMILLIMMPNAFMLILGWDGLGLISYILVIFYQS
TNSFNSGMMTIISNRIGDVMMIMMIIFILNFGEMFIVIAGLTKSAQIPFSAWLPAAMAAP
TPVSSLVHSSTLVTAGVYLLIRFDFLFQIKFISILFKISLLTMLMAGINAFFENDLKKII
AFSTLSQLSMMMVVLSMNLTNLAFFHLIMHAVFKSMLFLGAGFVIHNLMGKQDIRMLSDF
FFFTPLVLKGMLISFYSLMGIPFIGGFYSKDLILEYFLLKNFNLIVLVIFVLGVIFTFLY
NMRLIYMKFPIFFLTFLLLVVGDWTWIEMMGPLG
>asculptum_NC_032369
WSILLAIMSLMFGFMFMMSFYLNNITVIEYIMSLDLKFYFLFDWVSSMFSMVVLIISSMV
VMYSNSYMNTDKNKNSFCMIVLLFVFSMILLIMMPNMFTIILGWDGLGLVSYCLVIYYQS
INSYNSGMMTIISNRIGDVMIILSMIFFVSFGGILILVAGLTKSAQIPFSAWLPAAMAAP
TPVSSLVHSSTLVTAGVYILMRFSYLFEVKIFSILIKVSVITMLMAGLNAFFEMDFKKVI
AFSTLSQLSMMMIILSLGKMELSFFHLLMHAMFKSMLFLCAGFVIHSFYGVQDIRMLGNF
FKFSPVISSCMMISFLSLMGFPFIGGFYSKDLIVEFFFFKVNNILLIILFILGVMFTLLY
CMRLIYMVFPILMLCFLVLISGDWTWMENLGPKM
>hconcinna_NC_034785
WSIMLTFLSFLFFNFFLFNILSKNFFLIEYFVNLDLKFYFLFDWISNLFVSIVFLISGMV
ILYSSSYMSMDKNKTCFCIIVLMFVLSMIMLILMPNMMMIILGWDGLGLVSYCLVIFYQS
SNSYNSGMMTIISNRIGDVMIIMSVLFLLNFGGLFIILAGMTKSAQIPFSAWLPAAMAAP
TPVSSLVHSSTLVTAGVYLMIRFNYLFLNNLNMFLLKISLITMMMSGMNAYLETDFKKII
AFSTLSQLSMMMIITSLNMSELAFFHLVMHAIFKSMLFLCAGLIIHFMNGNQDIRMLGNF
FKVSPVVSSCMFISILSLMGYPFIGGFYSKDLILEFFFLKINNLMLLIMFMVSIIFTFMY
CIRLLYMVLPIYVLTLFLLISGDWKWMEVMGPTG
>rturanicus_NC_035946
WTMMLILFSMLFLFLFFVMFYYNTFFIFEYNLSFEYKFYMLLDWMSCMFSFTVLMISGMV
IWYSHSYMGNDKNKNSFCWMVLMFILSMLLLVLMPNVFMLILGWDGLGLVSYCLVIFYQS
KNSYNSGMMTIISNRIGDVMLIMMIIFAVNFNGLLIIIAGLTKSAQIPFSAWLPAAMAAP
TPVSALVHSSTLVTAGVYLLIRFELLFNNYVFSFLMKISLMTMIMSGINAFFENDLKKII
AFSTLSQLSIMMLTLSLQLTNLAFFHLIIHAIFKSMLFLCAGFIIHNLMGNQDIRFLSDF
FKFSPLIMSCMVIGMLSLMGFPFIGGFYSKDVIMEFFFLISKNFMEMILFFMGIAFTFLY
NFRLFYMNYPIFNLTMYLLIVSDWTWMETYGPLG
>itasmani_NC_041086
--------SSFVMMFSMYVVYFYKVIVLEYVLNMEIKFYFLIDWISMIFLFIVLFISAMV
IFYSDSYMGEDKDKNYFCYMVLLFVFSMIMLIVCPNMLMIIIGWDGLGLVSYCLVIYYQS
NISYNSGMITVMSNRVGDVMILLSLTFMMNFGGVFIIMAGMTKSAQIPFSAWLPAAMAAP
TPVSSLVHSSTLVTAGIYLLIRMSFFFKMEIFSMLFFFSSLTLFMAGVGANLEMDFKKII
AFSTLSQLGMIMMILSLGKMEFAFFHLIMHAIFKSMLFLCAGLVIHNMNGVQDLRMLGNF
FCYSPMICGCMGLASLSLFGFPFMGGFYSKDLILEFIYMKLDNMIFMMLVVLSTMMTASY
CFRMLYMIFPIFFLCLVVVMMGDWMWLEEIGPSM
>areitcorreai_25
WGVILVLFSFLFFGVGLLSLISSQVILMEYYLSFEMKLYFLFDWMSMIFVSVVCFISGMV
IMYSIDYMEGEKFSNYFLYGVLLFVGSMVLMILSPNLFMILLGWDGLGLVSYCLVIFYQN
YKSDVAGMITVLSNRVGDVMILLSMVMLLNFGGFMLIIAGMTSSAQIPFSAWLPAAMAAP
TPVSSLVHSSTLVTAGVYLLIRLGLLMKIIIYSFLLYFSVLTMMMAGLSAMMETDLSKVI
ALSTLSQLGLMMVILSLGKIDLSFFHLLTHALFKAMLFLCAGFMIHSSLGSQDIRFMGGF
YWMNPMVGVAFSLANLALFGIPFLSGFYSKDLILEFIYMYENGLLMLVVVIMSTVCTTVY
SLRVMYMEIPIFIMGLFILFFGDNSWIEEMGPQG
>atabajara_29B
WGLLLIMFSVMFLGMGLFSLVSMKVLLLEYNSNFDVKLFFLFDWMSLMFTSVVLFISGMV
VIYSIDYMGGEKFKIYFLYGVLLFVGSMILMILSPNLLMILLGWDGLGLVSYCLVIYYQN
YKSDVAGMITVLSNRVGDVMILLALVIVLNFGGFMLMIAGMTKSAQIPFSAWLPAAMAAP
TPVSSLVHSSTLVTAGVYLMIRLGLLMKIMVYAFLLFFSILTMMMAGLSAMLETDLKKVI
ALSTLSQLGLMMLILSLGKVDLSFFHLLTHALFKAMLFLCAGFMIHSSMGSQDIRLMGGF
YIMNPMIGIAFSLANLSLFGIPFLSGFYSKDLILEFIYMHEMGMLMLIAVVLSTVCTTVY
SLRVMYMEIPIFVMGLFVLFFGDNGWVEEVGPQG
>omegnini_31
WGWMLFFISIIMFNLSFFLLKNFSVFVIEYYLNFEFKLFLLFDWMSFIFSSVVLFISSMV
IFYSLDYMKAEKFKNYFCWMVLLFVGSMILMIFSPNLLMILIGWDGLGLVSYCLVIYYQN
YKSYSAGMITVLSNRVGDVMILLALVMMINFGGFFLIISGMTKSAQIPFSAWLPAAMAAP
TPVSALVHSSTLVTAGVYLLIRLNFLFEIEVFSFLLYFALITMIMSGVGAMFEMDLKKII
ALSTLSQLGLMMLILSLGKMNLAFFHLLTHAVFKAMLFLCAGCMIHSSLSNQDIRYFGLF
FQTSPLIACAFSLANMSLFGVPFLSGFYSKDLILEFIYKNSSNFMIWFLLIFATFSTVIY
SLRVMYMELTIIVMSLFVVFFGDNGWMEELGPQG
>ofurcosus_2
-SYMFIGYKLFFFLMGFFFLFKMKIMLIEYYLNFEIKFYFMFDWMSILFSSVVLFISGMV
IFYSNDYMGADKLKYYFCYGVLLFVGSMLLMIMSPNLIMILLGWDGLGLVSYCLVIFYQN
YSSDSAGMITVMSNRIGDVMILLSVVMLVNFGGAMIVVAGMTKSAQIPFSAWLPAAMAAP
TPVSSLVHSSTLVTAGVYLLIRLEMLFQIGQFSSLLYVSLMTMIMSGLGAVLEMDLKKII
ALSTLSQLGLMMMILSVGLTDLAFFHLLTHAIFKAMLFLCAGFMIHSSLGSQDVRFMGSF
YVTNPMVGVAFSLANMSLFGIPFLSGFYSKDMILEWMFESNANGFVIFMMIIATICTCVY
SLRIMFMEIPIFLMGAFVIFFGDKGWLEELGPCG
>orudis_11
WGLFFGLLSLNFFLAGVWFLMNLKVFLVEYYFNFEFKFYFLLDWMSMLFSSVVMFISGMV
LIYSKDYMSGEKNKVYFCYGVLLFVGSMILMILSPNLLMILLGWDGLGIVSYCLVIFYQN
YKSDVAGMVTVMSNRIGDIMMVLSMVFFISFGGFMIIIAGMTKSAQIPFSAWLPAAMAAP
TPVSSLVHSSTLVTAGVYLLIRLKMIFLMQEFSFLLFLSMMTMLMAGLSALFEYDLKKII
ALSTLSQLGLMMTVLSLGESELAFFHLLTHAIFKAMLFLCAGFLIHSSLGGQDIRFMGNF
YLSNPLIGVCFSLANLSLFGVPFLSGFYSKDMVLEFMYVTGDSMILFFMLVVSTICTSVY
SLRVMYMEIPVFVMGVVVMIFGDNGWVEEVGPQG
>acapensis_29
WGMILVICSFLMIIMGLYSLISLNIFLLEYYMNFELKFYFFFDWMSLLFVGVVLLISGMV
IFYSNDYMKGVKYNIYFLYGVLLFVGSMVIMIFSMNLFMILLGWDGLGLVSYCLVIFYQN
YKSDVAGMITILSNRIGDIMILLSLIFLLSFGGFMLIIAAMTKSAQIPFSAWLPAAMAAP
TPVSSLVHSSTLVTAGVYLLIRLELMMNISDFSFLLFFSVLTMLMAGMGAMVETDLKKII
ALSTLSQLGLMMMILSIGKVDLSFFHLMTHALFKAMLFLCAGFMIHSSIGSQDIRFMGNF
YLSNPVIGIAFSLANMSLFGIPFLSGFYSKDLILEYMYMSSENLLLVIMVIVATVCTSIY
SLRVMFMELPILIMGFFVLIFGDNGWSEEFGPQG
>otartakovskyi_1
WGFFLLILSGLGLWVGLWMISVMSVVIFEYYLNWEIKVFFLMDWISMMFVGVVLFISSMV
IMYSNDYMGLESRKDYFCYGVLLFVGSMIMMIISPNLLMILLGWDGLGLVSYCLVIYYQN
YKSDSAGMVTVLSNRVGDVMILLSVAMLVNMGGFMILVAGMTKSAQIPFSAWLPAAMAAP
TPVSSLVHSSTLVTAGVYLLIRFEMLFQISYFSVLMYFSLMTMIMSGVGAIMEMDLKKII
ALSTLSQLGLMMLILSMGEPELAFFHLLTHAVFKAMLFLCAGFMIHSSLLNQDIRFMGGF
FKTNPLMGISFGLANMSLFGIPFLSGFFSKDLILEYIYMEESNLLIIVLVVVATFSTCFY
SLRVMYMEIPIFVMGFVVVCFGDMSWLEEFGPQG
>acerradoensis_2
WGLVLSLLSMFFMFCGLFCLIMESVFLLEYYLNFEFKLFFLLDWMSLMFVGVVLFISGMV
VIYSNDYMMGEKYKIYFLYGVLMFVGSMVLMIVSPNLFMILLGWDGLGLVSYCLVIFYQN
YKSDVAGMITILSNRVGDVMILLCFVFLLNFGGFMLMIAGMTKSAQIPFSAWLPAAMAAP
TPVSSLVHSSTLVTAGVYLLIRLNLLMNIAEFSFLFFFSSLTMMMAGLGAMLETDLKSVI
ALSTLSQLGLMMVILSLGKYDLSFFHLMTHALFKAMLFLCAGFMIHSSMGSQDIRFMGNF
YLSNPFIGVAFSLANMALFGIPFLSGFYSKDMILEFIYMTTYGYLFLMMIIFSTVCTSIY
SLRVMYMEIPIFVMGLTVMFFGDNGWLEELGPQG
>oturicata_Ocala2
WGVYMFILSIFFFTLGVWFMMYMNVLVIEYFLDFELKFYLLFDWMSMMFVCVVLFISCMV
IFYSNDYMESEKFKNYFCYGVLLFVGSMLMMIMSPNLLMILLGWDGLGLVSYCLVIFYQN
YKSDSAGMITVMSNRIGDVMILLSFVFLLNFGGLMLIIAGMTKSAQIPFSAWLPAAMAAP
TPVSSLVHSSTLVTAGVYLLIRLDMLFCISGFSFLSFLALLTMVMSGVGAVLEMDLKKII
ALSTLSQLGLMMLILSLGETSLAFFHLLTHALFKAMLFLCAGFMIHSSLGGQDIRFMGFF
FCSNPLIGMSFSLANLSLFGLPFLSGFYSKDMILEFVYANKENWLTISLVVLATVMTCVY
SLRVMYMEVPVFLMGLLVIFFGDNGWLEEIGPQG
>ozumpti_73
WGILLSLLSCLFFLIGFGVIMGLKVLLIEYYLSFEVKLYFMFDWMSLLFVGVVMFISGMV
LFYSDDYMGAGE-SGYFCYGVLLFVGSMVIMILSPNLVMILLGWDGLGLVSYCLVIFYQN
SKSDSSGMITVLSNRVGDVMILLSMVILINSGGVLVIVAGMTKSAQIPFSAWLPAAMAAP
TPVSSLVHSSTLVTAGVYLLIRLDFLFLVKELSFLMYISLMTMIMAGLGAMMEMDLKKII
ALSTLSQLGLMMLILSFGLGNLAFFHLLTHALFKAMLFLCAGFLIHSSLGGQDIRFMGVF
FKMNPLISVAFSMANMSLFGVAFLSGFYSKDTILEFIYMSSENWCVIYLLVGSTVSTCLY
SMRVMYMEVPIFFMGVLVLGFGDSGWLEETGGQG
>afonsecai_6
WGMNLMVFSMFFFTLSMLSLINLKVILLEYYLSYEMKLYLLFDWMSLMFVSVVLFISSMV
ILFSIDYMGDEKFKIYFLYGVLLFVGSMILMIFSPNLFMILLGWDGLGLVSYCLVIFYQN
YKSDIAGMITILSNRIGDVMILLSLVMLLNFGGYMLIIAAMTKSAQIPFSAWLPAAMAAP
TPVSSLVHSSTLVTAGVYLMIRLGLLMGVENYSFLLFFSVLTMMMAGMGAIMETDLKKVI
ALSTLSQLGLMMTVLALGKVDLSFFHLLTHALFKAMLFLCAGFMIHMSLGYQDIRFMGGF
YCMNPLIGVAFSIANLSLFGIPFLSGFYSKDLILEFIYKEDLGMFLVLMIIISTVCTTIY
SLRLMYMEIPIFMMGIFVLFFGDNSWVEEMGPQG
>oturicata_NM3
WGVYMFILSFFFFTLGVWFMMYMNVLVIEYFLDFELKFYLLFDWMSMMFVCVVLFISCMV
IFYSNDYMESEKFKNYFCYGVLLFVGSMLMMIMSPNLLMILLGWDGLGLVSYCLVIFYQN
YKSDSAGMITVMSNRIGDVMILLSFVFLLNFGGLMLIIAGMTKSAQIPFSAWLPAAMAAP
TPVSSLVHSSTLVTAGVYLLIRLDMLFCISGFSFLSFLALLTMVMSGVGAVLEMDLKKII
ALSTLSQLGLMMLILSLGETGLAFFHLLTHALFKAMLFLCAGFMIHSSLGGQDIRFMGFF
FCSNPLIGMSFSLANLSLFGLPFLSGFYSKDMILEFVYANKENWFTISLVVLATVMTCVY
SLRVMYMEVPVFLMGLLVIFFGDNGWLEEIGPQG
>arioplatensis_2
WGLILLMVSLFFFFLGLIQLIKCNIYMLEYNLNFEFKLYFIFDWMSLMFVGVVLFISGMV
VIYSNDYMKEEKYKIYFLYGVLLFVGSMVMMIFSPNLFMILLGWDGLGLVSYCLVIYYQN
YKSDVAGMITVLSNRIGDVMILLSFVFLLNFGGYMLIVAGMTKSAQIPFSAWLPAAMAAP
TPVSSLVHSSTLVTAGVYLLIRLELLMGIEEFSFLLFFSVLTMMMAGLGAMLETDLKKVI
ALSTLSQLGLMMMILSLGKIDLSFFHLMTHALFKAMLFLCAGFMIHSSLGSQDIRYMGNF
YLSNPFIGVAFSLANMSLFGVPFLSGFYSKDLILEFMYLSSMGLILLIMVILSTVCTTIY
SLRVMYMELPIFIMGVIVMFFGDNGWVEELGPQG
>rfaini_82
WGFLLLLMSFFFFFFSLWMLIKYKIVLMEYFFNFEFKLYFLFDWMGSIFISVVLFISGMV
VIYSIGYMEGEKFKIYFLYGVLLFVGSMILMILSPNLFMILLGWDGLGLVSYCLVIFYQN
YKSDVAGMITILSNRIGDIMMLLSMVMLLNFGGFMLIIAGMTKSAQIPFSAWLPAAMAAP
TPVSSLVHSSTLVTAGIYLLIRMELLMKVFEYSFLLFFSTLTMLMAGLSALLETDLKKII
ALSTLSQLGLMMLILSMGKVELSFFHLLTHALFKAMLFLCAGFFIHNMMGSQDIRFMGNF
YLMNPLMGISFSIANLSLFGVPFLSGFYSKDLILEFMYMYENMYLLLLGVIFSTVCTVVY
SLRVMYMEIPIFFMGLLVMIFGDNGWVEEMGPQG
>orudis_2
WGLFFGLLSLNFFLVGVWFLMNLKVFLVEYYFNFEFKFYFLLDWMSMLFSSVVMFISGMV
LIYSKDYMSGEKNKIYFCYGVLLFVGSMILMILSPNLLMILLGWDGLGIVSYCLVIFYQN
YKSDVAGMMTVMSNRIGDIMMVLSMVFFISFGGFMIIIAGMTKSAQIPFSAWLPAAMAAP
TPVSSLVHSSTLVTAGVYLLIRLKMIFLMQEFSFLLFLSMMTMLMAGLGALFEYDLKKII
ALSTLSQLGLMMMVLSLGESELAFFHLLTHAIFKAMLFLCAGFLIHSSLGGQDIRFMGNF
YLSNPLIGVCFSLANLSLFGVPFLSGFYSKDMVLEFMYITEDSMILFFMLVVSTICTSVY
SLRVMYMEIPVFVMGVVVMIFGDNGWVEEIGPQG
>oturicata_Travis5
WGVYMFILSIFFFTLGVWFMMYMNVLVIEYFLDFELKFYLLFDWMSMMFVCVVLFISCMV
IFYSNDYMESEKFKNYFCYGVLLFVGSMLMMIMSPNLLMILLGWDGLGLVSYCLVIFYQN
YKSDSAGMITVMSNRIGDVMILLSFVFLLNFGGLMLIIAGMTKSAQIPFSAWLPAAMAAP
TPVSSLVHSSTLVTAGVYLLIRLDMLFCISGFSFLSFLALLTMVMSGVGAVLEMDLKKII
ALSTLSQLGLMMLILSLGETGLAFFHLLTHALFKAMLFLCAGFMIHSSLGGQDIRFMGFF
FCSNPLIGMSFSLANLSLFGLPFLSGFYSKDMILEFVYANKENWFTTSLVVLATVMTCVY
SLRVMYMEVPVFLMGLLVIFFGDNGWLEEIGPQG
>atabajara_30A
WGLLLIMFSVMFLGMGLFSLVSMKVLLLEYNSNFDVKLFFLFDWMSLMFTSVVLFISGMV
VIYSIDYMGGEKFKIYFLYGVLLFVGSMILMILSPNLLMILLGWDGLGLVSYCLVIYYQN
YKSDVAGMITVLSNRVGDVMILLALVIVLNFGGFMLMIAGMTKSAQIPFSAWLPAAMAAP
TPVSSLVHSSTLVTAGVYLMIRLGLLMKIMVYAFLLFFSILTMMMAGLSAMLETDLKKVI
ALSTLSQLGLMMLILSLGKVDLSFFHLLTHALFKAMLFLCAGFMIHSSMGSQDIRLMGGF
YIMNPMIGIAFSLANLSLFGIPFLSGFYSKDLILEFIYMHEMGMLMLIAVVLSTVCTTVY
SLRVMYMEIPIFVMGLFVLFFGDNGWVEEVGPQG
>ocompactis_9
WGLLLVAMSLCFLIKGFNFLVSLSVVVVEYNLNFEFKLFFLFDWMSVMFCSVVLLISGMV
VIYSNDYMKEDKLKIYFCYGVLMFIGSMLIMVVSPNLMMILVGWDGLGFVSYVLVIFYQN
YNSNSAGMMTVLSNRIGDVMILLSLVYMLNFGGFMMIFVGMTKSAQIPFSAWLPLAMAAP
TPVSALVHSSTLVTAGVYLLIRLSLLFQIEMFSFLLYISLATSLMAGVSAILETDLKKII
ALSTLSQLGLMMTALSLGQGDLAFFHLLIHAVFKAMLFLCAGFMIHSSLGIQDIRFFGGF
SNASPMVSVSFSVANMSLFGVPFLSGFYSSDFILEKIYEKNCNFFVILVMIIATICTCIY
SLRVMYMEVPIFFMGLMVLVFGDSSWVEEVGPQG
>acapensis_1
WGMILVICSFLMIITGLYSLISLNIFLLEYYMNFELKFYFFFDWMSLLFVGVVLLISGMV
VFYSNDYMKGVKYNIYFLYGVLLFVGSMVIMIFSMNLFMILLGWDGLGLVSYCLVIFYQN
YKSDVAGMITILSNRIGDIMILLSLIFLLSFGGFMLIIAGMTKSAQIPFSAWLPAAMAAP
TPVSSLVHSSTLVTAGVYLLIRLELMMNMSDFSFLLFFSVLTMFMAGMGAMVETDLKKII
ALSTLSQLGLMMMILSMGQVDLSFFHLMTHALFKAMLFLCAGFMIHSSIGSQDIRFMGNF
YLSNPVIGVAFSLANMSLFGIPFLSGFYSKDLILEYTYMSSGNLLLMSMVIVATVCTSIY
SLRVMFMELPILIMGFFVLIFGDNGWSEEFGPQG
>overrucosus_2
WGFFLLILSGLVLWTGVWLIFTMKVVICEYYLNWEIKMFFLMDWVSMMFVGVVLFISGMV
ILYSNDYMSLESRSNYFCYGVLLFVGSMIMMIVSPNLLMILLGWDGLGLVSYCLVIYYQN
YKSDSAGMVTVLSNRVGDVMILLSVAMLMNSGGFMILVAGMTKSAQIPFSAWLPAAMAAP
TPVSSLVHSSTLVTAGVYLLIRFDFLFQIEYFSSLLYLSLMTMVMSGVGAIMEMDLKSII
ALSTLSQLGLMMLILSMGMSELAFFHLLTHAVFKAMLFLCAGFMIHSSLLNQDIRYMGGV
FKTNPLIGVSFSLANMSLFGLPFLSGFFSKDLILEYIYMEESNLLIIFMVIVATFSTCFY
SLRVMFMEIPIFIMGFVVVIFGDMSWLEEFGPQG
>otartakovskyi_2
WGFFLLILSGLGLWVGLWMISVMSVVIFEYYLNWEIKVFFLMDWISMMFVGVVLFISSMV
IMYSNDYMGLESRKDYFCYGVLLFVGSMIMMIISPNLLMILLGWDGLGLVSYCLVIYYQN
YKSDSAGMVTVLSNRVGDVMILLSVAMLVNMGGFMILVAGMTKSAQIPFSAWLPAAMAAP
TPVSSLVHSSTLVTAGVYLLIRFEMLFQISYFSVLMYFSLMTMIMSGVGAIMEMDLKKII
ALSTLSQLGLMMLILSMGEPELAFFHLLTHAVFKAMLFLCAGFMIHSSLLNQDIRFMGGF
FKTNPLMGISFGLANMSLFGIPFLSGFFSKDLILEYIYMEESNLLIIVLVVVATFSTCFY
SLRVMYMEIPIFVMGFVVVCFGDMSWLEEFGPQG
>onoorsveldensis_111
WGLMLLLFGILFLFSGVLFLMNLSVIVIEYYLNFEMSFLFFFDWMSLVFCSVVLFISGMV
VIYSNDYMRGEKLKIYFCYGVLMFIGSMLMMIMSPNLLMILLGWDGLGLVSYVLVIFYQN
YNSDSAGMMTVMSNRIGDIMIMLSVVFFLTFGGFMMIVTGMTKSAQIPFSAWLPAAMAAP
TPVSALVHSSTLVTAGVYLLIRLGLLFQIKMFSFLLYVSLGTALMAGVGAILEMDLSKII
ALSTLSQLGLMMIILSLGEEELAFFHLLTHAVFKAMLFLCAGYMIHSSMGVQDIRFMGGF
FFISPLIAICFSIANMSLFGVPFLSGFYSKDLILESIFENNCNIFVVIMVIIATVCTCIY
SLRVMYMEIPVFLMGLMVLFFGDNSWVEEFGPQG
>aguaporensis_2
WGLVLILVSGLVLLLGLSCLVVEKMFMVEYYLNFELKIYFIFDWMSLMFVGVVMFISGMV
VIYSNDYMYMEKYKIYFLYGVLLFVGSMILMIMSPNLFMILLGWDGLGLVSFCLVIFYQN
YKSDAAGMITILSNRIGDVMIMLCFVFLLNFGGYMLMIAGMTSSAQIPFSAWLPAAMAAP
TPVSSLVHSSTLVTAGVYLMIRLNLLLNLEEFSFLLFFSVMTMMMAGLGAMVETDLKKVI
ALSTLSQLGLMMMILSLGKFDLSFFHLMTHALFKAMLFLCAGFMIHSSMGSQDIRFMGNF
YVMNPFISVAFSLANMALFGIPFLSGFYSKDLILEFIYMTNCKFLLLMMIIFSTVCTSIY
SLRVMYMEVPIFVMGTMILFFGDSSWLEELGPQG
>acerradoensis_1
WGLVLSLLSMFFMFCGLFCLIMESVFLLEYYLNFEFKLFFLLDWMSLMFVGVVLFISGMV
VIYSNDYMMGEKYKIYFLYGVLMFVGSMVLMIVSPNLFMILLGWDGLGLVSYCLVIFYQN
YKSDVAGMITILSNRVGDVMILLCFVFLLNFGGFMLMIAGMTKSAQIPFSAWLPAAMAAP
TPVSSLVHSSTLVTAGVYLLIRLNLLMNIAEFSFLFFFSSLTMMMAGLGAMLETDLKSVI
ALSTLSQLGLMMVILSLGKYDLSFFHLMTHALFKAMLFLCAGFMIHSSMGSQDIRFMGNF
YLSNPFIGVAFSLANMALFGIPFLSGFYSKDMILEFIYMTTYGYLFLMMIIFSTVCTSIY
SLRVMYMEIPIFVMGLTVMFFGDNGWLEELGPQG
>ofurcosus_1
-SYMFIGYKLFFFLMGFFFLFKMKIMLIEYYLNFEIKFYFMFDWMSILFSSVVLFISGMV
IFYSNDYMGADKLKYYFCYGVLLFVGSMLLMIMSPNLIMILLGWDGLGLVSYCLVIFYQN
YSSDSAGMITVMSNRIGDVMILLSVVMLVNFGGAMIVVAGMTKSAQIPFSAWLPAAMAAP
TPVSSLVHSSTLVTAGVYLLIRLEMLFQIGQFSSLLYVSLMTMIMSGLGAVLEMDLKKII
ALSTLSQLGLMMMILSVGLTDLAFFHLLTHAIFKAMLFLCAGFMIHSSLGSQDVRFMGSF
YVTNPMVGVAFSLANMSLFGIPFLSGFYSKDMILEWMFESNANGFVIFMMIIATICTCVY
SLRIMFMEIPIFLMGAFVIFFGDKGWLEELGPCG
>overrucosus_1
WGFFLLILSGLVLWTGVWLIFTMKVVICEYYLNWEIKMFFLMDWVSMMFVGVVLFISGMV
ILYSNDYMSLESRSNYFCYGVLLFVGSMIMMIVSPNLLMILLGWDGLGLVSYCLVIYYQN
YKSDSAGMVTVLSNRVGDVMILLSVAMLMNSGGFMILVAGMTKSAQIPFSAWLPAAMAAP
TPVSSLVHSSTLVTAGVYLLIRFDFLFQIEYFSSLLYLSLMTMVMSGVGAIMEMDLKSII
ALSTLSQLGLMMLILSMGMSELAFFHLLTHAVFKAMLFLCAGFMIHSSLLNQDIRYMGGV
FKTNPLIGVSFSLANMSLFGLPFLSGFFSKDLILEYIYMEESNLLIIFMVIVATFSTCFY
SLRVMFMEIPIFIMGFVVVIFGDMSWLEEFGPQG
>apuertoricensis_3
WGVMLIFMSMFNLLMSFFCLEFEKIFMVEYYLNFELKMFFVFDWMSLMFVSVVLFISGMV
VIYSNDYMSGEKYKFYFLYGVLLFVGSMILMIVSPNLFMILLGWDGLGLVSYCLVIYYQN
YKSDAAGMITILSNRVGDVMILLSFVYLLNFGGFMLVIAGMTKSAQIPFSAWLPAAMAAP
TPVSSLVHSSTLVTAGVYLLIRLNLLMNIKEYSFLLFFSVLTMMMAGMGAMIETDLKKVI
ALSTLSQLGLMMMILSLGKYDLSFFHLVTHALFKAMLFLCAGFMIHSSLGSQDIRFMGNF
YLMNPLIGVAFSLANMALFGIPFLSGFYSKDMILEFIYLSSYNLLFMVMIIFSTICTVVY
SLRVMFMEIPIFIMGIAVLFFGDNGWLEEVGPQG
>ohermsi_3
WGFVLLMVSFFMLLIGGWFLFTMKIYLIDYYLNFELKFFFLFDWMSVMFTGVVLGISGSV
ILYSYDYMHNEKLKIYFCWGVLLFVGSMFLMILSPNLLMIMLGWDGLGLVSYCLVIFYQN
YSSNSAGMITIMSNRIGDVMILLSVVFVLNFGGFFLIVAGMTKSAQIPFSAWLPAAMAAP
TPVSSLVHSSTLVTAGVYLLIRLDLLFTIEEFKFLLYFSLLTMLMSGIGAVLEMDLKKII
ALSTLSQLGMMMVSLSLGMTELAFFHLLTHAVFKAMLFLCAGFMIHKSLGSQDIRFMGIF
FFNNPFLSVAFSLANMSLFGIPFLSGFFSKDLILEYIYMKEGSWFVIYVVVVSTICTCVY
SLRVMYMETSIFFLGFMVILFGDNGWVEEIGPQG
>acapensis_45
WGMILVICSFLMIIMGLYSLISLNIFLLEYYMNFELKFYFFFDWMSLLFVGVVLLISGMV
VFYSNDYMKGVKYNIYFLYGVLLFVGSMVIMIFSMNLFMILLGWDGLGLVSYCLVIFYQN
YKSDVAGMITILSNRIGDIMILLSLIFLLSFGGFMLIVAGMTKSAQIPFSAWLPAAMAAP
TPVSSLVHSSTLVTAGVYLLIRLELMMNMSDFSFLLFFSVLTMLMAGMGAMVETDLKKII
ALSTLSQLGLMMMILSMGKVDLSFFHLMTHALFKAMLFLCAGFMIHSSIGSQDIRFMGNF
YLSNPVIGVAFSLANMSLFGIPFLSGFYSKDLILEYTYMSSENLLLMVMVIVATVCTSIY
SLRVMFMELPILIMGFFVLIFGDNGWSEELGPQG
>oturicata_KAN5
WGVYMFILSIFFFTLGVWFMMYMNVLVIEYFLDFELKFYLLFDWMSMMFVCVVLFISCMV
IFYSNDYMESEKFKNYFCYGVLLFVGSMLMMIMSPNLLMILLGWDGLGLVSYCLVIFYQN
YKSDSAGMITVMSNRIGDVMILLSFVFLLNFGGLMLIIAGMTKSAQIPFSAWLPAAMAAP
TPVSSLVHSSTLVTAGVYLLIRLDMLFCISGFSFLSFLALLTMVMSGVGAVLEMDLKKII
ALSTLSQLGLMMLILSLGETGLAFFHLLTHALFKAMLFLCAGFMIHSSLGGQDIRFMGFF
FCSNPLIGMSFSLANLSLFGLPFLSGFYSKDMILEFVYANKENWFTTSLVVLATVMTCVY
SLRVMYMEVPVFLMGLLVIFFGDNGWLEEIGPQG
>aperuvianus_solo
WGVFLIIFSFFSAAAGTVYLVNFKVILFEYYINFEMKVFLLFDWMSLMFVSVVLLISGMV
IFYSKDYMKAEKFKIYFLYSVLLFVGSMILVILSPNLLMILLGWDGLGLVSYCLVIFYQN
YKSDVAGMITILSNRIGDVMILLALAIVLNFGGFMLIIAGMTKSAQIPFSAWLPAAMAAP
TPVSSLVHSSTLVTAGVYILIRLELLMKITSFSFLLFFSVLTMMMAGFGALVENDLKKII
ALSTLSQLGLMMVILCMGSVDLSFFHLVAHALFKALLFLCAGVMIHSSLGAQDIRFMGMF
YWMNPVIGVSFSLANLALFGIPFLSGFYSKDLILEFIFMYENGGVLLVMIMISTICTTLY
SLRVMYMGMPIFIMGALVLFFGDNSWVEEIGPQG
>aguaporensis_1
WGLVLILVSGLVLLLGLSCLVVEKMFMVEYYLNFELKIYFIFDWMSLMFVGVVMFISGMV
VIYSNDYMYMEKYKIYFLYGVLLFVGSMILMIMSPNLFMILLGWDGLGLVSFCLVIFYQN
YKSDAAGMITILSNRIGDVMIMLCFVFLLNFGGYMLMIAGMTSSAQIPFSAWLPAAMAAP
TPVSSLVHSSTLVTAGVYLMIRLNLLLNLEEFSFLLFFSVMTMMMAGLGAMVETDLKKVI
ALSTLSQLGLMMMILSLGKFDLSFFHLMTHALFKAMLFLCAGFMIHSSMGSQDIRFMGNF
YVMNPFISVAFSLANMALFGIPFLSGFYSKDLILEFIYMTNCKFLLLMMIIFSTVCTSIY
SLRVMYMEVPIFVMGTMILFFGDSSWLEELGPQG
>apuertoricensis_1
WGVMLIFMSMFNLLMSFFCLEFEKIFMVEYYLNFELKMFFVFDWMSLMFVSVVLFISGMV
VIYSNDYMSGEKYKFYFLYGVLLFVGSMILMIVSPNLFMILLGWDGLGLVSYCLVIYYQN
YKSDAAGMITILSNRVGDVMILLSFVYLLNFGGFMLVIAGMTKSAQIPFSAWLPAAMAAP
TPVSSLVHSSTLVTAGVYLLIRLNLLMNIKEYSFLLFFSVLTMMMAGMGAMIETDLKKVI
ALSTLSQLGLMMMILSLGKYDLSFFHLVTHALFKAMLFLCAGFMIHSSLGSQDIRFMGNF
YLMNPLIGVAFSLANMALFGIPFLSGFYSKDMILEFIYLSSYNLLFMVMIIFSTICTVVY
SLRVMFMEIPIFIMGIAVLFFGDNGWLEEVGPQG
>aricei_male
WGLLLLMGSVMSFMFSLFFFNKYDDFFVGMCIKNWIKNFFFFDWMSLMFLSVVLFISGMV
IYYSEDYMSGDIFKVYFLYGVLLFVGSMGLMIFSMNLLMILMGWDGLGLTSYCLVIYYQS
SKSDSAGMMTVLSNRVGDVMILLSIVMMLNFYGVFLIVAGMTKSAQIPFSAWLPAAMAAP
TPVSSLVHSSTLVTAGVYLLIRLNLMFECFFFSFLLFISLMTVIMAGVGAMLEMDLKKII
ALSTLSQIGLMMLVLSLGLSDLSFFHLLTHAIFKAMLFLCAGVMIHNNLGSQDIRLMGLY
YKLNPVISGSFGLSSLALFGFPFLSGFYSKDLLLEYIYMSEKSFFMVFLIILATIFTCLY
SFRLLYMSFPIFIMGVVVVFFGEMSWMEEVGPSG
>amicrolophi_10
WGFFLALVSSLSFFFGLICLMNYKIYLLEYYMNFELKLYFIYDWMSLMFIGVVLFISSMV
VIYSDNYMKGESYSIYFLYGILLFVGSMVMMILSPNLFMILLGWDGLGLVSYCLVIFYQN
YKSDVAGMITILSNRIGDIMILLSFVFLLSFGGFMMIIAGMTKSAQIPFSAWLPAAMAAP
TPVSSLVHSSTLVTAGVYLMIRLGLLMSINEYSVLLFFSVLTMMMAGLGAMVETDLKKII
ALSTLSQLGLMMMILSLGKVDMSFFHLMTHALFKAMLFLCAGFMIHSSLGSQDIRFMGGF
YLSNPMIGVSFSLANMSLFGIPFLSGFYSKDLILEFMYMSESGLLLLSMIIISTICTSIY
SLRVMYMEGPIFFMGLLVLFFGDSGWVEEIGPQG
>areitcorreai_2
WGAILVLFSFLFFGAGLLSLISSQVILMEYYLSFEMKLYFLFDWMSMIFVGVVCFISGMV
ILYSIDYMEGEKFSNYFLYGVLLFVGSMVLMILSPNLFMILLGWDGLGLVSYCLVIFYQN
YKSDVAGMITVLSNRVGDVMILLSMVMLLNFGGFMLIIAGMTSSAQIPFSAWLPAAMAAP
TPVSSLVHSSTLVTAGVYLLIRLGLLMKIIIYSFLLFFSVLTMMMAGLSAMMETDLSKVI
ALSTLSQLGLMMVILSLGKIDLSFFHLLTHALFKAMLFLCAGFMIHSSLGSQDIRFMGGF
YWMNPMVGVAFSLANLALFGIPFLSGFYSKDLILEFIYMYENGLLMLVVVIMSTVCTTVY
SLRVMFMEVPIFIMGLFILFFGDNSWIEEMGPQG
>amicrolophi_17
WGFFLALVSSLSFFFGLICLINYKIYLLEYYMNFELKLYFIYDWMSLMFIGVVLFISSMV
VIYSDNYMKGESYSIYFLYGILLFVGSMVMMILSPNLFMILLGWDGLGLVSYCLVIFYQN
YKSDVAGMITILSNRIGDIMILLSFVFLLSFGGFMMIIAGMTKSAQIPFSAWLPAAMAAP
TPVSSLVHSSTLVTAGVYLMIRLGLLMGINEYSMLLFFSVLTMMMAGLGAMVETDLKKII
ALSTLSQLGLMMMILSLGKVDMSFFHLMTHALFKAMLFLCAGFMIHSSLGSQDIRFMGSF
YLSNPMIGVSFSLANMSLFGIPFLSGFYSKDLILEFMYMSESGLLLLSMIIISTICTSIY
SLRVMYMEGPIFLMGLLVLFFGDSGWVEEMGPQG
>arioplatensis_1
WGLILLMVSLFFFFLGLIQLIKCNIYMLEYNLNFEFKLYFIFDWMSLMFVGVVLFISGMV
VIYSNDYMKEEKYKIYFLYGVLLFVGSMVMMIFSPNLFMILLGWDGLGLVSYCLVIYYQN
YKSDVAGMITVLSNRIGDVMILLSFVFLLNFGGYMLIVAGMTKSAQIPFSAWLPAAMAAP
TPVSSLVHSSTLVTAGVYLLIRLELLMGIEEFSFLLFFSVLTMMMAGLGAMLETDLKKVI
ALSTLSQLGLMMMILSLGKIDLSFFHLMTHALFKAMLFLCAGFMIHSSLGSQDIRYMGNF
YLSNPFIGVAFSLANMSLFGVPFLSGFYSKDLILEFMYLSSMGLILLIMVILSTVCTTIY
SLRVMYMELPIFIMGVIVMFFGDNGWVEELGPQG
>pperimilis_GQ222414
MTLFFMLLAITLLAMVFMTCILEHFYILEWNIFFDIKLYFYFDYVSNLFLLIISLISMSA
FYYSKYYMEADKAQNKFIILTFLFVMSMYLMVLGMNMYMILIGWDGLGVISYFLVIHYYS
ENSHYSGMITVMTNRLGDVGMILSMFLLMNNYMIFLLTGAFTKSAQFPFSAWLPLAMAAP
TPISALVHSSTLVTAGVYLFIRFEFLFSNQMFMIMLIMVGITMLISGVSALFEMDIKKII
AFSTLSQLSLMMMIVIMGDSNLSFFHIMTHALYKALLFLCSGIFIHEHLENQDVRNYSHM
MKINIFVVGIFLVCSLSLAGFPFLSGFYSKDLILEYMYMMNYNLFYVIMLIIMTMITVIY
SVRMFYIYNSLFLMFFGVLFLGSEYMLESVISTK
>asp_lamington_KC769586
WSFILLLLSILMFFMGMFHLISMKVTIIEYMVQYEVKLYFLFDWISLIFMAVVMFISSMV
LFYSNGYMDTDKGKIKFCYIVLLFVLSMLLLIISPNLLMILLGWDGLGLISYCLVIYYQN
VKSNSAGMITLLSNRIGDVCILLSILYMINFGGVLITLAAMTKSAQIPFSAWLPAAMAAP
TPVSALVHSSTLVTAGVYLLIRFHMYFMMTNMSILLYISILTMLMSGIGANLETDMKKVI
ALSTLSQLGLMMLILSLGMSNLAFFHLVTHAMFKAMLFLCAGVIIHGINGCQDIRMLGSI
SSFSPIVSGLMGLASISLAGFPFLSGFYSKDLILEYVYMLQGNLFIIFLLILAIIMTSIY
SFRLMYMWLPILMMGMVVILFGDYGWFEELGAQN
>asp_springbok_KC769588
WGIFIFFLSLFFFICSLKFLMSMVIYLVEYTLGLEIKVFLLFDWMGFMFAAVVMFISSMV
IVFSNDYMGSDKYKKYFLYGVLLFVGSMIFMIFGLNLLVILLGWDGLGLTSYCLVIYYQN
SKSDCAGMITVLSNRVGDVLILLSIVMLINFGGFFLIIASMTKSAQIPFSAWLPAAMAAP
TPVSSLVHSSTLVTAGVYLLIRLNNLFQVNFFSYLLFFSLLTIIMAGMGAVLEMDLKKII
ALSTLGQIGLMMLVLSVGMMNLSFFHLLTHAVFKAMLFLCAGIMIHNNMGNQDIRTMGLF
FQINPLISGAFGLSSMALFGFPFLSGFYSKDLLLEYFYLMENSVFVLFLLVIATVLTCVY
SLRLMYMGIPVVIMGFSVIFLGELKWMEELGPIG
>apersicus_KJ133581
WGMLLMLLSMLSFLSSLYFLMSMEIFLIEYVFGFELKFFFHFDWMSLMFLSVVLFISSMV
VYYSEDYMSEDYYKLYFLYGVLMFVGSMALMIMSMNLLMILLGWDGLGLTSYCLVIYYQS
SKSDSAGMMTVLSNRVGDVMILLSIVMMLNFYCVFLILAGMTKSAQIPFSAWLPAAMAAP
TPVSSLVHSSTLVTAGVYLLIRLNLMFEFFFFSFLLFVSLLTVIMAGVGAMLEMDLKKII
ALSTLSQIGLMMLVLSLGLWHLSFFHLLTHAIFKAMLFLCAGVMIHNNLGSQDIRLMGVY
FKMNPVISGAFGLSSMALFGFPFLSGFYSKDLLLEYIYMEESSFFVVFLLIMATVLTCLY
SFRLLYMSWPIFIMGVVVIFFGEMSWMEEVGPNG
>astriatus_KJ133583
WAIIIFFMSFFFFLKGLFFLYMMNVVVFEYILSVEIKFYLLFDWMSLLFMAVVLFISSMV
IFYSNEYMLKDKLKVYFLYGMLLFVGSMVLLIVSPNMVMILLGWDGLGLVSYCLVIYYQN
LKSDIAGMMTILSNRIGDVAILMAIVMLFNFGGMLLVIAGMTKSAQIPFSAWLPAAMAAP
TPVSSLVHSSTLVTAGVYLLIRFSILFKMNVFSFLFFFSLLTMIMAGIGAMFEMDLKKII
ALSTLSQLGLMMLTLSVSMVKLSFFHLLTHAIFKALLFLCAGMIIHNSMDGQDIRFMGGF
FKLNPLISGLFGLASFSLFGFPFLSGFYSKDMILEYIYSSEKSLLVLILVILATILTCVY
SFRLMYMSIPILVMGVVVIFFGEKSWVEEIGPKG
>awalkerae_KJ133584
WGLLLMMISLLSFVFSLFFLMNMMTLMVEYVFGIEVKLFFFFDWMSLMFLSVVLFISSMV
VLYSEDYMSGDYFSMYFLYGVLLFVGSMGLMIFSLNLLMILLGWDGLGLTSYCLVIYYQS
SKSDSAGMITVLSNRVGDVMILLSIMLVLNFYCLFLIVAGMTKSAQIPFSAWLPAAMAAP
TPVSSLVHSSTLVTAGVYLLIRLNLLFNYFFFSFLLFISLMTVIMAGIGAMLEMDLKKII
ALSTLSQIGLMMLVLSVGLSELSFFHLLTHAIFKAMLFLCAGVMIHNNLGSQDIRFMGLY
YKLSPVISGSFGLSSLALFGFPFLSGFYSKDLLLEYIYLSEKSVMVFFLIIMATVLTCMY
SFRLLYMSVPIFFMGVVVIFFGELSWMEELGPNG
>ocapensis_KJ133586
WGMILVICSFLMIIMGLYSLISLNIFLLEYYANFELKFYFFFDWMSLLFVGVVLLISGMV
IFYSNDYMKGVKYNIYFLYGVLLFVGSMVIMIFSMNLFMILLGWDGLGLVSYCLVIFYQN
YKSDVAGMITILSNRIGDIMILLSLIFLLSFGGFMLIIAAMTKSAQIPFSAWLPAAMAAP
TPVSSLVHSSTLVTAGVYLLIRLELMMNMSDFSFLLFFSTLTMLMAGMGAMVETDLKKII
ALSTLSQLGLMMMILSIGKVDLSFFHLMTHALFKAMLFLCAGFMIHSSIGSQDIRFMGNF
YLSNPVIGIAFSLANMSLFGIPFLSGFYSKDLILEYMYMSSENLLLVIMVIVATVCTSIY
SLRVMFMELPILIMGFFVLIFGDNGWSEEFGPQG
>rfaini_KJ133588
WGFLLLLMSFFFFFFSLWMLIKYKIVLMEYFFNFEFKLYFLFDWMGSIFISVVLFISGMV
VIYSIGYMEGEKFKIYFLYGVLLFVGSMILMILSPNLFMILLGWDGLGLVSYCLVIFYQN
YKSDVAGMITILSNRIGDIMMLLSMVMLLNFGGFMLIIAGMTKSAQIPFSAWLPAAMAAP
TPVSSLVHSSTLVTAGIYLLIRMELLMKVFEYSFLLFFSTLTMLMAGLSALLETDLKKII
ALSTLSQLGLMMLILSMGKVELSFFHLLTHALFKAMLFLCAGFFIHNMMGSQDIRFMGNF
YLMNPLMGISFSIANLSLFGVPFLSGFYSKDLILEFMYMYENMYLLLLGVIFSTVCTVVY
SLRVMYMEIPIFFMGLLVMIFGDNGWVEEMGPQG
>ocompactus_KJ133590
WGLLLVAMSLCFLIKGFNFLVSLSVVVVEYNLNFEFKLFFLFDWMSVMFCSVVLLISGMV
VIYSNDYMKEDKLKIYFCYGVLMFIGSMLIMVVSPNLMMILVGWDGLGFVSYVLVIFYQN
YNSNSAGMMTVLSNRIGDVMILLSLVYMLNFGGFMMIFVGMTKSAQIPFSAWLPLAMAAP
TPVSALVHSSTLVTAGVYLLIRLSLLFQVEMFSFLLYISLATSLMAGVSAILETDLKKII
ALSTLSQLGLMMTALSLGQGDLAFFHLLIHAVFKAMLFLCAGFMIHSSLGIQDIRFFGGF
SNASPMVSVSFSVANMSLFGVPFLSGFYSSDFILEKIYEKNCNFFVILVMIIATICTCIY
SLRVMYMEVPIFFMGLMVLVFGDSSWVEEVGPQG
>ocostalis_KJ133591
WGLMLMFMSFLWVGLGLSFLLDFKVVLVEYFLNYEIKMFMLFDWMSLIFVGVVMFISGMV
ILYSYDYMYMESTSNYFCYGVLLFVASMVMMIISPNMIMILIGWDGLGLISYCLVIYYQN
SKSDSAGMITVLSNRVGDVMILLSMVMLLQFGGLMILIAGLTSSAQIPFSAWLPAAMAAP
MPVSSLVHSSTLVTAGVYLLIRFNLLFLIDFYSFLLFLALMTMLMSGLGAIVEMDLKKII
ALSTLSQLGLMMLILAMGAWDMSFFHLLTHAMFKAMLFLCAGCMIHMSLGNQDIRYMGVF
YSTKPLVSFLFGLANMALFGLPFLSGFFSKDMILEYIYKMEGNFIIIMLVIFSTICTCVY
SFRVMYMEGPIVLMGALVVFMGDNSWLEEVGPQG
>omegnini_KJ133592
WGWMLFFISIIMFNLSFFLLKNFSVFVIEYYLNFEFKLFLLFDWMSFIFSSVVLFISSMV
IFYSLDYMKAEKFKNYFCWMVLLFVGSMILMIFSPNLLMILIGWDGLGLVSYCLVIYYQN
YKSYSAGMITVLSNRVGDVMILLALVMMINFGGFFLIISGMTKSAQIPFSAWLPAAMAAP
TPVSALVHSSTLVTAGVYLLIRLNFLFEIEVFSFLLYFALITMIMSGVGAMFEMDLKKII
ALSTLSQLGLMMLILSLGKMNLAFFHLLTHAVFKAMLFLCAGCMIHSSLSNQDIRYFGLF
FQTSPLIACAFSLANMSLFGVPFLSGFYSKDLILEFIYKNSSNFMIWFLLIFATFSTVIY
SLRVMYMELTIIVMSLFVVFFGDNGWMEELGPQG
>omoubata_NC_004357
WGLLLVTLSLCFLIQGFDFLVSLSIVVVEYNLNYEFKFFFLFDWMSVMFCSVVLLISGMV
IIYSNDYMSEDKLKIYFCYGVLMFIGSMLIMIVSPNLMMILVGWDGLGLVSYVLVIFYQN
YNSNSAGMMTVLSNRIGDVMILLSLVYMLNFGGFMMIFVGMTKSAQIPFSAWLPSAMAAP
TPVSALVHSSTLVTAGVYLLIRLSLLFQIEMFSFLLYVSLATSLMAGVSAILETDLKKII
ALSTLSQLGLMMTVLSLGQEDLAFFHLLTHAVFKAMLFLCAGFMIHSSLGIQDVRFFGGF
SNVSPMVSVSFSIANMSLFGVPFLSGFYSKDFILEKIYEKNCNFFVILVMIVATICTCVY
SLRVMYMEAPIFFMGLMVLVFGDSSWVEEVGPQG
>oporcinus_KJ133595
WGLLLILLSMWFLIEGFMFLMRLSVIIIEYYLNFELKFFFLFDWMSMMFCSVVLFISGMV
VIYSNDYMKGDKLKIYFCYGVLLFIGSMLLMIMSPNLLMILLGWDGLGLVSYVLVIFYQN
YNSNSAGMITVMSNRVGDVMILLSLVFVLNFGGIMMIVVGMTKSAQIPFSAWLPAAMAAP
TPVSALVHSSTLVTAGVYLLIRLSMIFQIEMFSFLLYISLGTALMAGLGAILETDLKKII
ALSTLSQLGLMMTILSLGQEDLAFFHLLTHAVFKAMLFLCAGFMIHSSMSIQDIRFLGGF
SGVSPMVGVSFSVANMSLFGVPFLSGFYSKDLILEKIYESNCNFFVILVMITATVCTCIY
SLRVMYMEIPVFFMGLVVLVFGDSGWVEEFGPQG
>ophacochoerus_KJ133596
WGLLLVLLSLCFFLGGFVFLVKLSVVIVEYYLNFELKFFFLFDWMSMMFCSVVLFISGMV
VIYSNDYMSMDKFKIYFCYGVLLFIGSMLLMIMSPNLMMILLGWDGLGLVSYALVIFYQN
YNSNSAGMMTVMSNRVGDVMILLSLVYMLNFGGMMMIFVGMTKSAQIPFSAWLPAAMAAP
TPVSALVHSSTLVTAGVYLLIRLSLIFQIEMFSFLLYISLGTALMAGLGAILETDLKKII
ALSTLSQLGLMMIILSLGKEDLAFFHLLTHAVFKAMLFLCAGFMIHSSLGIQDIRFFGGF
MGVSPLVSVSFSVANMSLFGVPFLSGFYSKDLILESIYEKNCNFFVILGIVVATVCTCIY
SLRVMYMEIPVFFMGLMVLVFGDMGWVEEFGPQG
>okalaharensis_KJ133598
WGLMLLLFGVVFLSSGVLFLMNLKVVVVEYYLNFEMSFLFFFDWMSLVFCSVVLFISGMV
VIYSNDYMDGESLKIYFCYGVLMFIGSMLMMIMSPNLLMILLGWDGLGLVSYALVIFYQN
YSSDSAGMMTVMSNRIGDIMIMLSVVFFLIFGGLMMIVTGMTKSAQIPFSAWLPAAMAAP
TPVSALVHSSTLVTAGVYLLIRLGLLFQISMFSFLLYVSLGTALMAGVGAVLEMDLKKII
ALSTLSQLGLMMIILSLGEEELAFFHLLTHAVFKAMLFLCAGYMIHSSLGVQDIRFMGGF
FFISPLVGVCFSIANMSLFGVPFLSGFYSKDLILESIYESNCNIFVVMMVVIATVCTCIY
SLRVMYMEVPVFTMGLVVLFFGDNSWVEEFGPQG
>opavimentosus_KJ133599
WGLMLLSLSLFFFVSGVLFLMNLSVVVVEYFLNFEMSFFLFFDWMSMLFCGVVLFISGMV
VIYSNDYMYGEKLKIYFCYGVLLFIGSMLAMILSPNLMMILLGWDGLGLVSYILVIFYQN
YNSDSAGMMTVMSNRIGDVMILLSFVFFLSFGGVMMVITGMTKSAQIPFSAWLPAAMAAP
TPVSALVHSSTLVTAGVYLLIRLSLLFQIDVFSILLYVSLGTALMAGVGAILEMDLSSII
ALSTLSQLGLMMMILSLGGEEFAFFHLLTHAVFKAMLFLCAGYMIHFCGGVQDIRFMGGF
FFMSPLIGVCFSVANMSLFGVPFLSGFYSKDLILESIYEKNCSFFVVVTTIIATVCTCIY
SLRVMYMEVPVFIMGLVVLFFGDNSWVEEFGPQG
>onoorsveldensis_KJ133601
WGLMLLLFGILFLFSGVLFLMNLSVIVIEYYLNFEMSFLFFFDWMSLVFCSVVLFISGMV
VIYSNDYMRGEKLKIYFCYGVLMFIGSMLMMIMSPNLLMILLGWDGLGLVSYVLVIFYQN
YNSDSAGMMTVMSNRIGDIMIMLSVVFFLTFGGFMMIVTGMTKSAQIPFSAWLPAAMAAP
TPVSALVHSSTLVTAGVYLLIRLGLLFQIKMFSFLLYVSLGTALMAGVGAILEMDLSKII
ALSTLSQLGLMMIILSLGEEELAFFHLLTHAVFKAMLFLCAGYMIHSSMGVQDIRFMGGF
FFISPLIAICFSIANMSLFGVPFLSGFYSKDLILESIFENNCNIFVVIMVIIATVCTCIY
SLRVMYMEIPVFLMGLMVLFFGDNSWVEEFGPQG
>osavignyi_KJ133604
WGLMLLLLSLGFLFSGFLCLIDLSVVVVEYYLNFEMKLYFFFDWMSMLFCSVVLMISSAV
VIYSNDYMGGESFSVYFCYGVLLFVGSMLVMIVSPNLIMILLGWDGLGLVSYILVIFYQN
YNSDSAGMMTVMSNRIGDVMILLSLVFFIGFGGMMLIVAGMTKSAQVPFSAWLPAAMAAP
TPVSALVHSSTLVTAGVYLLIRLGLLFSVEMFSFLLYISLGTALMAGIGAMLEMDLSSII
ALSTLSQLGLMMMILSLGELELAFFHLLTHAVFKAMLFLCAGYMIHYCVGTQDIRFMGGF
F-LSPLMGVCFSIANMSLFGVPFLSGFYSSDLVLEKVYEKNYSLFVIVMMVVATVCTCVY
SLRVMYMEIPVFLMGLVVLFFGDGGWVEEFGPQG
>obrumpti_KR907229
WGFFLVGLSLVFFLIGLFSLVLMNVLLYEYMLNLEIKLYFLVDWMSMMFLAVVLFISGMV
VVYSEGYMEGDKNKIYFLYGVLLFVASMVMLIVSPNMIMILLGWDGLGLVSYCLVIFYQN
YKSENAGMITVLSNRVGDVMILLSIVLLLNFGGLFLIVAGMTKSAQIPFAAWLPMAMAAP
TPVSSLVHSSTLVTAGVYLLIRLSMLFEINMYSFLLSFSFLTMFMSGLGALLEMDLKKVI
ALSTLSQLGLMMVILAVGMKDLSFFHLLTHAMFKATLFLCAGLMIHNSLGGQDIRFMGGY
FYSNPLISGMFGLVSFSLFGLPFLSGFYSSDAILEFIYSNEKSLMVIGLLVLSTLTTCMY
SLRLLYMEIPILVMGGVVVFFGELEWMEEVGPSG
>cboueti_KR907232
WSILLLSFLVMFMFLFLNFIMYNYVVIIEYYLSFDLKLYLLLDWVSLLFLNVVLLISSML
VFYSYDYMYMEKNKYMYFMLMLMFVFSMIMLILCPNLFMILLGWDGLGLVSYCLVIYYQN
YESNNAGLVTILSNRVGDVMMFLSIVFFISLSGFMLILAGMTKSAQIPFSAWLPMAMAAP
TPVSSLVHSSTLVAAGVYLLIRLNMLFSINLYTFLLYISLVTLFMSGIGAMVEMDLKSVV
ALSTLSQLSLMLLVLSVNLWELSYFHLLTHALFKATLFMCVGYILHDLSGIQDIRLMSLF
YKKNPLVGVVYSISIITLFGMPFLSGYYSKDLILEYIYMN-GNLFMFLLMVLSVSSTCLY
SMRMLYMEYSIYFMGFIIMLFGETSWVELVGPQG
>cboueti_KR907236
WCLMLMYFFAVFFMFFMKFVMCNQVIIIEYYLCMDVKLYLLLDWVSLLFVSVVLLISSML
IIYSSDYMFYEKYKYMYCVLMLLFVFSMVMLILCPNLFMILLGWDGLGLVSYCLVVYYQN
SESGNAGMITILSNKVGDIMLFLSIVFFVSLSGIMMIIAGMTKSAQIPFSAWLPKAMAAP
TPVSSLVHSSTLVAAGVYLLIRLNMLFSVDLYSFLLYISLSTMLMSGVGAMFEMDLKKIV
ALSTLSQLSLMMLILSINMWQLSLFHLMTHALFKATLFMCVGYMLHDLSGDQDIRSMGMF
YSKNYLVGMVYSISIMTLFGFPFLSAYYSKDLILEYIYVN-SNLMTLLLAILGMMTTCFY
SVRIMYMEFSIYVMGMVILLFGDKGWLEMVGPQG
>owaterbergensis_KR907251
WGLLLILLSLCFLFEGFIFLMRLSVVIVEYYMNFELKFFFLFDWMSMMFCSVVLFISGMV
VIYSNDYMSMEKLKIYFCYGVLLFIGSMLLMIMSPNLMMILLGWDGLGLVSYVLVIFYQN
YNSNSAGMMTVMSNRVGDVMILLSMVYVLNFGGVMMIFVGMTKSAQIPFSAWLPAAMAAP
TPVSALVHSSTLVTAGVYLLIRLKLIFQIEMFSFLLYISLGTALMAGLGAILETDLKKII
ALSTLSQLGLMMIILSLGQEDLAFFHLLTHAVFKAMLFLCAGFMIHSSLGVQDIRFFGGF
MNVSPMISVSFSVANMSLFGVPFLSGFYSKDLILESMYEMNCNYFVILVMVVATVCTCIY
SLRVMYMEIPIFFMGLMVLVFGDSGWVEEFGPQG
>ozumpti_KR907254
WGILLSLLSCLFFLIGFGVIMGLKVLLIEYYLSFEVKLYFMFDWMSLLFVGVVMFISGMV
LFYSDDYMGAGE-SGYFCYGVLLFVGSMVIMILSPNLVMILLGWDGLGLVSYCLVIFYQN
SKSDSSGMITVLSNRVGDVMILLSMVILINSGGVLVIVAGMTKSAQIPFSAWLPAAMAAP
TPVSSLVHSSTLVTAGVYLLIRLDFLFLVKELSFLMYISLMTMIMAGLGAMMEMDLKKII
ALSTLSQLGLMMLILSFGLGNLAFFHLLTHALFKAMLFLCAGFLIHSSLGGQDIRFMGVF
FKMNPLISVAFSMANMSLFGVAFLSGFYSKDTILEFIYMSSENWCVIYLLVGSTVSTCLY
SMRVMYMEVPIFFMGVLVLGFGDSGWLEETGGQG
>ozumpti_KR907257
WGILLSLFSCLFFLIGFGVIMGLKVLLIEYYLSFEVKLYFMFDWMSLLFVGVVMFISGMV
LFYSDDYMGAGE-SGYFCYGVLLFVGSMVIMILSPNLVMILLGWDGLGLVSYCLVIFYQN
SKSDSSGMITVLSNRVGDVMILLSMVILINSGGVLVIVAGMTKSAQIPFSAWLPAAMAAP
TPVSSLVHSSTLVTAGVYLLIRLDFLFLVKELSFLMYISLMTMIMAGLGAMMEMDLKKII
ALSTLSQLGLMMLILSFGLGNLAFFHLLTHALFKAMLFLCAGFLIHSSLGGQDIRFMGVF
FKMNPLISVAFSMANMSLFGVAFLSGFYSKDTILEFIYMSSENWCVIYLLVGSTVSTCLY
SMRVMYMEVPIFFMGVFVLGFGDSGWLEETGGQG
>cconfusus_KY457514
WAYLLLCSSVFSYLLFFIMFMMKSIIIIEWFMNFELKLYFFFDWMSLLFVGSVLFITSML
LFYSNDYMYMENLKVYYCVCLLLFVFSMIMMILCPNLFMIMLGWDGLGLTSYCLVIFYQN
YESNNSGMVTLLSNRVGDIMMILSFVFFIFMGGFMMIIAACTKSAQIPFSAWLPMAMAAP
TPVSSLVHSSTLVTAGVFLMIRLNVIFCINEYSYLFYMSLCTMLMAGLNALYEMDLSKII
ALSTMSQLGIMFIILSLGVYEFAMFHLLTHAVFKATLFMCAGSMIHGVMGYQDIRYMGMY
FKGNPMVSLIFSVSSLSMFGLPFLSGYYSKDLIVEYVYMN-GSFIMVVLVAAAMTSTCLY
SLRMMYMDMSLFIMCFMVISYGDQGWMEFIGPQG
>pperingueyi_KY457517
FSLVFFLIGL-FSLVFFYSLYTMNIFLLEYILGLEIKFYMLFDWMSLLFLAVVLFISSMV
IIYSDGYMLGDELKIYFLYGVLMFVGSMILLIVSPNMMMILLGWDGLGLVSYCLVVYYQN
LKSDVAGMITVLSNRVGDVMILLAIVMLLNFGGSLLIIAGMTKSAQIPFSAWLSAAMAAP
TPVSSLVHSSTLVTAGVYLLIRFAMLFQVSLYCFLFFFSLLTMIMAGVGAMLEMDLKKII
ALSTLSQLGLMMMILSMGQMDLSFFHLLTHAIFKALLFLCVGIIIHNSLGSQDIRFMGSF
FSVNPLISGLFGLASFSLFGFPFLSGFYSKDAILEYIYSEEKSLLVIFLVILAIISTCVY
SLRLMYMGIPVLIMGMVVIFFGEMSWIEEVGPKG
>stransgariepinus_KY457523
WGYLLLFFSLNLCFFGMYSLVKMNVLLWEYIIGVEIKVFFLFDWMSLFFLFIVFFISSMV
IFYSDKYMEGEKMKIYFLYGVLLFVGSMVMMIVSPNLMVILLGWDGLGLVSYCLVIFYPS
VKSDKAGMITVLSNRVGDVMILLSIVMVLNFGGFFLIVAGMTKSAQIPFSAWLPAAMSAP
TPVSSLVHSSTLVTAGVYLLIRVSFLFQINIFSFLLFFSLLTMLMAGIGAMMETDLKSVI
ALSTLSQLGLMMMILSVGMSELSFFHLLTHAMFKAMLFLCAGIMIHNSLGWQDIRFMGTF
FQSNPLISGMFGLASFSLFGFPFLSGFYSKDLLLEYMYEMELSLFVLCFLLFATVFTCLY
SLRLMYMGMPVLVMGFFIIFLGDSSWVEEVGPQG
>oturicata_KAN_MF818021
WGVYMFILSIFFFTLGVWFMMYMNVLVIEYFLDFELKFYLLFDWMSMMFVCVVLFISCMV
IFYSNDYMESEKFKNYFCYGVLLFVGSMLMMIMSPNLLMILLGWDGLGLVSYCLVIFYQN
YKSDSAGMITVMSNRIGDVMILLSFVFLLNFGGLMLIIAGMTKSAQIPFSAWLPAAMAAP
TPVSSLVHSSTLVTAGVYLLIRLDMLFCISGFSFLSFLALLTMVMSGVGAVLEMDLKKII
ALSTLSQLGLMMLILSLGETGLAFFHLLTHALFKAMLFLCAGFMIHSSLGGQDIRFMGFF
FCSNPLIGMSFSLANLSLFGLPFLSGFYSKDMILEFVYANKENWFTTSLVVLATVMTCVY
SLRVMYMEVPVFLMGLLVIFFGDNGWLEEIGPQG
>otholozani_MF818023
WGFFLLILSGLGLLMGVWMLSTVMVVICEYYLNWEIKLFFLLDWVSMMFVGVVLFISGMV
ILYSNDYMCLESRSDYFCYGVLLFVGSMIMMIISPNLLMILLGWDGLGFVSYCLVIYYQN
YKSDSAGMMTVLSNRVGDVMILLSVAMLVSSGGFMILVAGMTKSAQIPFSAWLPAAMAAP
TPVSSLVHSSTLVTAGVYLLIRFNFLFQIGYFSALLYLSLTTMVMSGIGAIMEMDLSSII
ALSTLSQLGLMMLILSMGVPDLAFFHLLTHAVFKAMLFLCAGFMIHSSLLSQDIRFMGGV
FKTNPLMGVCFSLANMSLFGVPFLSGFFSKDLILECIYMEESNLLIILMVIVATFSTCFY
SLRVMYMEIPIFIMGFVVVCFGDVSWLEEFGPQG
>osonrai_MF818026
WGLMLVFMSFLWVGFGLNFLSDFKVFLVEYFLNYEIKMFLLFDWMSLIFVGIVMFISGMV
ILYSYDYMYSEYTKNYFCYGVLLFVASMVMMIVSPNLMMILLGWDGLGLISYCLVIYYQN
SKSDSAGMITVLSNRVGDVMILLSMVMLLQFGGLMILVAGLTSSAQIPFSAWLPAAMAAP
TPVSSLVHSSTLVTAGVYLLIRFNLLFLIDFYSFLLFLALLTMLMSGLGAIVEMDLKKII
ALSTLSQLGLMMLILSMGAWDMSFFHLLTHAMFKAMLFLCAGCMIHMSLGNQDIRYMGVF
YKAKPLVSFLFGLANMALFGLPFLSGFFSKDMVLEYIYEMEGNFIILLLVIFSTICTCVY
SFRVLYMEGPIALMGGLVIFMGDNSWLEEMGPQG
>oparkeri_MF818029
WGIYMFILSFLFMFLGLFFMLNMSVLVIEYFLDFELKFYLLFDWMSMMFVCVVLFISCMV
IFYSNDYMESEKFKVYFCYGVLLFVGSMLMMIMSPNLLMILLGWDGLGLVSYCLVIFYQN
FKSDSAGMITVMSNRIGDVMILLSFVFLINFGGFMLIVAGMTKSAQIPFSAWLPAAMAAP
TPVSSLVHSSTLVTAGVYILIRLDMLFCMDGFRFLACLALLTMVMSGIGAVLEMDLKKIV
ALSTLSQLGLMMLILSLGETDLAFFHLLTHALFKAMLFLCAGFMIHSSLGSQDIRFMGFF
FCSNPLIGVAFSLANLSLFGLPFLSGFYSKDMVLEFIYANNDNWFIIFLVVLATVMTCVY
SLRVMYMEIPVVFMGLLVIFFGDNGWLEEVGPQG
>ohermsi_MF818032
WGFVLLMVSFFMLLIGGWFLFTMKIYLIDYYLNFELKFFFLFDWMSVMFTGVVLGISGSV
ILYSYDYMHNEKLKIYFCWGVLLFVGSMFLMILSPNLLMIMLGWDGLGLVSYCLVIFYQN
YSSNSAGMITIMSNRIGDVMILLSVVFVLNFGGFFLIVAGMTKSAQIPFSAWLPAAMAAP
TPVSSLVHSSTLVTAGVYLLIRLDLLFTIEEFKFLLYFSLLTMLMSGIGAVLEMDLKKII
ALSTLSQLGMMMVSLSLGMTELAFFHLLTHAVFKAMLFLCAGFMIHKSLGSQDIRFMGIF
FFNNPFLSVAFSLANMSLFGIPFLSGFFSKDLILEYIYMKEGSWFVIYVVVVSTICTCVY
SLRVMYMETSIFFLGLMVILFGDNGWVEEIGPQG
>ocoriaceus_MG593161
WGVLLMIFSLLFFIYGVWFLMSFKINVFEYYANFEIKFYFLFDWISLLFASVVMFISSMV
IIYSHDYMFFEKTKNYFCYMVLLFVGSMVLMIVSPNLLMILLGWDGLGLVSYCLVIYYQN
YKSDSAGMITVMMNRVGDVFILLSLILVLNFGGFMLIIAGMTKSAQIPFSAWLPAAMAAP
TPVSSLVHSSTLVTAGVYLLIRLNLLFSVSHFCFLLYLALLTMVMSGIGAMLETDLKKII
ALSTLSQLGLMMVILSLGKVDLAFFHLLTHALFKAMLFLCAGFMIHSSLGHQDIRFMGIF
FLTSPMISGAFCLANMSLFGVPFLSGFYSKDMILEYIYFMESNWVVIYLMILATVFTVMY
SLRVMFMGIPIFIMGVLVLVFGDNGWLEEIGPQG
>oturicata_FLO_MG593162
WGIYMFILSFLFMFLGLFFMLSMSVLVIEYFLDFELKFYLLFDWMSMMFVCVVLFISCMV
IFYSNDYMESEKFKVYFCYGVLLFVGSMLMMIMSPNLLMILLGWDGLGLVSYCLVIFYQN
FKSDSAGMITVMSNRIGDVMILLSFVFLINFGGFMLIVAGMTKSAQIPFSAWLPAAMAAP
TPVSSLVHSSTLVTAGVYILIRLDMLFYMDGFRFLACLALLTMVMSGIGAVLEMDLKKIV
ALSTLSQLGLMMLILSLGETDLAFFHLLTHALFKAMLFLCAGFMIHSSLGGQDIRFMGFF
FCSNPLIGVAFSLANLSLFGLPFLSGFYSKDMVLEFIYANNENWFIIFLVVLATVMTCVY
SLRVMYMEIPVVFMGLLVIFFGDNGWLEEVGPQG
>cvespertilionis_MT680027
WGLFLFMWSVLFMLFGLWCLVNLSIYLIEYILNIEIKIFFFFDWMSLLFLSVVLLISAFV
IFYCHDYMEMEKLKNYFCYGVLFFVASMMMMIVSPNLLMILLGWDGLGLVSYVLVIYYQN
YSSDKAGMITVLSNRIGDVMILLSVVFLANFGGGFLIIAGMTKSAQIPFSAWLPAAMAAP
TPVSSLVHSSTLVTAGVYLLIRLDVLFSFFFFSALLYISLLTMLMSGLGALFEMDLKSII
ALSTLSQLGLMMLILSVGGSILSFYHLLTHAIFKAMLFLCAGFMIHSSLSFQDIRYLGWF
YKTNPVVGVCFSLANLALFGMPFLSGFYSKDLILEFIYLNELSFLVIFLLIFATISTCLY
SLRVMYMELPIFLMGLIVIMFGDVSWHEEVGPQG
>cvespertilionis_MT762370
WGMFLFMWSVLFMLFGLWCLINLSIYLIEYILNIEIKFFILFDWMSSLFLSVVLLISAFV
IFYCNDYMEMESLKNYFCYGVLFFVASMMMMIVSPNLLMILLGWDGLGLVSYVLVIYYQN
YSSDKAGMITVLSNRIGDVMILLSVVFLANFGGGFLIIAGMTSSAQIPFSAWLPAAMAAP
TPVSSLVHSSTLVTAGVYLLIRLDMLFSFFFFSTLLYISLLTMLMSGLSALFEMDLKKII
ALSTLSQLGLMMLILSVGGSILSFYHLLTHAIFKAMLFLCAGFMIHSSLSFQDIRYLGWF
YKTNPMVGMCFSLANLALFGMPFLSGFYSKDLILEFIYLNELSFLVVFLLIFATISTCLY
SLRLMYMELPIFLMGLIVIMFGDVSWHEEVGPQG
>lpolyphemus_NC_003057
WALFLLLMFVMFFSFSLFFIFSDFAVFVEYYLGCPVEFMMVFDWVSLMFLSFVMLISSVV
IFYSEEYMEGDENLNRFCYLVLLFVLSMGLLILSPNLISILLGWDGLGLVSYCLVIYYQN
NRSLNAGMITVLSNRIGDVGILIGIVWMLNFGGGCVVLAALTKSAQIPFSAWLPAAMAAP
TPVSALVHSSTLVTAGVYLLIRLSQYFSVGVFSVLMFISCMTMFMSGLGANYEMDMKKVI
ALSTLSQLGVMMLSISFGYWKLAYFHMLTHALFKALLFLCAGSVIHSSGGAQDLRYMGGM
IEFSPVVGSCFNLANLSLCGIPFLAGFYSKDLILENVSFFNFNFFIFIFFSVSIGLTACY
SFRLFFVSVSIIFLSFWAVIMGDLSWGEWMGPQG
>omoubata_NC_004357
WGLLLVAISLCFLIKGFDFLLSLSVVVVEYNLNFEFKFFFLFDWMSVMFCSIVLLISGVV
VIYSNDYMKEDKLKIYFCYGVLMFIGSMLIMIVSPNLMMILVGWDGLGFVSYVLVIFYQN
YNSNSAGMMTVLSNRIGDVMILLSLVYMLNFGGFMMIFVGMTKSAQIPFSAWLPMAMAAP
TPVSALVHSSTLVTAGVYLLIRLSLLFQIEMFSFLLYISLVTSLMAGVSAILETDLKKII
ALSTLSQLGLMMTALSLGQEDLAFFHLLVHAVFKAMLFLCAGFMIHSSLGIQDIRFFGGL
SNASPMVSVSFSVANMSLFGVPFLSGFYSSDFILEKIYEKNCNFFVILVMIVATICTCIY
SLRVMYMEVPIFFMGLVVLVFGDSSWVEEVGPQG
>vdestructor_NC_004454
MASIFLIFSFMFLTLNFICLKYNQYFIIEFPIFLDLNLFILIDWISSLFLFIVYFISSMI
IFYSNVYMMKTE-KKKFLILITWFIISMSMLISCPNLIIAILGWDFLGLSSYCLIIFYNN
ESSNAAGMITFMTNRLGDSGFIMGLIMMTNFYIILLLLSALTKSAQLPFSYWLPAAMAAP
TPVSALVHSSTLVTAGVYLLMRFNLFFSNNIMSLLMIISALTLFMASLNALFELDMKKII
AFSTLSQLSIMMLMIAMNKYELAFIHLSTHAIFKAMLFMSAGIIIHNSNNWQDIRHMYLL
NNISPFITKMMMLANLSLMGFPFLSGFYSKDMILEMLYTTNNSFIIMIFIISSTFMTILY
SLRFMYMTIPLIIMGLVVIFLGTEFWLESSNSLF
>acapensis_AB075953
WGMILVICSFLMIIVGLYSLISLNIFLLEYYMNFELKFYFFFDWMSLLFVGVVLLISGMV
VFYSNDYMKGVKYNIYFLYGVLLFVGSMVIMIFSMNLFMILLGWDGLGLVSYCLVIFYQN
YKSDVAGMITILSNRIGDIMILLSLIFLLSFGGFMLIIAGMTKSAQIPFSAWLPAAMAAP
TPVSSLVHSSTLVTAGVYLLIRLELMMNMSDFSFLLFFSVLTMLMAGMGAMVETDLKKII
ALSTLSQLGLMMMILSMGKVDLSFFHLMTHALFKAMLFLCAGFMIHSSIGSQDIRFMGNF
YLSNPVIGVAFSLANMSLFGIPFLSGFYSKDLILEYTYMSSQNLLLMIMVIVAIVCTSIY
SLRVMFMELPILVMGFFVLIFGDNGWSEELGPQG
>aafricolumbae_NC_019642
WGMIILFLSFLFFICSLKFLMGMMIFLLEYTLGLEIKLFLLFDWMSLMFAAVVMFISSMV
IIFSNDYMENDKFKNYFLYGVLLFVSSMIFMIFGLNLLVILLGWDGLGLTSYCLVIYYQN
SKSDCAGMITVLSNRVGDVLILLSIVMLINFGGFFLIVASMTKSAQIPFSAWLPAAMAAP
TPVSSLVHSSTLVTAGVYLLIRLSNLFQFNFFSYLLYFSLLTVIMAGLGAMLEMDLKKII
ALSTLGQIGLMMVVLSVGMVNLSFFHLLTHAVFKAMLFLCAGMMIHNNMGGQDIRTMGLY
FQVNPLISGAFGLSSMALFGFPFLSGFYSKDLLLEYFYLTEDSFFVLFLLIIATVLTCVY
SLRLMYMGIPIMIMGFVVIFFGELSWMEEMGPSG
>amexicanus_NC_023340
WGLILIILSIFFFFVGLLYLVKLNVIMIEYYLCFELKFYLLFDWMSVMFVSVVLFISGMV
IIYSNDYMMSEKFKIYFLYGVLMFVGSMIAMILSPNLFMILLGWDGLGVVSYCLVIYYQN
YKSDAAGMITILSNRIGDVMILLSIVMLLNFGGFMLIVAGMTKSAQIPFSAWLPAAMAAP
TPVSSLVHSSTLVTAGIYLLIRLELLMKMEEFSFLLFFSLMTMMMAGIGAMFETDLKKII
ALSTLSQLGLMMMILSLGKIDLTFFHLLTHAMFKAMMFLCAGFMIHSSLGSQDIRFMGGF
YKMSPLIGIAFSLANMSLFGIPFLSGFYSKDLILEYVYMNENGLMMVISVIISTISTSIY
SLRVMYMEFPIMIMGVVVVFFGDNSWVEEIGPQG
>alagenoplastis_NC_023369
WGIFLLIVSMFSFSFSLLFLMNMEVYVLEYSMGLEVKFFLLLDWMSLMFMSVVLFIASMV
VIYSEDYMSGDLTKLYFLYGVLLFVGSMILMIFSLNLLMILLGWDGLGLTSYCLVIYYQN
SKSDSAGMMTVLSNRVGDVMVLLSIVMFMNFGVFFLIVAGMTKSAQIPFSAWLPAAMAAP
TPVSSLVHSSTLVTAGVYLLIRLSIFFQVGLFSFLLFLSLLTMVMAGFGAVLEMDLKKII
ALSTLSQIGLMMLVLAIGLPILSFFHLLTHAIFKAMLFLCAGVMIHNSLGKQDIRLLGFF
FKMNPGISGALGLSSLSLFGFPFLSGFYSKDLLLEYIYENEISIFVLILLVMATILTCVY
SMRLMYMWIPIFVMGVVVIFFGESKWLEEFGPMG
>aminiatus_NC_023371
WGLLLFFFSVLIFCISLFFLMDMKVFLVEYVFGVDLKLYFFFDWMSLMFLSVVLLISGMV
VIYSEDYMNGEYYSMYFLYGVLMFVGSMALMILSLNLLMILLGWDGLGLTSYCLVIYYQS
SKSDSAGMITVLSNRVGDVMILLSIVLMFNFYCLFLIVAGMTKSAQIPFSAWLPAAMAAP
TPVSSLVHSSTLVTAGVYLLIRLNLLFNFFCFSILLFVSLMTVIMAGIGAMLEMDLKKVI
ALSTLSQIGLMMLVLSLGMSVLSFFHLLTHAVFKAMLFLCAGVMIHNNLGSQDIRTMGLY
YKLNPVISGAFGLSSLALFGFPFLSGFYSKDLLLECIYMSEKGSFIIFLLVLATVLTCMY
SFRLLYMSFPIFFMGLVVIFFGEVSWMEEFGANG
>orostratus_NC_023372
WSIYFFLLSLVMFFFGLGFLWKMKILLIEYYINFEIKFYFLFDWMSLLFMSVVLFISSMV
LMYSNDYMMGEKYKNCFCYGVLLFVGSMLLMIVSPNLLMILLGWDGLGLVSYCLVIFYNN
YTSDSAGMITVLSNRIGDVMILLVMVMLVNFGGVMLIVAGMTKSAQIPFSAWLPAAMAAP
TPVSSLVHSSTLVTAGVYLLIRLELLFQINLFTFLLYISLMTMVMAGVGAMLEMDLKKII
ALSTLSQLGLMMLILAVGMVELSFFHLLTHALFKAMLFLCAGFMIHSSLGGQDIRFMGGF
YMMNPLIGVSFSLANMSLFGVPFLSGFYSKDMILEEIYNTEGNCFVVYLLIIATVCTCVY
SLRVMYMEVPIFVMGLMVILFGDNGWLEEIGPQG
>obrasiliensis_NC_023373
WGMYLMVVSLFMFFSGILYLYNMKILLIEYFINFEIKFYFLFDWMSLMFVSVVMFISSMV
IFYSNDYMKFEKFKVWFCYGVLLFVGSMVLLIVSPNLFMILLGWDGLGLVSYCLVIYYQN
YKSDSAGMITVLSNRIGDVMILLSMVMLMNFGGLMMIVAGMTKSAQIPFSAWLPAAMAAP
TPVSSLVHSSTLVTAGVYLLIRLNLLFQIDVMSFLLYFALLTMLMSGLGAIMEMDLKKII
ALSTLSQLGLMMLILSVGAVDLSFFHLLSHAIFKAMLFLCAGFMIHGSLGHQDIRFMGIF
YMMNPMIGVAFSLANMSLFGIPFLSGFYSKDMILEWIYMMEISTFEIFLTIIATMCTCIY
SLRVMYMEIPIVLMGISVILFGDNSWFEEVGSQG
>namazoniensis_NC_033900
WGILMLILSLAFFLFSIFELMSMKVILLEYYINFEIKMFFLFDWMSMIFSSVVLVISGSV
IIYSADYMIDEKFKTYFLYGVLLFVGSMILMILSPNLIMILLGWDGLGLVSYCLVVFYQN
YKSDVAGMITIMSNRVGDIMILLSIVMLLNFGGYMLVIAGMTKSAQIPFSAWLPAAMAAP
TPVSSLVHSSTLVTAGVYILIRLKFMMMITNYSFLMYFSVLTMMMAGFNAVLETDLKKII
ALSTLSQLGLMMVILSIGKADLSFFHLLTHALFKAMLFLCAGFMIHTSLGSQDIRFMGGF
YWMNPLIGVAFSLANMSLFGIPFLSGFYSKDLILEFIYMSSAGAVLLIGIVVSTITTSIY
SFRVMFMEVPILLMGVFVLFCGDNGWVEELGPQG
>ophacochoreus_78
WGLLLVLLSLCFFLGGFVFLVKLSVVIVEYYLNFELKFFFLFDWMSMMFCSVVLFISGMV
VIYSNDYMSMDKFKIYFCYGVLLFIGSMLLMIMSPNLMMILLGWDGLGLVSYALVIFYQN
YNSNSAGMMTVMSNRVGDVMILLSLVYMLNFGGMMMIFVGMTKSAQIPFSAWLPAAMAAP
TPVSALVHSSTLVTAGVYLLIRLSLIFQIEMFSFLLYISLGTALMAGLGAILETDLKKII
ALSTLSQLGLMMIILSLGKEDLAFFHLLTHAVFKAMLFLCAGFMIHSSLGIQDIRFFGGF
MGVSPLVSVSFSVANMSLFGVPFLSGFYSKDLILESIYEKNCNFFVILGIVVATVCTCIY
SLRVMYMEIPVFFMGLMVLVFGDMGWVEEFGPQG
>aspheniscus_36
WGLFLILGSLLNFFSGLVCLINYKMYVLEYYLNYELKFYFFLDWMSLMFMGVVLLISGMV
IIYSNSYMVNEKYKIYFLYGVLLFVGSMILMILSTNLFMILLGWDGLGLVSYCLVIFYQN
YKSDVAGMITILSNRIGDVMILLSFIFLLNFGGYMLIIAAMTKSAQIPFSAWLPAAMAAP
TPVSSLVHSSTLVTAGVYLMIRLELLMNIEGYSFLLFFSTLTMMMAGFGALVEVDLKKII
ALSTLSQLGLMMMILSVGKVDLSFFHLMTHALFKAMLFLCAGYMIHSSLGSQDIRFMGSF
YYSNPIISVSFSLANMSLFGIPFLSGFYSKDLILEYMYMHSGGVLMILMIIISTICTSIY
SLRVMYMEIPIFIMGLVVMVFGDTGWLEEFGPQG
>aspheniscus_38
WGLFLILGSLLSFFKGLICLISYKMYVLEYYLNYELKFYFFLDWMSLMFMGVVLFISGMV
IIYSNMYMMAEKYKIYFLYGVLLFVGSMILMILSTNLFMILLGWDGLGLVSYCLVIFYQN
YKSDVAGMITILSNRIGDVMILLSFIFLLNFGGYMLIIAAMTKSAQIPFSAWLPAAMAAP
TPVSSLVHSSTLVTAGVYLMIRLELLMNIEGYSFLLFFSTLTMMMAGFGALVEVDLKKII
ALSTLSQLGLMMVILSVGKVDLSFFHLMTHALFKAMLFLCAGFMIHSSLGSQDIRFMGSF
YYSNPIISVSFSLANMSLFGIPFLSGFYSKDLILEYMYMHSGGVLMILMIIISTICTSIY
SLRVMYMEIPIFIMGLVVMVFGDTGWLEEFGPQG
>aafricolumbae_33
WGMIILFLSFLFFICSLKFLMGMMIFLLEYTLGLEIKLFLLFDWMSLMFAAVVMFISSMV
IIFSNDYMENDKFKNYFLYGVLLFVSSMIFMIFGLNLLVILLGWDGLGLTSYCLVIYYQN
SKSDCAGMITVLSNRVGDVLILLSIVMLINFGGFFLIVASMTKSAQIPFSAWLPAAMAAP
TPVSSLVHSSTLVTAGVYLLIRLSNLFQFNFFSYLLYFSLLTVIMAGLGAMLEMDLKKII
ALSTLGQIGLMMVVLSVGMVNLSFFHLLTHAVFKAMLFLCAGMMIHNNMGGQDIRTMGLY
FQVNPLISGAFGLSSMALFGFPFLSGFYSKDLLLEYFYLTEDSFFVLFLLIIATVLTCVY
SLRLMYMGIPIMIMGFVVIFFGELSWMEEMGPSG
>aamblus_44
WGLIMILMSVCSLIYGLLCLINYKMYLLEYYINFEFKIYFFFDWMSLMFISVVLFISGMV
IFYSNMYMSAVVNKKFFLYGVLLFVTSMILMILSTNLFMILLGWDGLGLVSYFLVIFYQN
YKSDVAGMITILSNRIGDIMILLSFIFLLSFGGYMLIIAAMTKSAQIPFSAWLPAAMAAP
TPVSSLVHSSTLVTAGVYLMIRLELFMSIEGYSFLLFFSVLTMMMAGFGALVETDLKKII
ALSTLSQLGLMMMILSVGKVDLSFFHLLTHALFKAMLFLCAGFMIHGSFGSQDIRFMGSF
YWSNPVIGVAFSLANMSLFGIPFLSGFYSKDLILEYMYMSSSGILMILMIIMSTVCTSIY
SLRVMYMEVPIFIMGLVVVFFGDISWLEEMGPQG
>acapensis_KJ133587
WGMILVICSFLMIIMGLYSLISLNIFLLEYYMNFELKFYFFFDWMSLLFVGVVLLISGMV
IFYSNDYMKGVKYNIYFLYGVLLFVGSMVIMIFSMNLFMILLGWDGLGLVSYCLVIFYQN
YKSDVAGMITILSNRIGDIMILLSLIFLLSFGGFMLIIAAMTKSAQIPFSAWLPAAMAAP
TPVSSLVHSSTLVTAGVYLLIRLELMMNISDFSFLLFFSVLTMLMAGMGAMVETDLKKII
ALSTLSQLGLMMMILSIGKVDLSFFHLMTHALFKAMLFLCAGFMIHSSIGSQDIRFMGNF
YLSNPVIGIAFSLANMSLFGIPFLSGFYSKDLILEYMYMSSENLLLVIMVIVATVCTSIY
SLRVMFMELPILIMGFFVLIFGDNGWSEEFGPQG
>obrumpti_BJM2017_KY457511
WGGFLLFLSFLVFVLSLLFLKLMAVFLCEYILNLEFKIFFLFDWMSLLFLSVVLFISGMV
IIYSEGYMKADKNKIYFLYGVLLFVTSMNLMILSPNLIMMLMGWDGLGLVSYCLVIYYQN
VGSESAGMVTVLSNRVGDVMILLSIVLLFNFGGVFMIVAGMTKSAQVPFSAWLPMAMSAP
TPVSSLVHSSTLVTAGVYLLIRFSLLFNVSMFSSLLYVSLITMLMAGVGAMFETDLKKII
AFSTLSQLGLMMMVLSVGMKDLSFFHLLCHALFKAMLFLCAGLMIHNCLGSQDIRFMGAF
FYINPLLSGMFGLASLSLFGFPFLSGFYSKDVILEYIYMNEKSMVVLFLLILATICTGLY
SLRLLYMEIPILIMSVFVIFFGELEWSEEVGPKG
>ocompactus_KJ133590
WGLLLVAMSLCFLIKGFNFLVSLSVVVVEYNLNFEFKLFFLFDWMSVMFCSVVLLISGMV
VIYSNDYMKEDKLKIYFCYGVLMFIGSMLIMVVSPNLMMILVGWDGLGFVSYVLVIFYQN
YNSNSAGMMTVLSNRIGDVMILLSLVYMLNFGGFMMIFVGMTKSAQIPFSAWLPLAMAAP
TPVSALVHSSTLVTAGVYLLIRLSLLFQIEMFSFLLYISLATSLMAGVSAILETDLKKII
ALSTLSQLGLMMTALSLGQGDLAFFHLLIHAVFKAMLFLCAGFMIHSSLGIQDIRFFGGF
SNASPMVSVSFSVANMSLFGVPFLSGFYSSDFILEKIYEKNCNFFVILVMIIATICTCIY
SLRVMYMEVPIFFMGLMVLVFGDSSWVEEVGPQG
>aperopteryx_1
WGLMLVILSCCFLFFGLLNLINYKVVLLEYFFNFEMKFYFLFDWMSMLFISVVLLISGMV
LFYSNDYMGNESYKNFFLYSVLMFVGSMILVILSPNLFMILMGWDGLGFTSYCLVIFYQN
YKSNVAGMVTMMSNRVGDIMILLSLVMLLNFGGYMLLIAGMTKSAQIPFSAWLPAAMAAP
TPVSSLVHSSTLVTAGVYFLIRLNLLMGMFEYSFLLFFSLLTMMMAGVGAAMEVDLKKII
ALSTLSQLGLMMVILSMGKIELSFFHLLAHAVFKAMLFLCVGVMIHKSLGDQDIRYMGSF
YLMSPLVSMSFSLANLSLFGMPFLSGFYSKDVILEYIYMHEKSMLVLIVVIISTIFTVIY
SLRVMYMEVPIFIMGGFVLFFGDNGWMEEIGPQG
>argas_sp_SA
WGLLLLMGSVMSFMFSLFFLMNMMTFLLEYVFSIELKIFFFFDWMSLMFLSVVLFISGMV
IYYSEDYMSGDIFKVYFLYGVLLFVGSMGLMIFSMNLLMILMGWDGLGLTSYCLVIYYQS
SKSDSAGMMTVLSNRVGDVMILLSIVMMLNFYGVFLIVAGMTKSAQIPFSAWLPAAMAAP
TPVSSLVHSSTLVTAGVYLLIRLNLMFECFFFSFLLFISLMTVIMAGVGAMLEMDLKKII
ALSTLSQIGLMMLVLSLGLSDLSFFHLLTHAIFKAMLFLCAGVMIHNNLGSQDIRLMGLY
YKLNPVISGSFGLSSLALFGFPFLSGFYSKDLLLEYIYMSEKSFFMVFLIILATIFTCLY
SFRLLYMSFPIFIMGVVVVFFGEMSWMEEVGPSG
>
WGMNLMVFSMFFFTLSMLSLINLKVILLEYYLSYEMKLYLLFDWMSLMFVSVVLFISSMV
ILFSIDYMGDEKFKIYFLYGVLLFVGSMILMIFSPNLFMILLGWDGLGLVSYCLVIFYQN
YKSDIAGMITILSNRIGDVMILLSLVMLLNFGGYMLIIAAMTKSAQIPFSAWLPAAMAAP
TPVSSLVHSSTLVTAGVYLMIRLGLLMGVENYSFLLFFSVLTMMMAGMGAIMETDLKKVI
ALSTLSQLGLMMTVLALGKVDLSFFHLLTHALFKAMLFLCAGFMIHMSLGYQDIRFMGGF
YCMNPLIGVAFSIANLSLFGIPFLSGFYSKDLILEFIYKEDLGMFLVLMIIISTVCTTIY
SLRLMYMEIPIFMMGIFVLFFGDNSWVEEMGPQG
>olagophilus_N1
WGLLLLLLSFLFFFFGLLSLFYMNVVLLEYIFGVEVKFFMLFDWMSLLFLFVVMFISSMV
MVYSDGYMEGDYCKEYFLYGVLLFVGSMVLMVVSPNLLMILLGWDGLGLVSYCLVIYYQN
EKSDSAGMMTVLSNRVGDVMILLSMVMLFNFGGFFLIVAGMTKSAQIPFSAWLPAAMAAP
TPVSSLVHSSTLVTAGVYLLIRLSFLFQIKIYSFLLYFSMLTMIMSGIGAMLEMDLKRVI
ALSTLSQLGLMMMILSIGVIDLSFFHLLTHAIFKAMLFLCAGVMIHNSLGSQDLRMMGAF
FRTNPMISGAFGLASLSLFGFPFLSGFYSKDLILEYVYVCEESMMVLGLIIIATIFTCLY
SLRLMYMGVPILIMGVVVVYFGDLGWLEEIGPQG
>amimon_2
WGAILLIFSFLFFLGGLFSLMSYKIVLLEYFINFEMKMYFLFDWMSLMFVSVVLFISGMV
VIYSMDYMSGEKMKVYFLYGVLMFVGSMVLMILSPNLFMILLGWDGLGLVSYCLVIFYQN
YKSDVAGMITILSNRVGDVMILLSMVMLINFGGYMLIIAGMTKSAQIPFSAWLPAAMAAP
TPVSSLVHSSTLVTAGVYLLIRLELLMKMSEFSFLMFFSILTMMMAGMGAMMETDLKKVI
ALSTLSQLGLMMVILTLGMADLSFFHLLTHALFKAMLFLCAGFMIHSSLGSQDIRFMGGF
YWMNPLIGVAFSLANLSLFGIPFLSGFYSKDLILEFIYSYESGLFMLIGVILSTVCTTIY
SLRVMYMEIPIFIMGIFVLFFGDNGWIEEIGPQG
>apersicus_35
WGMLLMLLSMLSFLSSLYFLMSMEIFLIEYVFGFELKFFFHFDWMSLMFLSVVLFISSMV
VYYSEDYMSEDYYKLYFLYGVLMFVGSMALMIMSMNLLMILLGWDGLGLTSYCLVIYYQS
SKSDSAGMMTVLSNRVGDVMILLSIVMMLNFYCVFLILAGMTKSAQIPFSAWLPAAMAAP
TPVSSLVHSSTLVTAGVYLLIRLNLMFE-FFFSFLLFVSLLTVIMAGVGAMLEMDLKKII
ALSTLSQIGLMMLVLSLGLWHLSFFHLLTHAIFKAMLFLCAGVMIHNNLGGQDIRLMGVY
FKMNPVISGAFGLSSMALFGFPFLSGFYSKDLLLEYIYMEESSLFVVFLLIMATVLTCLY
SFRLLYMSWPIFIMGVVVIFFGEMSWMEEVGPNG
>amimon_3
WGAILLIFSFLFFLGGLFSLMSYKIVLLEYFINFEMKMYFLFDWMSLMFVSVVLFISGMV
VIYSMDYMSGEKMKVYFLYGVLMFVGSMVLMILSPNLFMILLGWDGLGLVSYCLVIFYQN
YKSDVAGMITILSNRVGDVMILLSMVMLINFGGYMLIIAGMTKSAQIPFSAWLPAAMAAP
TPVSSLVHSSTLVTAGVYLLIRLELLMKMSEFSFLMFFSILTMMMAGMGAMMETDLKKVI
ALSTLSQLGLMMVILTLGMADLSFFHLLTHALFKAMLFLCAGFMIHSSLGSQDIRFMGGF
YWMNPLIGVAFSLANLSLFGIPFLSGFYSKDLILEFIYSYESGLFMLIGVILSTVCTTIY
SLRVMYMEIPIFIMGIFVLFFGDNGWIEEIGPQG
>obrumptiL1_17
WGGFLLFLSFLVFVLSLLFLKLMAVFLCEYILNLEFKIFFLFDWMSLLFLSVVLFISGMV
IIYSEGYMKADKNKIYFLYGVLLFVTSMNLMILSPNLIMMLMGWDGLGLVSYCLVIYYQN
VGSESAGMVTVLSNRVGDVMILLSIVLLFNFGGVFMIVAGMTKSAQVPFSAWLPMAMSAP
TPVSSLVHSSTLVTAGVYLLIRFSLLFNVSMFSSLLYVSLITMLMAGVGAMFETDLKKII
AFSTLSQLGLMMMVLSVGMKDLSFFHLLCHALFKAMLFLCAGLMIHNCLGSQDIRFMGAF
FYINPLLSGMFGLASLSLFGFPFLSGFYSKDVILEYIYMNEESMVVLFLLILATICTGLY
SLRLLYMEIPILIMSVFVIFFGELEWSEEVGPKG
>ipacificus_female
WGYYLLINSFLFFLYFVYMIYMYEVIVVEIFLSFNVKVYFLLDWISLSFMFVVMFISAMV
IIYSHEYMDGESEKIYFCYMVLLFVFSMLLLIVSPNMMMIILGWDGLGLVSYCLVIFYQS
NNSFNSGMITVLMNRVGDVTLMMSVIFLLNYGGVFIMISGMTKSAQIPFSAWLPAAMAAP
TPVSSLVHSSTLVTAGIYLLIRFSILFEMKFYSIMMILSSMTMFMAGVGANLEMDLKKII
AFSTLSQLGMIMLILSLGKMELAFFHLLMHALFKSMLFLCAGLVIHTFSGVQDIRYLGGF
FSFSPVISGCMGLASLSLFGFPFVGGFYSKDLILEFIYMNMNNILIVMIVVASTSLTMIY
CMRMMYMMFPIYFLSIMVIIFGDWKWSEEMGPGG
>omoubata_fe1
WGLLLVTLSLCFLIQGFDFLVSLSIVVVEYNLNYEFKFFFLFDWMSVMFCSVVLLISGMV
IIYSNDYMSEDKLKIYFCYGVLMFIGSMLIMIVSPNLMMILVGWDGLGLVSYVLVIFYQN
YNSNSAGMMTVLSNRIGDVMILLSLVYMLNFGGFMMIFVGMTKSAQIPFSAWLPSAMAAP
TPVSALVHSSTLVTAGVYLLIRLSLLFQIEMFSFLLYVSLATSLMAGVSAILETDLKKII
ALSTLSQLGLMMTVLSLGQEDLAFFHLLTHAVFKAMLFLCAGFMIHSSLGIQDVRFFGGF
SNVSPMVSVSFSIANMSLFGVPFLSGFYSKDFILEKIYEKNCNFFVILVMIVATICTCVY
SLRVMYMEAPIFFMGLMVLVFGDSSWVEEVGPQG
>ipacificus_male
WGYYLLINSFLFFLYFVYMIYMYEVIVVEIFLSFNVKVYFLLDWISLSFMFVVMFISAMV
IIYSHEYMDGESEKIYFCYMVLLFVFSMLLLIVSPNMMMIILGWDGLGLVSYCLVIFYQS
NNSFNSGMITVLMNRVGDVTLMMSVIFLLNYGGVFIMISGMTKSAQIPFSAWLPAAMAAP
TPVSSLVHSSTLVTAGIYLLIRFSILFEMKFYSIMMILSSMTMFMAGVGANLEMDLKKII
AFSTLSQLGMIMLILSLGKMELAFFHLLMHALFKSMLFLCAGLVIHTFSGVQDIRYLGGF
FSFSPVISGCMGLASLSLFGFPFVGGFYSKDLILEFIYMNMNNILIVMIVVASTSLTMIY
CMRMMYMMFPIYFLSIMVIIFGDWKWSEEMGPGG
>ipacificus_WA173
WGFFLLINSMIMFIFFLYLIYYFKMILVEFILSLDVKVYFLMDWVSVSFMSVVLLISSMV
IIYSDSYMEMDKDKDFFCWMVLLFVFSMLLLIASPNMIMIMLGWDGLGLVSYCLVIYYQS
INSYNSGMITVLSNRVGDVTILMSVIFLINYGGVFILISGMTKSAQIPFSAWLPAAMAAP
TPVSSLVHSSTLVTAGIYLLIRFNVLFEFKFYSIMMVIASMTLFMAGVGANLEMDFKKII
AFSTLSQLGLIMLILSVGKVEFAFFHLLMHALFKSMLFLCAGLVIHNMMGIQDIRYLGSF
FSFSPVISGCMGLASLSLFGFPFVGGFYSKDLILEYIYMNSDNLIIVLMIIISTSLTMMY
CMRMLYMVIPIYFLSIMVILSGDWHWLEEIGPGG
>amaculatum_1
WGTFLLLVSFIFVILYFYTFSLSNTIVMEYFMNIDFKFYFLFDWMSTMFSAVVTMISGLV
IIYSNSYMKNELNKNSFCLVVLLFVLSMLFLILMPNIFMIILGWDGLGLVSYCLVIYYQS
VNSYNSGMMTIISNRVGDVMIILAMIFFINFGGILILIAGLTKSAQIPFSAWLPAAMAAP
TPVSALVHSSTLVTAGVYLLMRFNFLFMNSFYSILLKISLLTLMMSGINAFFECDMKKII
AFSTLSQLSMMMISLSIGMMEVAFFHLILHAIFKSMLFLCAGLVIHYLNGIQDIRMLGNF
FNFSPMISSCMLISILSLIGFPFIGGFYSKDMIVEFFFFKMNNCMLLIFFLTGIMFTFLY
CYRMIYMNFSIFILCLLMIVIGDWTWMETLGPKN
>aperopteryx_2
WGLMLVILSCCFLFFGLLNLINYKVVLLEYFFNFEMKFYFLFDWMSMLFISVVLLISGMV
LFYSNDYMGNESYKNFFLYSVLMFVGSMILVILSPNLFMILMGWDGLGFTSYCLVIFYQN
YKSNVAGMVTMMSNRVGDIMILLSLVMLLNFGGYMLLIAGMTKSAQIPFSAWLPAAMAAP
TPVSSLVHSSTLVTAGVYFLIRLNLLMGMFEYSFLLFFSLLTMMMAGVGAAMEVDLKKII
ALSTLSQLGLMMVILSMGKIELSFFHLLAHAVFKAMLFLCVGVMIHKSLGDQDIRYMGSF
YLMSPLVSMSFSLANLSLFGMPFLSGFYSKDVILEYIYMHEKSMLVLIVVIISTIFTVIY
SLRVMYMEVPIFIMGGFVLFFGDNGWMEEIGPQG
>oerraticus_1
WGLMLVFMSFLWAGLGFSFLLDFKVVLVEYFLNYEIKMFMLFDWMSLIFVGVVMFISGMV
ILYSYDYMYMEPTSNYFCYGVLLFVASMVMMIISPNMIMILIGWDGLGLISYCLVIYYQN
SKSDSAGMITVLSNRVGDVMILLSMVMLLQFGGLMILIAGLTSSAQIPFSAWLPAAMAAP
TPVSSLVHSSTLVTAGVYLLIRFNLLFLIDFYSFLLFLALMTMLMSGLGAIVEMDLKKII
ALSTLSQLGLMMLILAMGAWDMSFFHLLTHAMFKAMLFLCAGCMIHMSLGNQDIRYMGVF
YSTKPLVSFLFGLANMALFGLPFLSGFFSKDMILEYIYKMEGNFIIIMLVIFSTICTCVY
SFRVMYMEGPVVLMGALVVFMGDNSWLEEVGPQG
>olagophilus_4
WGLLLLLLSFLFFFFGLLSLFYMNVVLLEYIFGVEVKFFMLFDWMSLLFLFVVMFISSMV
MVYSDGYMEGDYCKEYFLYGVLLFVGSMVLMVVSPNLLMILLGWDGLGLVSYCLVIYYQN
EKSDSAGMMTVLSNRVGDVMILLSMVMLFNFGGFFLIVAGMTKSAQIPFSAWLPAAMAAP
TPVSSLVHSSTLVTAGVYLLIRLSFLFQIKIYSFLLYFSMLTMIMSGIGAMLEMDLKRVI
ALSTLSQLGLMMMILSIGVIDLSFFHLLTHAIFKAMLFLCAGVMIHNSLGSQDLRMMGAF
FRTNPMISGAFGLASLSLFGFPFLSGFYSKDLILEYVYVCEESMMVLGLIIIATIFTCLY
SLRLMYMGVPILIMGVVVVYFGDLGWLEEIGPQG
>amixtum_1
WSMFLMIMGLLFGFMFLVNFYLNNIIIIEYILNLDLKFYFLFDWVSSLFSMVVMIISGLV
IMYSNSYMNADKNKNSFCMIVLLFVFSMILLIMMPNMFTIILGWDGLGLVSYCLVIYYQS
INSYNSGMMTIISNRVGDVMIILSMIFFVSFGGILILTAGLTKSAQVPFSAWLPAAMAAP
TPVSSLVHSSTLVTAGVYILMRFSYLFEVKIFSILIKVAVITMLMSGMNAFFESDFKKII
AFSTLSQLSMMMVILSLGMMEMAFFHLLMHAMFKSMLFLCAGFVIHTFYGIQDVRMLGNF
FKFSPLISSCMMISFLSLMGFPFIGGFYSKDLIVEFFFFKLKNTLLIILFILGIMFTLLY
CIRLIYMIFPIMMLCFLVMISGDWTWMENLGPKM
>oerraticus_2
WGLMLVFMSFLWAGLGFSFLLDFKVVLVEYFLNYEIKMFMLFDWMSLIFVGVVMFISGMV
ILYSYDYMYMEPTSNYFCYGVLLFVASMVMMIISPNMIMILIGWDGLGLISYCLVIYYQN
SKSDSAGMITVLSNRVGDVMILLSMVMLLQFGGLMILIAGLTSSAQIPFSAWLPAAMAAP
TPVSSLVHSSTLVTAGVYLLIRFNLLFLIDFYSFLLFLALMTMLMSGLGAIVEMDLKKII
ALSTLSQLGLMMLILAMGAWDMSFFHLLTHAMFKAMLFLCAGCMIHMSLGNQDIRYMGVF
YSTKPLVSFLFGLANMALFGLPFLSGFFSKDMILEYIYKMEGNFIIIMLVIFSTICTCVY
SFRVMYMEGPVVLMGALVVFMGDNSWLEEVGPQG
>olagophilus_8
WGLLLLLLSFLFFFFGLLSLFYMNVVLLEYIFGVEVKFFMLFDWMSLLFLFVVMFISSMV
MVYSDGYMEGDYCKEYFLYGVLLFVGSMVLMVVSPNLLMILLGWDGLGLVSYCLVIYYQN
EKSDSAGMMTVLSNRVGDVMILLSMVMLFNFGGFFLIVAGMTKSAQIPFSAWLPAAMAAP
TPVSSLVHSSTLVTAGVYLLIRLSFLFQIKIYSFLLYFSMLTMIMSGIGAMLEMDLKRVI
ALSTLSQLGLMMMILSIGVIDLSFFHLLTHAIFKAMLFLCAGVMIHNSLGSQDLRMMGAF
FRTNPMISGAFGLASLSLFGFPFLSGFYSKDLILEYVYVCEESMMVLGLIIIATIFTCLY
SLRLMYMGVPILIMGVVVVYFGDLGWLEEIGPQG
>aatacamensis_23
WGMILILSSLFFFGGGLICLISYSIFMLEYYASFDLKLYFVFDWMSMMFVSVVLFISGMV
VIYSNDYMKGEKYQIYFLYGVLLFVGSMIMMIVSPNLFMILLGWDGLGFVSYCLVIFYQN
YKSDVAGMITVLSNRVGDVMLLLCFVFLLNFGGYMLLIAGMTSSAQIPFSAWLPAAMAAP
TPVSSLVHSSTLVTAGVYLLIRLDLLMNIKEYSFLLFFSVLTMMMAGLGAMVETDLKSII
ALSTLSQLGLMMMILSLGKIDLSFFHLMTHALFKAMLFLCAGFMIHSSLGSQDIRYMGNF
YMSNPLIGVAFSLANMSLFGIPFLSGFYSKDLILEFIYMSGSCLLLLMMVIISTVCTTIY
SLRVMYMEIPIFIMGILVLFFGDNGWMEEVGPQG
>dalbipictus_1
WGSMLLIFSLFYMLVFLTVFYYNSFVILEYMINLDYKLYFVMDWMSTFFSCVVLLISSMV
LFYSHSYMMGEKQKNSFCWMVLAFVLSMILLIMMPNAFMLILGWDGLGLVSYLLVIFYQS
TNSYNSGMMTIISNRFGDVMMIMMVIFLLNFGGMFVVIAGLTKSAQIPFSAWLPAAMAAP
TPVSSLVHSSTLVTAGVYLLIRFEFMFEFTILSFLLKISLMTMLMAGINAFCENDLKKII
AFSTLSQLSMMMVILSMSLTNLAFLHLIIHAIFKSMLFLGAGYVIHNMMGKQDIRMLSDF
FFYSPLTMSCMLIASYSLMGIPFIGGFYSKDLILEFFFFNNINLINFLLFIMGILFTFLY
NMRMIYMAFPIFILTLLLLLIGDWTWVEFMGPSG
>owaterbegensis_SD2_22
WGLLLILLSLCFLFEGFIFLMRLSVVIVEYYMNFELKFFFLFDWMSMMFCSVVLFISGMV
VIYSNDYMSMEKLKIYFCYGVLLFIGSMLLMIMSPNLMMILLGWDGLGLVSYVLVIFYQN
YNSNSAGMMTVMSNRVGDVMILLSMVYVLNFGGVMMIFVGMTKSAQIPFSAWLPAAMAAP
TPVSALVHSSTLVTAGVYLLIRLKLIFQIEMFSFLLYISLGTALMAGLGAILETDLKKII
ALSTLSQLGLMMIILSLGQEDLAFFHLLTHAVFKAMLFLCAGFMIHSSLGVQDIRFFGGF
MNVSPMISVSFSVANMSLFGVPFLSGFYSKDLILESMYEMNCNYFVILVMVVATVCTCIY
SLRVMYMEIPIFFMGLMVLVFGDSGWVEEFGPQG
>rmicroplus_KP143546
WTLMLLMFSMFFLVCLLFLLYNNSFIIIEYSLSHEFKFYILLDWMSCMFSFIVLLISSMV
LWYSFSYMMLDKNKMSFCWMVLFFILSMLLLILMPNMCMLILGWDGLGLVSYCLVIYYQS
VNSYNSGMMTIISNRVGDVMIIMMIIFAINFNGLLIIIAAMTKSAQIPFSAWLPAAMAAP
TPVSALVHSSTLVTAGVYLLIRFNLLFNYSIFSFLLKISLMTMVMAGINAFFENDLKKII
AFSTLSQLSIMMLTLALGLTSLSFFHLIVHAIFKSMLFLCAGFIIHNLMGNQDIRFLSNF
FKFSPTILSCMIIGMLSLMGFPFIGGFYSKDIIMEFFFFKSQNMIEMILFIIGILFTFLY
NMRLSYMKYPILILSMKLIMMSDWSWMEMMGPLG
>rmicroplus_KY457541
WTLMLLMFSMFFLVCLLFLLYNNSFIIIEYSLSHEFKFYILLDWMSCMFSFIVLLISSMV
LWYSFSYMMLDKNKMSFCWMVLFFILSMLLLILMPNMCMLILGWDGLGLVSYCLVIYYQS
VNSYNSGMMTIISNRVGDVMIIMMIIFAINFNGLLIIIAAMTKSAQIPFSAWLPAAMAAP
TPVSALVHSSTLVTAGVYLLIRFNLLFNYSVFSFLLKISLMTMVMAGINAFFENDLKKII
AFSTLSQLSIMMLTLALGLTSLSFFHLIVHAIFKSMLFLCAGFIIHNLMGNQDIRFLSNF
FKFSPTILSCMIIGMLSLMGFPFIGGFYSKDIIMEFFFFKSQNMIEMILFIIGILFTFLY
NMRLSYMKYPILILSMKLIMMSDWSWMEMMGPLG
>abituberculata_AY457170
ISFILFLLSMSMMMLGSMFLFLSMEYYMEWNLSMKISFSLMMDYYSLYFSSIVMLISSAV
FLFSKSYMSSEIFIRRFVLLLILFIMSMIMLVFSGNLVTVLLGWDGLGLVSFLLVIYYQN
KSSLSGGLLTLLTNRIGDIALIMSLSLMMFWGIILVFLSAMTKSAQMPFSAWLPAAMAAP
TPVSSLVHSSTLVTAGVYLLIRFDSIPYMNNM-ILLYLALMTMVMSGISANMEYDMKKII
ALSTLSQLSVMFLAIAINMKFLAYFHMMTHALFKALMFLSAGSIMHGFFGNQDMRYKGSM
-QFSPFICLSMNLSMLSLMGMPFLAGFYSKDLILENFFMNDINLLMMIILVISTGLTVMY
SMRMSYIFMSLGMLMTTCLFSGDMGWGEYYGGQG
>enicholsi_KM999989
VSLVLMFLAITLSALGFMAGILENFYILDYNIFYEFKLYFYFDYIANLFLLVVSLISMAT
FLYSKSYMDSDKNRNKFVVLTFLFVMSMFMVVISMNMYIILVGWDCLGVVSYFLVIHYYS
DNSDYSGIVTLMTNRLGDVAMIFCLYLFIFYNMIFLFMCAFTKSAQYPFSVWLPLAMAAP
TPISALVHSSTLVTAGVYLFIRFEFMFSFQWFMSLLILIGLTMMVASLGALFDLDIKKIV
AYSTLSQLGLMMMSVVMGDSYLSFFHILTHALFKALLFFCSGIFIHSCFDNRDIRIVLVM
IEINMLVVVVFFICSLSLAGFPFLSGFYSKDLILEYVYLNNFNLFYVLLLIINTLITGIY
SFRLIYISNSMFYLFLGVLFLESFYMLESVIFTN
>srarior_NC_013474
WGLIIFSLSLVFQFMGIKFMVNNISILVE-GMGLDLSIYFYFDWMSLLFIGVVLFISSMV
LFYSCEYMSDDPFYERFVYLVLLFVFSMVLMVMSPHMILILLGWDGLGLVSYCLVIHYLN
ENSASAGMLTVLTNRIGDVGMLMGVVFMGSCSGLCLMLGAVTKSAQMPFSAWLPAAMAAP
TPVSSLVHSSTLVTAGVYLMIRLSVFFQGGIFSVLLYMGMVTMFMAGLAANFESDLKKII
ALSTLSQLGVMMVSVSVGYSDLAFFHLITHALFKAMLFLSAGVIIHSSMGIQDLRLMGLM
GNLSPFISFMMVLASLALSGFPFLSGFYSKDLILEMLYLLNVNIYIFILLIMATMFTVTY
SLRLFYYLFPIYVMSFMVILFGDQNWMEALSGMG
>nnamaqua_HVP1
FFFVFFIMSMLGMLMGFYLFMIMKVMIISYIFGIEFNLIFFIDWMSMFFIFIVCFISSMI
FMYSKEYMANDVMKNYFIVLLVMFVISMMLVIMGMDMIMILLGWDGLGLVSYLLVIFYSN
EKSYNAGMITIMSNRIGDIALLLSVVFFFHYGIMLIIIASLTKSAQIPFSAWLPAAMLAP
TPVSALVHSSTLVTAGIYMMIRFNNFFLNNGLSFLLIISLMTLLLSGVGAMLEIDLKKII
ALSTLSQLALMMVILSFGKMNIAFFHLLTHALFKAMLFMCAGALIHYNFCIQDIRLMSSM
FKF-PLINYFLILSSFSLIGFPFLSGFYSKDLIMEFIYAYCNNMVILVLMILCVISSFFY
SVRLLYMEISIMMLGMMVLFFGDYNFLENFGSKG
>obrumpti_L2
WGGFLLFLSFLVFVLSLLFLKLMAVFLCEYILNLEFKIFFLFDWMSLLFLSVVLFISGMV
IIYSEGYMKADKNKIYFLYGVLLFVTSMNLMILSPNLIMMLMGWDGLGLVSYCLVIYYQN
VGSESAGMVTVLSNRVGDVMILLSIVLLFNFGGVFMIVAGMTKSAQVPFSAWLPMAMSAP
TPVSSLVHSSTLVTAGVYLLIRFSLLFNVSMFSSLLYVSLITMLMAGVGAMFETDLKKII
AFSTLSQLGLMMMVLSVGMKDLSFFHLLCHALFKAMLFLCAGLMIHNCLGSQDIRFMGAF
FYINPLLSGMFGLASLSLFGFPFLSGFYSKDVILEYIYMNEKSMVVLFLLILATICTGLY
SLRLLYMEIPILIMSVFVIFFGELEWSEEVGPKG
>obrumpti_ssp_KY457510
WGGFLLFLSFLVFVLSLLFLKLMAVFLCEYILNLEFKIFFLFDWMSLLFLSVVLFISGMV
IIYSEGYMKADKNKIYFLYGVLLFVTSMNLMILSPNLIMMLMGWDGLGLVSYCLVIYYQN
VGSESAGMVTVLSNRVGDVMILLSIVLLFNFGGVFMIVAGMTKSAQVPFSAWLPMAMSAP
TPVSSLVHSSTLVTAGVYLLIRFSLLFNVSMFSSLLYVSLITMLMAGVGAMFETDLKKII
AFSTLSQLGLMMMVLSVGMKDLSFFHLLCHALFKAMLFLCAGLMIHNCLGSQDIRFMGAF
FYINPLLSGMFGLASLSLFGFPFLSGFYSKDVILEYIYMNEESMVVLFLLILATICTGLY
SLRLLYMEIPILIMSVFVIFFGELEWSEEVGPKG
