# Supplementary material for: Amplification and sequencing of entire tick mitochondrial genomes for a phylogenomic analysis
Source: Sci Rep. 2022 Nov 11;12:19310. doi: 10.1038/s41598-022-23393-5 (PMC9652274; doi:10.1038/s41598-022-23393-5)
Supplement: Supplementary file 15 — Supplementary Information 15. [file 41598_2022_23393_MOESM15_ESM.txt]

(Rhipicephalus_simus_KY457542*:0.0000010034,((((((((((((((Amblyomma_hebraeum_KY457512*:0.0000010034,Amblyomma_hebraeum_KY457512:0.0000010034)100:0.0750670414,Amblyomma_marmoreum_KY457516:0.0888304846)93:0.0159047179,(Amblyomma_tholloni_KY457516*:0.0000023985,Amblyomma_tholloni_KY457516:0.0063656317)100:0.0659254820)100:0.0247193061,Amblyomma_testudinarium_LC553841:0.0959149302)99:0.0182267800,Amblyomma_geoemydae_MK814531:0.1605433341)100:0.0384544121,(Amblyomma_maculatum_MW719251:0.0062844805,Amblyomma_maculatum:0.0071052170)100:0.1619658104)68:0.0143626044,((Amblyomma americanum:0.0000010034,Amblyomma_americanum_NC_027609:0.0003694968)100:0.0923347115,((Amblyomma_cajennense_NC_020333:0.0011798215,Amblyomma_sculptum_NC_032369:0.0021016124)100:0.0383466341,Amblyomma_mixtum:0.0451197100)100:0.0684480637)100:0.0449969298)69:0.0201693598,Amblyomma_triguttatum_NC_005963:0.1734136551)100:0.0787361140,((((((((Ixodes_scapularis_2:0.0000010034,Ixodes_scapularis_3:0.0000010034)100:0.0396842062,(((Ixodes_ricinus:0.0003731186,Ixodes_ricinus_KF197132:0.0000010034)100:0.0495754335,(Ixodes_pacificus_male:0.0000010034,Ixodes_pacificus_female:0.0000010034)100:0.0394574798)82:0.0050526458,(Ixodes_nipponensis_MW013794:0.0442614667,Ixodes_persulcatus_NC_004370:0.0289181403)88:0.0069247062)90:0.0164960920)100:0.1032023954,((Ixodes_simplex_KY457532:0.0457409454,Ixodes_vespertilionis_MW411447:0.0521926937)100:0.0465633905,(Ixodes_hexagonus_NC_002010:0.0670528589,Ixodes_angustus:0.0373134849)100:0.0385887016)100:0.0347119681)98:0.0248801972,(Ixodes_rubicundus_KY457530*:0.0003462016,Ixodes_rubicundus_KY457530:0.0003962985)100:0.1501453498)100:0.0777800705,((Ixodes_holocyclus_NC_005293:0.0643840572,Ixodes_uriae_NC_006078:0.0816559121)100:0.0701561046,Ixodes_tasmani_NC_041086:0.1164082385)100:0.0857919930)100:0.0593020064,(((Nuttalliella_namaqua_KR907248:0.0003641115,Nuttalliella_namaqua_KR907248*:0.0000020942)100:0.0190050221,Nuttalliella_namaqua_NC_019663:0.0131881256)100:0.8536553345,(((((((((((((((((Alectorobius_reitcorreai_25:0.0033427945,Alectorobius_reitcorreai_2:0.0069323886)100:0.0676514991,(Alectorobius_tabajara_29B:0.0000010034,Alectorobius_tabajara_30A:0.0000010034)100:0.0841512279)92:0.0152338951,(Alectorobius_fonsecai_6:0.0000010034,Alectorobius_fonsecai_7:0.0000010034)100:0.1376082417)48:0.0045499477,(Alectorobius_mimon_2:0.0012942150,Alectorobius_mimon_3:0.0009791357)100:0.0792985832)86:0.0142893266,((((((Alectorobius_capensis_KJ133587*:0.0000010034,Alectorobius_capensis_KJ133587:0.0000010034)100:0.0014210402,Alectorobius_capensis_KJ133586:0.0042906304)100:0.0119761609,(Alectorobius_capensis_IQG:0.0068031872,(Alectorobius_capensis_NC_005291*:0.0020933792,Alectorobius_capensis_NC_005291:0.0059008600)100:0.0025317300)91:0.0042951640)100:0.0952332780,((Alectorobius_spheniscus_36:0.0065073429,Alectorobius_spheniscus_38:0.0097880053)100:0.0595551581,Alectorobius_amblus:0.0824253946)100:0.0730779553)97:0.0183808568,(((((Alectorobius_cerradoensis_1:0.0000010034,Alectorobius_cerradoensis_2:0.0003712558)100:0.0629488426,(Alectorobius_puertoricensis_1:0.0000010034,Alectorobius_puertoricensis_3:0.0000010034)100:0.0618103300)100:0.0283943988,(Alectorobius_guaporensis_1:0.0000010034,Alectorobius_guaporensis_2:0.0000010034)100:0.0625565179)100:0.0238463941,((Alectorobius_rioplatensis_1:0.0000010034,Alectorobius_rioplatensis_2:0.0000010034)100:0.0682237213,Alectorobius_atacamensis_23:0.0638084903)100:0.0128385995)100:0.0179290122,(Alectorobius_microlophi_17:0.0043673362,Alectorobius_microlophi_10:0.0038304677)100:0.0981567234)90:0.0131435356)100:0.0342414706,Antricola_mexicanus_NC_023340:0.1373752769)62:0.0171320341)45:0.0078673136,(Alectorobius_peruvianus:0.1702788973,(Alectorobius_peropteryx_1:0.0000010034,Alectorobius_peropteryx_2:0.0000010034)100:0.2009317102)85:0.0297979508)53:0.0145957696,(Reticulinasus_faini_82:0.0005090666,Reticulinasus_faini_KJ133588:0.0006046861)100:0.1626527606)66:0.0177874049,Nothoaspis_amazoniensis_NC_033900:0.1433483050)100:0.0702107725,(Ornithodoros_rudis_11:0.0058243187,Ornithodoros_rudis_2:0.0021599402)100:0.2255707584)100:0.0555633933,(((Ornithodoros_furcosus_1:0.0000010034,Ornithodoros_furcosus_2:0.0000010034)100:0.1392091922,(Ornithodoros_rostratus_NC_023372:0.1321820064,Ornithodoros_brasiliensis_NC_023373:0.1187485170)97:0.0243806972)98:0.0199044331,((((((Ornithodoros_compactus_KY457534*:0.0000010034,Ornithodoros_compactus_KJ133590:0.0018260692)6:0.0000010033,Ornithodoros_compactus_KY457534:0.0000010034)100:0.0079858778,Ornithodoros_moubata_NC_004357:0.0163300150)100:0.0099419615,(Ornithodoros_moubata_KJ133594:0.0007319303,Ornithodoros_moubata:0.0000010034)100:0.0150170001)100:0.0563313934,(Ornithodoros_porcinus_KJ133595:0.0572639317,((Ornithodoros_phacochoerus_KJ133596:0.0000010034,Ornithodoros_phacochoreus:0.0000010034)100:0.0303758229,(Ornithodoros_waterbergensis_KR907251:0.0000010034,Ornithodoros_waterbergensis_KR907251*:0.0000010034)100:0.0399652727)100:0.0169493125)99:0.0264722673)100:0.0766572020,((((Ornithodoros_noorsveldensis:0.0000010034,Ornithodoros_noorsveldensis_KJ133601:0.0000010034)100:0.0339052851,Ornithodoros_kalahariensis_KJ133598:0.0306045331)100:0.0338904931,Ornithodoros_pavimentosus_KJ133599:0.0574023521)100:0.0217190470,Ornithodoros_savignyi_KJ133604:0.1099635328)100:0.0383509355)100:0.1492647194)94:0.0188352598)99:0.0174354466,(((((Ornithodoros_turicata_Ocala:0.0060129935,(Ornithodoros_turicata_Travis:0.0007452404,(Ornithodoros_turicata_KAN_MF818021*:0.0000010034,Ornithodoros_turicata_KAN_MF818021:0.0000010034)100:0.0007452537)100:0.0003712523)66:0.0009011559,Ornithodoros_turicata_NM:0.0002229378)100:0.0315297086,(Ornithodoros_parkeri_MF818029:0.0041120697,Ornithodoros_turicata_FLO_MG593161:0.0022674899)100:0.0343482760)100:0.1002085776,Ornithodoros_coriaceus_MG593161:0.1666821300)99:0.0213044109,(Ornithodoros_hermsi_MF818032:0.0024780045,Ornithodoros_hermsi_SIS:0.0008665846)100:0.1843543418)100:0.0199125938)99:0.0275326324,(((Ornithodoros_tartakovskyi_1:0.0000010034,Ornithodoros_tartakovskyi_2:0.0000010034)100:0.0416365299,((Ornithodoros_verrucosus_1:0.0000010034,Ornithodoros_verrucosus_2:0.0000010034)100:0.0466366113,Ornithodoros_tholozani_MF818023:0.0500725820)98:0.0179909028)100:0.1437977637,((Ornithodoros_costalis_KJ133591:0.0121879571,(Ornithodoros_erraticus_1:0.0000010034,Ornithodoros_erraticus_2:0.0003693598)100:0.0085016838)100:0.0272770911,Ornithodoros_sonrai_MF818026:0.0379082907)100:0.1586243184)100:0.0546515895)93:0.0195321391,((Ornithodoros_zumpti:0.0003803670,Ornithodoros_zumpti_KR907254:0.0003665707)100:0.0043733444,Ornithodoros_zumpti_KR907257:0.0028005933)100:0.2589742821)58:0.0142304143,((Otobius_megnini_KF133592*:0.0000010034,Otobius_megnini_KF133592:0.0003777785)100:0.2595569642,(Carios_vespertilionis_MT680027:0.0199938746,Carios_vespertilionis_MT762370:0.0208209100)100:0.2082697280)61:0.0204249666)87:0.0243505081,((Chiropterargas_boueti_KR907232:0.1649486125,Chiropterargas_boueti_KR907236:0.1835690275)100:0.1856646447,Chiropterargas_confusus_KY457514:0.3447188002)100:0.2536305793)98:0.0487322651,((((((Argas_ricei:0.0067494001,Argas_sp._SA:0.0009686168)100:0.0497633857,(Argas_persicus_KJ133581:0.0013693246,Argas_persicus_35:0.0035698771)100:0.0659296780)100:0.0203899144,(Argas_walkerae_KJ133584:0.0532935295,Argas_miniatus_NC_023371:0.0722382361)95:0.0138760210)100:0.0897004068,Argas_lagenoplastis_NC_023369:0.1623121437)99:0.0306115255,(Argas_sp._SpringbokSA-QMS95171 KC769588:0.0409541655,(Argas_africolumbae_NC_019642:0.0000010034,Argas_africolumbae_NC_019642*:0.0000010034)100:0.0485275223)100:0.1325233345)100:0.0587122993,(((Navis_striatus_KJ133583:0.1206744530,Proknekalia_peringueyi_KY457518:0.0840889566)100:0.0936431644,Secretargas_transgariepinus_KY457523:0.1752835031)90:0.0184192660,((Ogadenus_brumpti_KR907229:0.1407781048,((Ogadenus_brumpti_ssp._1_BJM-2017_KY457511:0.0000010034,(Ogadenus_brumpti_ssp._1_BJM-2017_KY457511*:0.0000010034,Ogadenus_brumpti_ssp._1_BJM-2017_KY457510:0.0003805348)93:0.0003807296)23:0.0000010033,Ogadenus_brumpti_ssp._1_BJM-2017_KY457510*:0.0000010034)100:0.1451936991)100:0.0792838033,(Otobius_lagophilus_8:0.0000010034,Otobius_lagophilus_N1:0.0000010034,Otobius_lagophilus_4:0.0000010034)100:0.1637342562)85:0.0200570647)100:0.0298120964)100:0.0750370280)100:0.0804326819,(((((Phytoseiulus_persimilis_GQ222414:0.1567453551,Euseius_nicholsi_KM999989:0.3638479284)100:0.9493054742,Varroa_destructor_NC_004454:0.6205211234)100:0.2076036776,Stylochyrus_rarior_NC_013474:0.5495285897)100:0.1196559952,(Limulus_polyphemus_NC_003057:0.3460523468,Achelia_bituberculata_AY457170:0.7704748569)100:0.2160565765)100:0.0525090409,Allothyrus_sp._LamingtonNP-QMS95173_KC769586:0.2811328567)100:0.0917001655)99:0.0589012619)100:0.1086668542)100:0.2420304592,Robertsicus_elaphensis_NC_005292:0.2957601264)100:0.0512780156,((((Haemaphysalis_longicornis:0.0066753879,Haemaphysalis_longicornis_MG450553:0.0022301441)100:0.0722639035,(Haemaphysalis_flava_NC_005292:0.0461257598,(Haemaphysalis_formosensis_NC_020334:0.0244613986,Haemaphysalis_concinna_NC_034785:0.0498231788)100:0.0277233092)100:0.0198441949)100:0.0964843026,(Archaeocroton_sphenodonti_NC_017745:0.1652361758,Haemaphysalis_inermis_NC_020335:0.0974134580)99:0.0303499327)89:0.0186815236,Bothriocroton_concolor_NC_017756:0.1808347288)94:0.0219013819)100:0.0276822461)100:0.1148146445,((((Dermacentor_albipictus_1:0.0000010034,Dermacentor_albipictus_2:0.0000010034)100:0.0135475784,Dermacentor_nitens_NC_023349:0.0278008260)100:0.0312240623,Dermacentor_variabilis:0.0288020267)100:0.0789347233,(Dermacentor_rhinocerinus_KY457527:0.0986385820,(Dermacentor_marginatus_MK905212:0.0180029244,(Dermacentor_silvarum_NC_026552:0.0202385689,Dermacentor_nuttalli_NC_028528:0.0132182635)100:0.0284135604)100:0.0670402731)94:0.0151349314)100:0.0543021555)99:0.0250800603,Rhipicentor_nuttalli_MF818020:0.1560712791)95:0.0248143719,((Hyalomma_marginatum:0.0077417749,Hyalomma_rufipes_KY457528:0.0065978354)100:0.0228241791,Hyalomma_truncatum_KY457529:0.0260997568)100:0.1606734076)100:0.0732928230,(((((Rhipicephalus_annulatus:0.0152008765,(((Rhipicephalus_microplus:0.0003659690,Rhipicephalus_microplus_KP143546:0.0000010034)100:0.0007854468,Rhipicephalus_microplus_KY457541:0.0003137773)100:0.0075749216,Rhipicephalus_australis_NC023348:0.0126459557)100:0.0074367334)100:0.0583136371,(Rhipicephalus_decoloratus_KY457525:0.0422848985,Rhipicephalus_geigyi_NC_023350:0.0377194933)100:0.0241663893)100:0.0226571210,(Rhipicephalus_evertsi:0.0000010034,Rhipicephalus_evertsi_KY457537:0.0000010034)100:0.0420088180)100:0.0421101609,(Rhipicephalus_maculatus_KY457539*:0.0000010034,Rhipicephalus_maculatus_KY457539:0.0000010034)100:0.0538590796)100:0.0211943698,((Rhipicephalus_zambeziensis_KY457543*:0.0000010034,Rhipicephalus_zambeziensis_KY457543:0.0003636075)100:0.0122194744,Rhipicephalus_appendiculatus_KY457535:0.0165533265)100:0.0460422081)100:0.0097275511)100:0.0330772421,((Rhipicephalus_sanguineus:0.0005065653,Rhipicephalus_sanguineus_NC_002074:0.0069240775)100:0.0260312727,Rhipicephalus_turanicus_NC_035946:0.0273938315)100:0.0200733165)100:0.0431323019,Rhipicephalus_simus_KY457542:0.0000010034);
