# Supplementary material for: Amplification and sequencing of entire tick mitochondrial genomes for a phylogenomic analysis
Source: Sci Rep. 2022 Nov 11;12:19310. doi: 10.1038/s41598-022-23393-5 (PMC9652274; doi:10.1038/s41598-022-23393-5)
Supplement: Supplementary file 16 — Supplementary Information 16. [file 41598_2022_23393_MOESM16_ESM.xlsx]

## Sheet: Table S1
Table S1. Primer Sequences
Target	Oligo Sequence (5'-3')	Annealing Temperature (°C)
Group A cox1F (primer set 1; P1)	TATGATGWGCTCATACAATAAATCC	53
Group A cox1R	TATTTACWGTWGGAATAGATGTWGAY
Group A 16sF (primer set 2; P2)	CATATAGATAAAATAGWTTGCGACC	58
Group A 16sR	AACTATCCAAAATWATWACGCTGTTATCC
Group B cox1F (primer set 1; P1)	GARWATATTCATCGCGGTAA	58
Group B cox1R	TCTACWAATCATAAAGACATTGGAAC
Group B 16sF (primer set 2; P2)	GAGAATCAGGTTGGWTTCTATC	58
Group B 16sR	ATCGGTCTAAACTCAGATCATGTA
Alectorobius amblus ssP1R	TATTTACAGTGGGTATGGATGTTGAT	58*
Alectorobius atacamensis ssP1F	TATGATGAGCTCATACAATAAAGCC	58
Alectorobius atacamensis ssP1R	TATTCACAGTAGGAATAGATGTAGAT
Alectorobius fonsecai ssP1F	TATGATGGGCTCAAACGATAAAACC	58†
Alectorobius mimon ssP1F	TATGRTGTGCTCATACAATGAAGC	58
Alectorobius mimon ssP1R	TATTCACAGTGGGCATAGATGTAGAT
Alectorobius peropteryx ssP1F	TATGGTGTGCTCATACGATGAAGC	58
Alectorobius peropteryx ssP1R	TATTTACAGTAGGAATAGACGTTGATAC
Amblyomma maculatum ssP1F	GAATAAAATCATCGCGGTAA	58
Amblyomma maculatum ssP1R	TCTACCAATCATAAAGACATTGG
Argas africolumbae ssP1F	TATGGTGAGCYCAYACGATGA	58
Argas africolumbae ssP1R	TATTTACAGTAGGTATAGATGTAGAC
Chiropterargas boueti ssP1F	TATGGTGTGCTCATACAATAAATCC	58
Chiropterargas boueti ssP1R	TATTCACAGTAGGAATAGATGTAGAT
Chiropterargas boueti ssP2F	CATATTGATATGATAGTTTGCGACC	58
Chiropterargas boueti ssP2R	AACTATCCAAAATAATTACGCTGTTAACC
Ixodes angustus ssP1F	TGTGGTGTGCTCAGACAATAA	58
Ixodes angustus ssP1R	TATTCACTGTAGGTATAGATATCGAT
Ixodes pacificus ssP1R	TGTTCACTGTTGGTATAGACATCG	58*
Nuttalliella namaqua ssP1F	TATGATGAGCTCAAACAATAAATCC	53
Nuttalliella namaqua ssP1R	TATTTACAATTGGRATRGATATTGAT
Ornithodoros erraticus ssP2F	CTAATAGATAAAGTGGTTTGCGACC	58
Ornithodoros erraticus ssP2R	ATCTATCCAAARTWATTACGCTGTTATCC
Ornithodoros moubata ssP1F	TATGGTGTGCTCATACAATGAAACC	58†
Ornithodoros phacochoerus ssP1R	TATTTACTGTTGGAATAGACGTAGAT	58*
Ornithodoros waterbergensis ssP1F	TATGATGCGCTCACACGATAAAACC	58
Ornithodoros waterbergensis ssP1R	TATTCACTGTTGGAATAGATGTAGAC
Ornithodoros zumpti ssP1R	TATTTACAGTAGGTATGGACGTCGAC	58*
Proknekalia peringueyi ssP2F	CTTATAGATAAAATTGATTGCGACC	58
Proknekalia peringueyi ssP2R	AACTATCCAAAATTATTACGCTGTTATCC
Secretargas transgariepinus ssP2R	AACTATCCGAAATTATAACGCTGTTATC	58‡
Amblyomma tholloni 16s verification primer forward	CTACAGCAATTTAATAATATTCATTGAGC	58.5
Amblyomma tholloni 16s verification primer reverse	GAAAGTTTTAATTGAAATTAATAACTAAGG
Amblyomma tholloni trnF_nd5 verification primer forward	GAAATTTAAAGGGTTATCTTGATAGG	58
Amblyomma tholloni trnF_nd5 verification primer reverse	GGTGTATGATAATTTCAATTTTATCTC
Ogadenus brumpti nd2 verification primer forward	CTTACTTCTTCCATTATTATAGCC	54.5
Ogadenus brumpti nd2 verification primer reverse	CTAATGATAAAAGAATAATAATAAGTG
Ogadenus brumpti cox1 verification primer forward	CTTCAAAGTATAAATTACATATTAGTAAGTC	58
Ogadenus brumpti cox1 verification primer reverse	CAGGTAAAATTAAAATATATACTTCAGG
Rhipicephalus zambeziensis 16s verification primer forward	ATTCGTAGGGTCTTCTTGTC	58
Rhipicephalus zambeziensis 16s verification primer reverse	GTGAAATTCTATTCAAAAATTGTG
*= used with the Group A cox1F primer
†= used with the Group A cox1R primer
‡= used with the Group A 16sF primer

## Sheet: Table S2
Table S2. Mitogenome PCR Results
Group	Sample	Sample Identifier	P1 Amplification	P2 Amplification
A	Alectorobius amblus*	44	-	+
A	Alectorobius atacamensis*	23	+	+
A	Alectorobius capensis	45	+	+
A	Alectorobius capensis	42	-	-
A	Alectorobius capensis	1	+	+
A	Alectorobius capensis Bird Island	30	-	-
A	Alectorobius capensis St. Croix	29	+	+
A	Alectorobius cavernicolous*	4	-	-
A	Alectorobius cavernicolous*	5	-	-
A	Alectorobius cavernicolous*	1	+	-
A	Alectorobius cavernicolous*	2	-	-
A	Alectorobius cerradoensis*	2	+	+
A	Alectorobius cerradoensis*	1	+	+
A	Alectorobius fonsecai*	7	-	+
A	Alectorobius fonsecai*	6	-	+
A	Alectorobius guaporensis*	2	+	+
A	Alectorobius guaporensis*	1	+	+
A	Alectorobius hasei*	37	-	-
A	Alectorobius hasei*	12	-	-
A	Alectorobius hasei*	2	-	-
A	Alectorobius lahillei*	21	-	-
A	Alectorobius microlophi*	10	+	+
A	Alectorobius microlophi*	13	-	-
A	Alectorobius microlophi*	17	+	+
A	Alectorobius mimon*	2	-	+
A	Alectorobius mimon*	3	-	+
A	Alectorobius mimon*	1	-	+
A	Alectorobius octodontus*	19	-	-
A	Alectorobius octodontus*	22	-	-
A	Alectorobius octodontus*	27	-	-
A	Alectorobius peropteryx*	2	-	+
A	Alectorobius peropteryx*	1	-	+
A	Alectorobius peruvianus*	14	-	-
A	Alectorobius peruvianus*	solo	+	+
A	Alectorobius puertoricensis*	1	+	+
A	Alectorobius puertoricensis*	3	+	+
A	Alectorobius rietcorreai*	2	+	+
A	Alectorobius rietcorreai*	25	+	+
A	Alectorobius rioplatensis*	1	+	+
A	Alectorobius rioplatensis*	2	+	+
A	Alectorobius saraivai*	28	-	-
A	Alectorobius saraivai*	29	-	+
A	Alectorobius spheniscus*	18	-	+
A	Alectorobius spheniscus*	24	-	+
A	Alectorobius spheniscus*	36	-	+
A	Alectorobius spheniscus*	38	-	+
A	Alectorobius tabajara*	29B	+	+
A	Alectorobius tabajara*	30A	+	+
A	Alectorobius tabajara*	30B	+	+
A	Argas africolumbae JM2	33	-	+
A	Argas cucumerinus*	30	-	-
A	Argas cucumerinus*	32	-	-
A	Argas cucumerinus*	41	weak	weak
A	Argas cucumerinus*	31	-	-
A	Argas cucumerinus*	43	-	-
A	Argas cucumerinus*	42	-	-
A	Argas eboris (Museum)*	106	-	-
A	Argas persicus	34	-	-
A	Argas persicus	35	+	+
A	Argas persicus	33	weak	-
A	Argas persicus Kenya	104	-	-
A	Argas ricei*	female	-	weak
A	Argas ricei*	male	+	+
A	Argas sp. San Antonio	nymph	weak	+
A	Argas walkerae	37	-	-
A	Argas walkerae 1	83	-	-
A	Argas walkerae 2#2	113	-	-
A	Chiropterargas boueti (Museum)	110	-	-
A	Chiropterargas boueti AG2	26	-	-
A	Chiropterargas boueti BP1	20	-	+
A	Ixodes angustus WA16-173*	WA16-173	-	+
A	Ixodes angustus WA16-187*	WA16-187	-	weak
A	Ixodes pacificus*	female	-	+
A	Ixodes pacificus*	male	-	+
A	Ixodes ricinus	2	weak	+
A	Ixodes ricinus	3	+	+
A	Ixodes ricinus	1	-	+
A	Ixodes rubicundus	7	weak	+
A	Ixodes scapularis	2	+	+
A	Ixodes scapularis	3	+	+
A	Ixodes simplex Bakwena1	53	-	-
A	Ixodes simplex Bakwena2	54	-	-
A	Navis striatus P1	36	-	-
A	Navis striatus U2	12	+	-
A	Nuttalliella namaqua HVP	19	-	+
A	Nuttalliella namaqua Krymekaar	34	-	-
A	Ogadenus brumpti L1	17	+	+
A	Ogadenus brumpti L2	18	+	+
A	Ornithodoros compactus K2	9	+	+
A	Ornithodoros costalis	40	-	-
A	Ornithodoros erraticus*	1	+	-
A	Ornithodoros erraticus*	2	+	-
A	Ornithodoros furcosus*	1	+	-
A	Ornithodoros furcosus*	2	+	+
A	Ornithodoros hermsi	3	+	+
A	Ornithodoros kalaharensis UP	94	-	+
A	Ornithodoros kalahariensis	35	-	-
A	Ornithodoros Morocco*	89	-	-
A	Ornithodoros moubata	female1	+	+
A	Ornithodoros moubata (Museum)	108	-	-
A	Ornithodoros moubata PMO1	70	-	+
A	Ornithodoros noorsveldensis	111	+	+
A	Ornithodoros pavimentosus	41	-	weak
A	Ornithodoros phacochoerus Pafuri3	78	weak	+
A	Ornithodoros porcinus Kenya	39	-	-
A	Ornithodoros rudis*	11	+	+
A	Ornithodoros rudis*	2	+	+
A	Ornithodoros savignyi (Museum)	109	-	-
A	Ornithodoros savignyi Sudan 5	127	-	-
A	Ornithodoros savignyi Sudan1	64	weak	-
A	Ornithodoros sp.*	1	weak	-
A	Ornithodoros tartakovskyi *	1	+	+
A	Ornithodoros tartakovskyi*	2	+	+
A	Ornithodoros turicata KAN	5	+	+
A	Ornithodoros turicata NM	3	+	+
A	Ornithodoros turicata Ocala	2	+	+
A	Ornithodoros turicata Travis	5	+	+
A	Ornithodoros verrucosus CHICH-C*	1	+	+
A	Ornithodoros verrucosus CHICH-C*	2	+	+
A	Ornithodoros waterbergensis ASH3	121	-	-
A	Ornithodoros waterbergensis PP2	119	-	-
A	Ornithodoros waterbergensis SD2	22	-	+
A	Ornithodoros zumpti CA1	76	-	-
A	Ornithodoros zumpti CA2	75	-	+
A	Ornithodoros zumpti CAN	24	-	weak
A	Ornithodoros zumpti GS1	72	-	+
A	Ornithodoros zumpti GS2	73	-	+
A	Ornithodoros zumpti GSN	23	-	-
A	Otobius lagophilus*	4	+	+
A	Otobius lagophilus*	8	+	+
A	Otobius lagophilus*	N1	+	+
A	Otobius lagophilus*	N2	+	-
A	Otobius megnini	31	weak	+
A	Proknekalia peringueyi 1	13	weak	+
A	Reticulinasus faini 2	82	+	+
A	Secretargas transgariepinus	130	-	-
A	Secretargas transgariepinus (Museum)	105	-	-
A	Secretargas transgariepinus 1	15	-	-
A	Secretargas transgariepinus 2	16	-	-
B	Amblyomma americanum	2	weak	+
B	Amblyomma americanum	1	+	+
B	Amblyomma americanum	3	+	+
B	Amblyomma hebraeum 1	50	+	+
B	Amblyomma maculatum	3	-	+
B	Amblyomma maculatum	1	-	+
B	Amblyomma maculatum	2	-	-
B	Amblyomma mixtum*	1	+	+
B	Amblyomma tholloni 1	100	+	+
B	Dermacentor albipictus*	1	+	+
B	Dermacentor albipictus*	2	+	+
B	Dermacentor variabilis	2	+	+
B	Haemaphysalis longicornis	3	+	+
B	Hyalomma marginatum	1	+	+
B	Hyalomma truncatum 2	49	-	-
B	Rhipicephalus annulatus*	1	+	+
B	Rhipicephalus appendiculatus 2	32	+	+
B	Rhipicephalus evertsi 2	46	+	+
B	Rhipicephalus evertsi Kwanare	125	weak	+
B	Rhipicephalus maculatus 1	44	+	+
B	Rhipicephalus microplus	3	+	+
B	Rhipicephalus sanguineus	1	+	+
B	Rhipicephalus simus	52	+	+
B	Rhipicephalus zambeziensis	59	+	+
*species does not currently have a mitogenome in GenBank

## Sheet: Table S3
Table S3. Mitogenome Species-Specific PCR Results
Group	Sample	Sample Identifier	ssP1 Amplification	ssP2 Amplification
A	Alectorobius amblus	44	-	N/A
A	Alectorobius atacamensis	23	+	N/A
A	Alectorobius fonsecai	6	-	N/A
A	Alectorobius fonsecai	7	+	N/A
A	Alectorobius mimon	2	weak	N/A
A	Alectorobius mimon	3	+	N/A
A	Alectorobius peropteryx	1	+	N/A
A	Alectorobius peropteryx	2	+	N/A
A	Argas africolumbae JM2	33	-	N/A
A	Argas persicus	35	N/A	-
A	Argas persicus	114	N/A	+
A	Chiropterargas boueti AG1	25	-	-
A	Chiropterargas boueti AG2	26	+	-
A	Chiropterargas boueti BP2	28	-	-
A	Ixodes angustus	WA16-173	+	N/A
A	Ixodes angustus	WA16-187	-	N/A
A	Ixodes pacificus	female	+	N/A
A	Ixodes pacificus	male	+	N/A
A	Nuttalliella namaqua HVP	19	+	N/A
A	Nuttalliella namaqua Krymekaar	34	-	N/A
A	Ornithodoros erraticus	1	N/A	+
A	Ornithodoros erraticus	2	N/A	+
A	Ornithodoros moubata	female1	weak	N/A
A	Ornithodoros moubata PMO1	70	-	N/A
A	Ornithodoros moubata PMO2	71	weak	N/A
A	Ornithodoros phacochoerus KNP	116	-	N/A
A	Ornithodoros phacochoerus Pafuri2	79	-	N/A
A	Ornithodoros phacochoerus Pafuri3	78	-	N/A
A	Ornithodoros waterbergensis SD2	22	+	N/A
A	Ornithodoros zumpti CAN	24	-	N/A
A	Ornithodoros zumpti GS2	73	-	N/A
A	Proknekalia peringueyi 1	13	N/A	-
A	Proknekalia peringueyi 2	14	N/A	weak
A	Secretargas transgariepinus 1	15	-	-
A	Secretargas transgariepinus 2	16	-	-
B	Amblyomma maculatum	1	+	N/A
N/A = not assessed

## Sheet: Table S4
Table S4. Mitogenome Sequencing and Assembly Results
Group	Sample	Sample Identifier	Library	Number of Reads	Bases	Mean Read Length (bp)	Read N50 (bp)	Contigs	Initial Assembly Size (bp)	Final Assembly Size (bp)	Mean Depth of Coverage	NCBI BioSample
A	Alectorobius amblus*‡	44	SQK-RBK110.96-1	2818	9262834	3287	5968	1	15260	14364	630	SAMN28408701
A	Alectorobius atacamensis*	23	SQK-RBK110.96-1	3841	13121443	3416	6818	2	28847	14430	1073	SAMN28408710
A	Alectorobius atacamensis*	23	SQK-RBK110.96-2	1109	2765783	2494	5052
A	Alectorobius capensis IQG	45	SQK-RBK110.96-1	3085	11630820	3770	7115	1	14414	14417	781	SAMN28408697
A	Alectorobius capensis NPC	1	SQK-RBK110.96-1	1519	5216303	3443	6053	1	14408	14413	356	SAMN28408698
A	Alectorobius capensis St. Croix	29	SQK-RBK004	1753	4616062	2633	4098	2	16212	14415	298	SAMN28512635
A	Alectorobius cavernicolous†	1	SQK-RBK110.96-1	7	16396	2342	4043	NA	NA	NA	NA	SAMN28534442
A	Alectorobius cerradoensis	2	SQK-RBK110.96-1	1173	4150378	3538	6175	1	28823	14415	280	SAMN28408703
A	Alectorobius cerradoensis	1	SQK-RBK110.96-1	4695	16420628	3498	5710	1	28822	14415	1114	SAMN28408702
A	Alectorobius fonsecai*‡	6	SQK-RBK110.96-1	1530	5553820	3630	6585	2	15398	14708	372	SAMN28408721
A	Alectorobius fonsecai	7	SQK-RBK110.96-1	1724	5655163	3280	5864	1	28804	14404	1460	SAMN28408722
A	Alectorobius fonsecai	7	SQK-RBK110.96-2	4898	15907105	3248	5815
A	Alectorobius guaporensis	1	SQK-RBK110.96-1	2038	6521159	3200	6456	2	32680	14416	435	SAMN28408706
A	Alectorobius guaporensis	2	SQK-RBK110.96-1	1017	3381123	3325	6171	2	31625	14416	215	SAMN28408707
A	Alectorobius microlophi	10	SQK-RBK110.96-1	2690	10780360	4008	7268	1	14402	14409	735	SAMN28408712
A	Alectorobius microlophi	17	SQK-RBK110.96-1	2061	7033951	3413	7530	1	14404	14409	475	SAMN28408711
A	Alectorobius mimon	2	SQK-RBK110.96-1	982	3114480	3172	5320	1	14406	14410	219	SAMN28408717
A	Alectorobius mimon	2	SQK-RBK110.96-2	92	134691	1464	1791
A	Alectorobius mimon	3	SQK-RBK110.96-1	1778	5587141	3142	5470	1	28812	14406	857	SAMN28408718
A	Alectorobius mimon	3	SQK-RBK110.96-2	2265	7026314	3102	5849
A	Alectorobius peropteryx	1	SQK-RBK110.96-1	2114	6955207	3290	5718	1	14399	14404	977	SAMN28408719
A	Alectorobius peropteryx	1	SQK-RBK110.96-2	2530	7498742	2964	6044
A	Alectorobius peropteryx	2	SQK-RBK110.96-2	3568	11681897	3274	5802	2	28796	14404	787	SAMN28408720
A	Alectorobius peruvianus	solo	SQK-RBK110.96-1	1053	5168948	3439	5936	2	16749	14401	324	SAMN28408723
A	Alectorobius puertoricensis	1	SQK-RBK110.96-1	1536	5318584	3463	5843	1	28842	14424	361	SAMN28408704
A	Alectorobius puertoricensis	3	SQK-RBK110.96-1	1692	5879679	3475	6533	1	28844	14424	396	SAMN28408705
A	Alectorobius rietcorreai	2	SQK-RBK110.96-1	993	3778561	3805	6560	1	28847	14424	253	SAMN28408714
A	Alectorobius rietcorreai	25	SQK-RBK110.96-1	2430	6798192	2798	5047	1	28864	14430	437	SAMN28408713
A	Alectorobius rioplatensis	1	SQK-RBK110.96-1	761	3118669	4098	6890	1	28893	14451	212	SAMN28408708
A	Alectorobius rioplatensis	2	SQK-RBK110.96-1	1705	6073172	3562	5743	1	28890	14450	413	SAMN28408709
A	Alectorobius spheniscus*‡	36	SQK-RBK110.96-1	2241	7069458	3155	5690	1	14618	14624	476	SAMN28408699
A	Alectorobius spheniscus*‡	38	SQK-RBK110.96-1	2082	6217201	2986	5254	1	14569	14575	418	SAMN28408700
A	Alectorobius tabajara	29B	SQK-RBK110.96-1	2070	6702811	3238	5569	1	14466	14466	431	SAMN28408715
A	Alectorobius tabajara	30A	SQK-RBK110.96-1	2938	10230739	3482	5734	2	17181	14467	687	SAMN28408716
A	Argas sp. San Antonio	nymph	SQK-RBK110.96-2	2890	8746884	3027	6330	1	14447	14454	582	SAMN28408724
A	Argas africolumbae JM2*‡	33	SQK-RBK110.96-1	1274	4121921	3235	5683	1	14388	14402	279	SAMN28512636
A	Argas persicus	35	SQK-RBK110.96-2	2147	8236274	3836	6896	2	28839	14424	544	SAMN28408725
A	Argas ricei	male	SQK-RBK110.96-1	1940	5431812	2800	5976	1	28861	14450	356	SAMN28408726
A	Ixodes angustus	WA-173	SQK-RBK110.96-2	1713	7281024	4521	7541	1	29052	14529	490	SAMN28408727
A	Ixodes pacificus	female	SQK-RBK110.96-1	1944	5047415	2596	5535	1	29132	14576	1198	SAMN28408729
A	Ixodes pacificus	female	SQK-RBK110.96-2	4609	13480567	2925	6128
A	Ixodes pacificus	male	SQK-RBK110.96-1	1380	3703615	2684	5278	1	14565	14577	597	SAMN28408728
A	Ixodes pacificus	male	SQK-RBK110.96-2	2399	5684313	2370	5069
A	Ixodes ricinus	3	SQK-RBK110.96-1	1742	4001045	2297	5094	1	14564	14572	250	SAMN28408730
A	Ixodes rubicundus	7	SQK-RBK004	664	1523321	2294	4554	1	14521	14532	96	SAMN28512637
A	Ixodes scapularis	2	SQK-RBK110.96-1	2044	5978831	2925	5456	1	29064	14543	399	SAMN28408731
A	Ixodes scapularis	3	SQK-RBK110.96-1	2043	5499771	2692	5729	1	29062	14541	363	SAMN28408732
A	Nuttalliella namaqua HVP	19	SQK-RBK110.96-2	3305	9922898	3002	6303	1	14419	14427	676	SAMN28512638
A	Ogadenus brumpti L1	17	SQK-RBK110.96-2	1418	4765079	3360	6720	1	28979	14519	318	SAMN28512639
A	Ogadenus brumpti L2	18	SQK-RBK004	2110	6045295	2865	4821	1	14494	14508	403	SAMN28512640
A	Ornithodoros compactus K2	9	SQK-RBK110.96-1	1865	6338277	3399	5899	1	28800	14400	425	SAMN28512641
A	Ornithodoros erracticus	1	SQK-RBK110.96-1	1045	3277266	3136	5229	1	14434	14441	586	SAMN28408733
A	Ornithodoros erracticus	1	SQK-RBK110.96-2	1527	5482646	3591	6878
A	Ornithodoros erracticus	2	SQK-RBK110.96-1	2473	6243003	2525	3857	1	28878	14441	1077	SAMN28408734
A	Ornithodoros erracticus	2	SQK-RBK110.96-2	2801	9951139	3553	6632
A	Ornithodoros furcosus	1	SQK-RBK110.96-1	1889	4772737	2527	4475	3	18483	14436	243	SAMN28408735
A	Ornithodoros furcosus	2	SQK-RBK110.96-1	1568	5692083	3630	6594	1	28870	14436	329	SAMN28408736
A	Ornithodoros hermsi SIS	3	SQK-RBK110.96-1	2251	7616312	3834	5572	1	14419	14428	513	SAMN28408737
A	Ornithodoros moubata	female1	SQK-RBK110.96-1	1584	4822985	3045	4941	1	28798	14399	320	SAMN28408738
A	Ornithodoros noorsveldensis	111	SQK-RBK110.96-1	2395	7995621	3389	5350	1	14417	14420	543	SAMN28408739
A	Ornithodoros phacochoerus Pafuri3*	78	SQK-RBK110.96-1	1622	5075027	3129	5463	1	15174	14554	340	SAMN28408740
A	Ornithodoros rudis	2	SQK-RBK110.96-1	2459	8898521	3619	6408	1	28787	14399	604	SAMN28408742
A	Ornithodoros rudis	11	SQK-RBK110.96-1	1284	5112864	3982	7310	1	14390	14395	328	SAMN28408741
A	Ornithodoros tartakovskyi	1	SQK-RBK110.96-1	1341	4200273	3132	5698	1	28794	14398	282	SAMN28408744
A	Ornithodoros tartakovskyi	2	SQK-RBK110.96-1	1347	5042497	3744	6678	1	28790	14398	343	SAMN28408743
A	Ornithodoros turicata KAN	5	SQK-RBK110.96-1	4239	14255302	3363	5128	1	14455	14458	970	SAMN28512642
A	Ornithodoros turicata NM	3	SQK-RBK110.96-1	2819	8402594	2981	4838	1	14442	14461	570	SAMN28408745
A	Ornithodoros turicata Ocala	2	SQK-RBK110.96-1	1398	4534491	3244	5976	1	14453	14457	307	SAMN28408746
A	Ornithodoros turicata Travis	5	SQK-RBK110.96-1	2223	6737859	3031	5251	1	28911	14459	454	SAMN28408747
A	Ornithodoros verrucosus CHICH-C	1	SQK-RBK110.96-1	1019	2573085	2525	4131	1	14418	14421	175	SAMN28408748
A	Ornithodoros verrucosus CHICH-C	2	SQK-RBK110.96-1	1727	4552446	2636	4589	1	14419	14422	294	SAMN28408749
A	Ornithodoros waterbergensis SD2*	22	SQK-RBK110.96-1	1719	5139095	2990	4603	1	28766	14386	702	SAMN28512643
A	Ornithodoros waterbergensis SD2*	22	SQK-RBK110.96-2	3006	5588494	1859	3372
A	Ornithodoros zumpti GS2‡	73	SQK-RBK110.96-1	761	2868432	3769	6656	2	16966	14515	186	SAMN28408750
A	Otobius lagophilus	4	SQK-RBK110.96-1	2569	9161450	3566	6010	1	29057	14535	611	SAMN28408751
A	Otobius lagophilus	8	SQK-RBK110.96-1	789	2912241	3691	6278	1	14530	14536	188	SAMN28408752
A	Otobius lagophilus*	N1	SQK-RBK110.96-2	2192	7094210	3236	6684	7	14522	14534	446	SAMN28408753
A	Otobius megnini	31	SQK-RBK004	754	2931081	3887	5954	1	14415	14428	201	SAMN28512644
A	Proknekalia peringueyi 1*	13	SQK-RBK110.96-1	1819	3946901	2170	3644	1	14362	NA	NA	SAMN28534441
A	Reticulinasus faini 2	82	SQK-RBK110.96-1	1779	5469673	3075	6057	1	28851	14431	370	SAMN28408754
B	Amblyomma americanum	1	SQK-RBK110.96-1	1235	2703481	2189	4200	4	25754	14701	170	SAMN28408755
B	Amblyomma hebraeum	50	SQK-RBK004	627	2186516	3487	5943	1	29290	14655	146	SAMN28512645
B	Amblyomma maculatum	1	SQK-RBK110.96-1	1502	3407314	2269	4407	1	29580	14801	507	SAMN28408756
B	Amblyomma maculatum	1	SQK-RBK110.96-2	1455	4248682	2920	6959
B	Amblyomma mixtum	1	SQK-RBK110.96-2	3880	12082129	3114	5821	1	29628	14821	783	SAMN28408757
B	Amblyomma tholloni 1	100	SQK-RBK004	1180	3321448	2814	5142	1	14653	14661	208	SAMN28512646
B	Dermacentor albipictus	1	SQK-RBK110.96-2	4154	14248968	3430	6291	1	29720	14864	939	SAMN28408758
B	Dermacentor albipictus	2	SQK-RBK110.96-1	1161	3100454	2671	4572	1	29702	14864	204	SAMN28408759
B	Dermacentor variabilis	2	SQK-RBK110.96-1	2295	6851373	2985	5629	1	29665	14839	449	SAMN28408760
B	Haemaphysalis longicornis	3	SQK-RBK110.96-1	1446	4535642	3137	6050	1	29388	14694	299	SAMN28408761
B	Hyalomma marginatum*	1	SQK-RBK110.96-1	2390	6315530	2643	4887	1	29495	14760	411	SAMN28408762
B	Rhipicephalus annulatus	1	SQK-RBK110.96-1	1567	4403395	2810	5484	1	30295	15156	284	SAMN28408763
B	Rhipicephalus evertsi Kwanare	125	SQK-RBK110.96-1	1776	3550601	1999	3851	1	14740	14743	190	SAMN28408764
B	Rhipicephalus maculatus 1	44	SQK-RBK110.96-1	2072	5384923	2599	4757	1	14708	14714	335	SAMN28512647
B	Rhipicephalus microplus	3	SQK-RBK110.96-1	851	2453075	2883	6098	1	15155	15160	159	SAMN28408765
B	Rhipicephalus sanguineus*	1	SQK-RBK110.96-1	1612	4379714	2717	4876	1	30141	15077	283	SAMN28408766
B	Rhipichephalus simus	52	SQK-RBK110.96-1	651	2273961	3493	6591	1	14720	14721	149	SAMN28512648
B	Rhipicephalus zambeziensis	59	SQK-RBK110.96-1	1309	3000354	2292	4479	1	14736	14739	186	SAMN28512649
*Flye v2.9
†amplified with primer set 1 only may have incomplete or compromised cox1 gene
‡amplified with primer set 2 only may have incomplete or compromised 16s rRNA gene
NA= Not assessed

## Sheet: Table S5
Table S5. Nanopore Mitogenome Assembly Benchmarking
Group	Sample	Insertions	Deletions	Substitutions	Total Nucleotide Differences	Sequence Agreement (%)	GenBank Reference
A	Alectorobius capensis St. Croix	1	6	5	12	99.9168	KJ133587
A	Alectorobius capensis St. Croix manually corrected	1	4	5	10	99.9306	KJ133587
A	Argas africolumbae JM2*	0	5	0	40	99.723	NC_019642
A	Argas africolumbae JM2 masked*	0	4	0	5	99.9654	NC_019642
A	Argas africolumbae JM2 masked, manually corrected*	0	2	0	3	99.9792	NC_019642
A	Ixodes rubicundus	12	10	78	123	99.154	KY457530
A	Ixodes rubicundus manually corrected	12	9	78	122	99.1609	KY457530
A	Nuttalliella namaqua HVP	1	1	0	2	99.9861	KR907248
A	Nuttalliella namaqua HVP manually corrected	0	0	1	1	99.9931	KR907248
A	Ogadenus brumpti L1	0	7	17	32	99.7796	KY457510
A	Ogadenus brumpti L1 manually corrected	0	0	17	25	99.8278	KY457510
A	Ogadenus brumpti L2	0	9	6	30	99.7934	KY457511
A	Ogadenus brumpti L2	0	9	1	19	99.8691	KY457511 with Sanger correction
A	Ogadenus brumpti L2 manually corrected	0	2	1	11	99.9242	KY457511 with Sanger correction
A	Ornithodoros compactus K2	0	0	0	0	100	KY457534
A	Ornithodoros turicata KAN	0	1	0	1	99.9931	NC_039829
A	Ornithodoros turicata KAN manually corrected	0	0	0	0	100	NC_039829
A	Ornithodoros waterbergensis SD2	0	2	0	2	99.9863	KR907251
A	Ornithodoros waterbergensis SD2 manually corrected	0	0	0	0	100	KR907251
A	Otobius megnini	2	4	0	8	99.9445	KJ133592
A	Otobius megnini manually corrected	2	1	0	4	99.9723	KJ133592
B	Amblyomma hebraeum	0	5	0	5	99.9659	KY457512
B	Amblyomma hebraeum manually corrected	0	2	0	2	99.9864	KY457512
B	Amblyomma tholloni 1	10	14	31	103	99.2965	KY457521
B	Amblyomma tholloni 1	1	7	7	22	99.8497	KY457521 with Sanger correction
B	Amblyomma tholloni 1 manually corrected	1	5	7	20	99.8634	KY457521 with Sanger correction
B	Rhipicephalus maculatus 1	0	1	0	1	99.9932	KY457539
B	Rhipicephalus maculatus 1 manually corrected	0	0	0	0	100	KY457539
B	Rhipicephalus simus	0	0	0	0	100	KY457542
B	Rhipicephalus zambeziensis	2	1	2	51	99.6528	KY457543
B	Rhipicephalus zambeziensis	1	1	2	21	99.8571	KY457543 with Sanger correction
B	Rhipicephalus zambeziensis manually corrected	1	0	2	20	99.8639	KY457543 with Sanger correction
*=only the P2 amplicon amplified from the 16s site was sequenced

## Sheet: Table S6
Table S6. Pairwise Sequence Analysis of O. turicata and O. parkeri Mitogenomes
	O. turicata KAN	O. turicata Travis	O. turicata Ocala	O. turicata FLO	O. parkeri SLO
O. turicata KAN	100	-	-	-	-
O. turicata Travis	99.6	100	-	-	-
O. turicata Ocala	98.9	98.9	100	-	-
O. turicata FLO	86.3	86.2	86.1	100	-
O. parkeri SLO	86	86	85.9	98.8	100

## Sheet: Table S7
Table S7. Cost Analysis
Cost per Individual Sample for Mitogenome Amplification
PCR Mastermix	3.14	2 reactions per sample (ThermoFisher SuperFi PCR Master Mix, cat# 12358010)
Qubit 1x dsDNA BR kit	1.5	Measuring P1 and P2 PCR reactions (ThermoFisher, Qubit 1x dsDNA High Sensitivity (HS) Assay kit, cat# Q33231)
MagBind TotalPure NGS Beads	0.5	Pooled PCR cleanup prior to library prep (OmegaBiotek, Mag-Bind TotalPure NGS beads cat# M1378-01)
Cost per Sequencing Library	For 96 Samples	For 48 Samples	For 24 Samples
1 library prep of SQK-RBK110.96	330	165	82.5	The initial purchase cost is $990 but it provides enough reagents for 3x96 samples or 12x24 samples (Oxford Nanopore Technologies, Rapid Barcoding Kit 96 cat# SQK-RBK110.96)
R10.3 flow cell-16hr run time	200	200	200	The intial purchase cost of the flow cell is $900 however they have a total run time of ~72hr so we determined the cost for the amount of time used on the flow cell since the flow cell could be reused. We used a fixed run time based on an overnight sequencing run, suitable for 96 samples, for this calculation but the sequencing time could be adjusted for smaller libraries and the cost would be ch…
Qubit dsDNA BR kit	0.75	0.75	0.75
Total Amplification and Sequencing Cost (per library)	1024.19	627.47	429
Total Amplification and Sequencing Cost (per sample)	10.6686	13.0723	17.875
Notes=Prices here do not reflect insitutitionally negotiated discounts with vendors. Only prices >$0.25 per sample are shown, tips, tubes, and other miscellany not factored in here.

## Sheet: Table S8
Table S7. Sample Metadata
Group	Sample	Sample Identifier	Collection Site	Source	Reference
A	Alectorobius amblus	44	Isla Pan de Azucar, Atacama, Chile	SML*	This study
A	Alectorobius atacamensis	23	Parque Nacional Pan de Azúcar, Atacama, Chile	SML*	Muñoz-Leal et al. 2019. doi: 10.1016/j.actatropica.2019.02.002
A	Alectorobius capensis	42	Cape Town, South Africa	BJM	Mans et al. 2019. doi: 10.1016/j.ttbdis.2018.09.010.
A	Alectorobius capensis Bird Island	30	Bird Island, South Africa	BJM	Mans et al. 2019. doi: 10.1016/j.ttbdis.2018.09.010.
A	Alectorobius capensis IQG	45	Ilha Queimada Grande, SP, Brazil	MBL*	Munoz-Leal et al. 2017. doi: 10.11158/saa.22.1.5
A	Alectorobius capensis NPC	1	Nacional Parque Coiba, Isla de Coiba, Panama	JEL	Munoz-Leal et al. 2020 doi: 10.1007/s10493-020-00516-z
A	Alectorobius capensis St.Croix	29	St. Croix, South Africa	BJM	Mans et al. 2019. doi: 10.1016/j.ttbdis.2018.09.010.
A	Alectorobius cavernicolous	4	Monte Negro, RO, Brazil	SML*	Muñoz-Leal et al. 2018. doi: 10.11158/saa.23.11.4
A	Alectorobius cavernicolous	5	Monte Negro, RO, Brazil	SML*	Muñoz-Leal et al. 2018. doi: 10.11158/saa.23.11.4
A	Alectorobius cavernicolous	1	Araguapaz, Goiás, Brazil	SML	This study
A	Alectorobius cavernicolous	2	Araguapaz, Goiás, Brazil	SML	This study
A	Alectorobius cerradoensis	2	Araguapaz, Goiás, Brazil	SML	Muñoz-Leal et al. 2020. doi: 10.1016/j.ttbdis.2020.101497
A	Alectorobius cerradoensis	1	Araguapaz, Goiás, Brazil	SML	Muñoz-Leal et al. 2020. doi: 10.1016/j.ttbdis.2020.101497
A	Alectorobius fonsecai	7	Furna Araticum, CE, Brazil	SML*	Muñoz-Leal et al. 2021. doi: 10.3201/eid2701.200349
A	Alectorobius fonsecai	6	Furna Araticum, CE, Brazil	SML*	Muñoz-Leal et al. 2021. doi: 10.3201/eid2701.200349
A	Alectorobius guaporensis	2	Guporé River, Bolivia (Laboratory Colony)	MBL	Nava et al. 2013. doi: 10.11646/zootaxa.3666.4.10
A	Alectorobius guaporensis	1	Guporé River, Bolivia (Laboratory Colony)	MBL	Nava et al. 2013. doi: 10.11646/zootaxa.3666.4.10
A	Alectorobius hasei	37	Serinhaém, PE, Brazil	SML*	Muñoz-Leal et al. 2018. doi: 10.1007/s10493-018-0330-3
A	Alectorobius hasei	1	Jericoacoara, Ceará, Brazil	SML	Muñoz-Leal et al. 2021. doi: 10.3201/eid2701.200349
A	Alectorobius hasei	2	Jericoacoara, Ceará, Brazil	SML	Muñoz-Leal et al. 2021. doi: 10.3201/eid2701.200349
A	Alectorobius lahillei	21	RN Las Chinchillas, Comquimbo, Chile	SML*	Muñoz-Leal et al. 2019. doi: 10.1016/j.actatropica.2019.02.002
A	Alectorobius microlophi	10	RN Pampa del Tamarugal, Tarapacá, Chile	SML*	Muñoz-Leal et al. 2019. doi: 10.1016/j.actatropica.2019.02.002
A	Alectorobius microlophi	13	Santa Maria Island, Antofagasta, Chile	SML*	This study
A	Alectorobius microlophi	17	RN Pampa del Tamarugal, Tarapacá, Chile	SML*	Muñoz-Leal et al. 2019. doi: 10.1016/j.actatropica.2019.02.002
A	Alectorobius mimon	2	Cuiabá, MT, Brazil	SML	Muñoz-Leal et al. 2021. doi: 10.3201/eid2701.200349
A	Alectorobius mimon	3	Cuiabá, MT, Brazil	SML	Muñoz-Leal et al. 2021. doi: 10.3201/eid2701.200349
A	Alectorobius mimon	1	Formosa da Serra Negra, Maranhão, Brazil	SML	Muñoz-Leal et al. 2021. doi: 10.3201/eid2701.200349
A	Alectorobius octodontus	19	RN Las Chinchillas, Comquimbo, Chile	SML*	Muñoz-Leal et al. 2020. doi: 10.1016/j.ttbdis.2020.101385
A	Alectorobius octodontus	22	RN Las Chinchillas, Comquimbo, Chile	SML*	Muñoz-Leal et al. 2020. doi: 10.1016/j.ttbdis.2020.101385
A	Alectorobius octodontus	27	Alcohuaz, Coquimbo, Chile	SML*	Muñoz-Leal et al. 2020. doi: 10.1016/j.ttbdis.2020.101385
A	Alectorobius peropteryx	2	Monte Negro, Rondônia, Brazil	SML	Muñoz-Leal et al. 2018. doi: 10.11158/saa.23.11.4
A	Alectorobius peropteryx	1	Monte Negro, Rondônia, Brazil	SML	Muñoz-Leal et al. 2018. doi: 10.11158/saa.23.11.4
A	Alectorobius peruvianus	14	Taltal, Antofagasta, Chile	SML*	Muñoz-Leal et al. 2020. doi: 10.1007/s11230-020-09908-6
A	Alectorobius peruvianus	solo	Taltal, Antofagasta, Chile	SML	Muñoz-Leal et al. 2020. doi: 10.1007/s11230-020-09908-6
A	Alectorobius puertoricensis	1	Parque Municipal Summit, Summit, Panama	JEL	Bermúdez et al. 2021. doi: 10.1371/journal.pntd.0009642
A	Alectorobius puertoricensis	3	Parque Municipal Summit, Summit, Panama	JEL	Bermúdez et al. 2021. doi: 10.1371/journal.pntd.0009642
A	Alectorobius rietcorreai	2	Chapadinha, Maranhão, Brazil	SML	Muñoz-Leal et al. 2019. doi: 10.1016/j.tmaid.2019.03.005
A	Alectorobius rietcorreai	25	Serra das Almas, CE, Brazil	SML*	Muñoz-Leal et al. 2021. doi: 10.3201/eid2701.200349
A	Alectorobius rioplatensis	1	Artigas, Uruguay (Laboratory Colony)	SML	Venzal et al. 2008. doi: 10.1603/0022-2585(2008)45[832:toatsg]2.0.co;2
A	Alectorobius rioplatensis	2	Artigas, Uruguay (Laboratory Colony)	SML	Venzal et al. 2008. doi: 10.1603/0022-2585(2008)45[832:toatsg]2.0.co;2
A	Alectorobius saraivai	28	Ilhabela, SP, Brazil	SML*	Muñoz-Leal et al. 2017. doi: 10.1016/j.ttbdis.2017.04.015
A	Alectorobius saraivai	29	Ilhabela, SP, Brazil	SML*	Muñoz-Leal et al. 2017. doi: 10.1016/j.ttbdis.2017.04.015
A	Alectorobius spheniscus	18	Isla Mocha, Biobío, Chile	SML*	Muñoz-Leal et al. 2019. doi: 10.1016/j.actatropica.2019.02.002
A	Alectorobius spheniscus	24	Isla Mocha, Biobío, Chile	SML*	Muñoz-Leal et al. 2019. doi: 10.1016/j.actatropica.2019.02.002
A	Alectorobius spheniscus	36	Parque Nacional Pan de Azúcar, Atacama, Chile	SML*	Muñoz-Leal et al. 2019. doi: 10.1016/j.actatropica.2019.02.002
A	Alectorobius spheniscus	38	Isla Mocha, Biobío, Chile	SML	Muñoz-Leal et al. 2019. doi: 10.1016/j.actatropica.2019.02.002
A	Alectorobius tabajara	29B	Serra das Almas, Crateús, Ceará, Brazil	SML	Muñoz-Leal et al. 2021. doi: 10.1016/j.ttbdis.2021.101748
A	Alectorobius tabajara	30A	Serra das Almas, Crateús, Ceará, Brazil	SML	Muñoz-Leal et al. 2021. doi: 10.1016/j.ttbdis.2021.101748
A	Alectorobius tabajara	30B	Serra das Almas, Crateús, Ceará, Brazil	SML	Muñoz-Leal et al. 2021. doi: 10.1016/j.ttbdis.2021.101748
A	Argas africolumbae JM2	33	Pretoria, South Africa	BJM	Mans et al. 2012. doi: 10.1371/journal.pone.0049461.
A	Argas cucumerinus	30	Caleta Vitor, Arica y Parinacota, Chile	SML*	This study
A	Argas cucumerinus	32	Caleta Vitor, Arica y Parinacota, Chile	SML*	This study
A	Argas cucumerinus	41	Caleta Vitor, Arica y Parinacota, Chile	SML*	This study
A	Argas cucumerinus	31	Caleta Vitor, Arica y Parinacota, Chile	SML*	This study
A	Argas cucumerinus	43	Caleta Vitor, Arica y Parinacota, Chile	SML*	This study
A	Argas cucumerinus	42	Caleta Vitor, Arica y Parinacota, Chile	SML*	This study
A	Argas eboris (Museum)	106	Skeerpoort, South Africa	BJM	This study
A	Argas persicus	34	Calama, Antofagasta, Chile	SML*	Muñoz-Leal et al. 2018. doi: 10.1007/s10493-018-0330-3
A	Argas persicus	35	Calama, Antofagasta, Chile	SML*	Muñoz-Leal et al. 2018. doi: 10.1007/s10493-018-0330-3
A	Argas persicus	33	Calama, Antofagasta, Chile	SML*	Muñoz-Leal et al. 2018. doi: 10.1007/s10493-018-0330-3
A	Argas persicus	114	Machakos, Kenya	EK	This study
A	Argas persicus Kenya	104	Machakos, Kenya	EK	Mans et al. 2019. doi: 10.1016/j.ttbdis.2018.09.010.
A	Argas ricei	female	Milan County, Texas, USA	PDT	This study
A	Argas ricei	male	Milan County, Texas, USA	PDT	This study
A	Argas sp. San Antonio	nymph	San Antonio, Texas, USA	PDT	This study
A	Argas walkerae	37	Nam, South Africa	DGK	Mans et al. 2019. doi: 10.1016/j.ttbdis.2018.09.010.
A	Argas walkerae 1	83	Nam, South Africa	DGK	This study
A	Argas walkerae 2#2	113	Nam, South Africa	DGK	This study
A	Chiropterargas boueti (Museum)	110	Sakkara, Egypt	BJM	This study
A	Chiropterargas boueti AG1	25	Prieska, South Africa	DGK	Mans et al. 2019. doi: 10.1016/j.ttbdis.2018.09.010.
A	Chiropterargas boueti AG2	26	Prieska, South Africa	DGK	Mans et al. 2019. doi: 10.1016/j.ttbdis.2018.09.010.
A	Chiropterargas boueti BP1	20	Bergpan, South Africa	DGK	Mans et al. 2019. doi: 10.1016/j.ttbdis.2018.09.010.
A	Chiropterargas boueti BP2	28	Bergpan, South Africa	DGK	Mans et al. 2019. doi: 10.1016/j.ttbdis.2018.09.010.
A	Ixodes angustus	WA16-173	Thurston County, Washington, USA	RJE	This study
A	Ixodes angustus	WA16-187	Thurston County, Washington, USA	RJE	This study
A	Ixodes pacificus	female	California, USA (CDC, Atlanta, GA, USA, Colony)	BEI	Repository
A	Ixodes pacificus	male	California, USA (CDC, Atlanta, GA, USA, Colony)	BEI	Repository
A	Ixodes ricinus	2	Paris, France (CDC, Atlanta, GA, USA, Colony)	BEI	Repository
A	Ixodes ricinus	3	Paris, France (CDC, Atlanta, GA, USA, Colony)	BEI	Repository
A	Ixodes ricinus	1	Paris, France (CDC, Atlanta, GA, USA, Colony)	BEI	Repository
A	Ixodes rubicundus	7	Fauresmith, South Africa	RP	Mans et al. 2019. doi: 10.1016/j.ttbdis.2018.09.010.
A	Ixodes scapularis	2	Rhode Island, USA (CDC, Atlanta, GA, USA, Colony)	BEI	Repository
A	Ixodes scapularis	3	Rhode Island, USA (CDC, Atlanta, GA, USA, Colony)	BEI	Repository
A	Ixodes simplex Bakwena1	53	Bakwena, South Africa	BJM	Mans et al. 2019. doi: 10.1016/j.ttbdis.2018.09.010.
A	Ixodes simplex Bakwena2	54	Bakwena, South Africa	BJM	Mans et al. 2019. doi: 10.1016/j.ttbdis.2018.09.010.
A	Navis striatus P1	36	Prieska, South Africa	DGK	Mans et al. 2019. doi: 10.1016/j.ttbdis.2018.09.010.
A	Navis striatus U2	12	Upington, South Africa	DGK	Mans et al. 2019. doi: 10.1016/j.ttbdis.2018.09.010.
A	Nuttalliella namaqua HVP	19	Heuningvleipan, South Africa	BJM	Mans et al. 2019. doi: 10.1016/j.ttbdis.2018.09.010.
A	Nuttalliella namaqua Krymekaar	34	Springbok, South Africa	DGK	Mans et al. 2012. doi: 10.1371/journal.pone.0049461.
A	Ogadenus brumpti L1	17	Lekkersing, South Africa	RP	Mans et al. 2019. doi: 10.1016/j.ttbdis.2018.09.010.
A	Ogadenus brumpti L2	18	Lekkersing, South Africa	RP	Mans et al. 2019. doi: 10.1016/j.ttbdis.2018.09.010.
A	Ornithodoros compactus K2	9	Prieska, South Africa	DGK	Mans et al. 2019. doi: 10.1016/j.ttbdis.2018.09.010.
A	Ornithodoros costalis	40	Outhna, Tunisia	AB	Trape et al. 2013. doi: 10.1371/journal.pone.0078473
A	Ornithodoros erraticus	1	Alentejo, Portugal (CIRAD, France, Colony)	IV2	Repository
A	Ornithodoros erraticus	2	Alentejo, Portugal (CIRAD, France, Colony)	IV2	Repository
A	Ornithodoros furcosus	1	Utco, Cajamarca, Peru	SML	This study
A	Ornithodoros furcosus	2	Utco, Cajamarca, Peru	SML	This study
A	Ornithodoros hermsi	3	Siskiyou County, California, USA (SIS Strain, Laboratory Colony)	JEL	Lopez et al. 2011. doi: 10.1603/ME10283
A	Ornithodoros kalaharensis UP	94	Upington, South Africa	DGK	Mans et al. 2019. doi: 10.1016/j.ttbdis.2018.09.010.
A	Ornithodoros kalahariensis	35	Tosca, South Africa	DGK	Mans et al. 2019. doi: 10.1016/j.ttbdis.2018.09.010.
A	Ornithodoros Morocco	89	Missour, Morroco	MS	This study
A	Ornithodoros moubata	female1	Neuchâtel University (CIRAD, France, Colony)	IV2	Repository
A	Ornithodoros moubata (Museum)	108	Onderstepoort, South Africa	BJM	This study
A	Ornithodoros moubata PMO1	70	PaMAenOns, South Africa	BJM	Mans et al. 2019. doi: 10.1016/j.ttbdis.2018.09.010.
A	Ornithodoros moubata PMO2	71	PaMAenOns, South Africa	BJM	This study
A	Ornithodoros noorsveldensis	111	Steytlerville, South Africa	BJM	Mans et al. 2019. doi: 10.1016/j.ttbdis.2018.09.010.
A	Ornithodoros pavimentosus	41	Nam, South Africa	BJM	Mans et al. 2019. doi: 10.1016/j.ttbdis.2018.09.010.
A	Ornithodoros phacochoerus KNP	116	Kruger Park, South Africa	BJM	Mans et al. 2019. doi: 10.1016/j.ttbdis.2018.09.010.
A	Ornithodoros phacochoerus Pafuri2	79	Kruger Park, South Africa	BJM	This study
A	Ornithodoros phacochoerus Pafuri3	78	Kruger Park, South Africa	BJM	This study
A	Ornithodoros porcinus Kenya	39	Ziwani, Kenya	EK	Mans et al. 2019. doi: 10.1016/j.ttbdis.2018.09.010.
A	Ornithodoros rudis	11	Araguapaz, GO, Brazil	SML*	Muñoz-Leal et al. 2021. doi: 10.3201/eid2701.200349
A	Ornithodoros rudis	2	Riachão, Maranhão, Brazil	SML	Muñoz-Leal et al. 2018. doi: 10.1016/j.ttbdis.2018.03.008
A	Ornithodoros savignyi (Museum)	109	South Africa	BJM	This study
A	Ornithodoros savignyi Sudan 5	127	El Obeid, Sudan	AL	Mans et al. 2019. doi: 10.1016/j.ttbdis.2018.09.010.
A	Ornithodoros savignyi Sudan1	64	El Obeid, Sudan	AL	Mans et al. 2019. doi: 10.1016/j.ttbdis.2018.09.010.
A	Ornithodoros sp.	1	Parque Nacional Bosque de Fray Jorge, Chile	SML	This study
A	Ornithodoros tartakovskyi	2	Strain FR3 (FR3, NIH, Colony)	BEI	Repository
A	Ornithodoros tartakovskyi	1	Strain FR3 (FR3, NIH, Colony)	BEI	Repository
A	Ornithodoros turicata KAN	5	Kansas Colony, Rocky Mountain Labs, USA	TGS	Boyle et al. 2014. doi: 10.1371/journal.pntd.0002767
A	Ornithodoros turicata NM	3	Roosevelt County, New Mexico, USA (Laboratory Colony)	TS/IM	This study
A	Ornithodoros turicata Ocala	2	Ocala, Florida, USA (Laboratory Colony)	JEL	Donaldson et al. 2016. doi: 10.1371/journal.pntd.0004383
A	Ornithodoros turicata Travis	5	Travis County, Texas, USA (Laboratory Colony)	PDT	Kim et al. 2017. doi10.1111/mve.12223
A	Ornithodoros verrucosus CHICH-C	1	Pokrovka, Mykolaiv, Ukraine	SF	This study
A	Ornithodoros verrucosus CHICH-C	2	Pokrovka, Mykolaiv, Ukraine	SF	This study
A	Ornithodoros waterbergensis ASH3	121	Asher, South Africa	BJM	This study
A	Ornithodoros waterbergensis PP2	119	Bergpan, South Africa	DGK	This study
A	Ornithodoros waterbergensis SD2	22	Bergpan, South Africa	DGK	Mans et al. 2019. doi: 10.1016/j.ttbdis.2018.09.010.
A	Ornithodoros zumpti CA1	76	Cathcart, South Africa	DGK	This study
A	Ornithodoros zumpti CA2	75	Cathcart, South Africa	DGK	This study
A	Ornithodoros zumpti CAN	24	Cathcart, South Africa	DGK	Mans et al. 2019. doi: 10.1016/j.ttbdis.2018.09.010.
A	Ornithodoros zumpti GS1	72	Grahmstown, South Africa	DGK	This study
A	Ornithodoros zumpti GS2	73	Grahmstown, South Africa	DGK	This study
A	Ornithodoros zumpti GSN	23	Grahmstown, South Africa	DGK	Mans et al. 2019. doi: 10.1016/j.ttbdis.2018.09.010.
A	Otobius lagophilus	4	El Paso, Texas, USA	PDT	This study
A	Otobius lagophilus	8	El Paso, Texas, USA	PDT	This study
A	Otobius lagophilus	N1	El Paso, Texas, USA	PDT	This study
A	Otobius lagophilus	N2	El Paso, Texas, USA	PDT	This study
A	Otobius megnini	31	Port Elizabeth, South Africa	BJM	Mans et al. 2019. doi: 10.1016/j.ttbdis.2018.09.010.
A	Proknekalia peringueyi 1	13	Bloemhof, South Africa	DGK	Mans et al. 2019. doi: 10.1016/j.ttbdis.2018.09.010.
A	Proknekalia peringueyi 2	14	Bloemhof, South Africa	DGK	Mans et al. 2019. doi: 10.1016/j.ttbdis.2018.09.010.
A	Reticulinasus faini 2	82	Kruger Park, South Africa	BJM	Mans et al. 2019. doi: 10.1016/j.ttbdis.2018.09.010.
A	Secretargas transgariepinus	130	Kougas, South Africa	RP	Mans et al. 2019. doi: 10.1016/j.ttbdis.2018.09.010.
A	Secretargas transgariepinus (Museum)	105	Abu Rawash, Egypt	BJM	This study
A	Secretargas transgariepinus 1	15	Prieska, South Africa	RP	Mans et al. 2019. doi: 10.1016/j.ttbdis.2018.09.010.
A	Secretargas transgariepinus 2	16	Prieska, South Africa	RP	Mans et al. 2019. doi: 10.1016/j.ttbdis.2018.09.010.
B	Amblyomma americanum	2	Mixed colony of collections from Brazos and Edwards Counties, TX, USA	PDT	Linske et al. 2020. doi:10.3390/insects11010013
B	Amblyomma americanum	1	Mixed colony of collections from Brazos and Edwards Counties, TX, USA	PDT	Linske et al. 2020. doi:10.3390/insects11010014
B	Amblyomma americanum	3	Mixed colony of collections from Brazos and Edwards Counties, TX, USA	PDT	Linske et al. 2020. doi:10.3390/insects11010015
B	Amblyomma hebraeum 1	50	Soutpan, South Africa	DGK	Mans et al. 2019. doi: 10.1016/j.ttbdis.2018.09.010.
B	Amblyomma maculatum	3	Mixed colony of collections from San Patricio, Goliad, Colorado, and Kennedy Counties, TX, USA	PDT	Ketchum et al. 2009. doi: 10.1603/033.046.0311
B	Amblyomma maculatum	1	Mixed colony of collections from San Patricio, Goliad, Colorado, and Kennedy Counties, TX, USA	PDT	Ketchum et al. 2009. doi: 10.1603/033.046.0312
B	Amblyomma maculatum	2	Mixed colony of collections from San Patricio, Goliad, Colorado, and Kennedy Counties, TX, USA	PDT	Ketchum et al. 2009. doi: 10.1603/033.046.0313
B	Amblyomma mixtum	1	San Patricio County, TX, USA (Colony)	PDT	Donaldson. 2019. Doctoral Dissertation. Texas A&M University
B	Amblyomma tholloni 1	100	Kruger Park, South Africa	BJM	Mans et al. 2019. doi: 10.1016/j.ttbdis.2018.09.010.
B	Dermacentor albipictus	1	Kerrville, Texas, USA, Rhodes Strain (USDA-ARS Colony)	KL and AAPL	This study
B	Dermacentor albipictus	2	Kerrville, Texas, USA, Rhodes Strain (USDA-ARS Colony)	KL and AAPL	This study
B	Dermacentor variabilis	2	Georgia, USA (CDC, Atlanta, GA, USA, Colony)	BEI	Repository
B	Haemaphysalis longicornis	3	Yonkers, New York, USA (CDC, Atlanta, GA, USA, Colony)	BEI	Repository
B	Hyalomma marginatum	1	Pompignan, Gard, France (CIRAD, France, Colony)	IV2	Repository
B	Hyalomma truncatum 2	49	Vereeniging, South Africa	DGK	Mans et al. 2019. doi: 10.1016/j.ttbdis.2018.09.010.
B	Rhipicephalus annulatus	1	Maverick County, Texas, USA, Vega Strain (USDA-ARS Colony)	KL and AAPL	Klafke et al. 2010. doi: 10.1016/j.ttbdis.2019.101368
B	Rhipicephalus appendiculatus 2	32	Colony, South Africa	BJM	Mans et al. 2019. doi: 10.1016/j.ttbdis.2018.09.010.
B	Rhipicephalus evertsi 2	46	Uitspanning, South Africa	BJM	Mans et al. 2019. doi: 10.1016/j.ttbdis.2018.09.010.
B	Rhipicephalus evertsi Kwanare	125	Kwanare, South Africa	RP	This study
B	Rhipicephalus maculatus 1	44	Phinda, South Africa	DGK	Mans et al. 2019. doi: 10.1016/j.ttbdis.2018.09.010.
B	Rhipicephalus microplus	3	Webb County, Texas, USA, Deutsch Strain (USDA-ARS Colony)	KL and AAPL	Bellgard et al. 2012. doi: 10.1016/j.ijpara.2011.11.006
B	Rhipicephalus sanguineus	1	Oklahoma, USA (CDC, Atlanta, GA, USA, Colony)	BEI	Repository
B	Rhipicephalus simus	52	Bathurst, South Africa	DGK	Mans et al. 2019. doi: 10.1016/j.ttbdis.2018.09.010.
B	Rhipicephalus zambeziensis	59	Marakele National Park, South Africa	DGK	Mans et al. 2019. doi: 10.1016/j.ttbdis.2018.09.010.
BEI= Biodefense and Emerging Infections Research Resources Repository, USA
BJM= Ben Mans, UNISA/UP, South Africa
IV2= InfraVec2, European Biorepository
JEL= Job Lopez, BCM, USA
PDT= Pete Teel, TAMU, USA
RJE= Rebecca Eisen, CDC, CO, USA
SF= Serhii Filatov, BCM, USA
SML= Sebastián Muñoz Leal, UDEC, Chile
KL= Kimberly Lohmeyer, USDA-ARS, TX, USA
AAPL= Adalberto Pérez de León, USDA-ARS, CA, USA
EK= Esther Kanduma, UoN, Kenya
AL=Abdalla Latif, UKZN, South Africa
MS=M'hammed Sarih, Institut Pasteur du Maroc, Morocco
AB=Ali Bouattour, Institut Pasteur de Tunis, Tunisia
DGK= Daniel de Klerk, ARC-OVR, South Africa
RP= Ronel Pienaar, ARC-OVR, South Africa
TGS=Tom Schwan, RML-NIH, USA
TS=Thanchira Suriyamongkol, ENMU, USA
IM=Ivana Mali, SIU, USA
*Genomic DNA was isolated by the source lab by different methods (see Material and Methods section)

## Sheet: Table S9
Table S8. Mitogenome Assemblies used to Develop Primers
Group	Organism	GenBank Accession Number
A	Alectorobius capensis	AB075953.1
A	Alectorobius capensis	KJ133586.1
A	Antricola mexicanus	KC769591.1
A	Argas africolumbae	JQ665720.1
A	Argas brumpti	KR907226.1
A	Argas persicus	KJ133581.1
A	Chiropterargas boueti	KR907234.1
A	Ixodes hexagnous	NC_002010.1
A	Ixodes holocyclus	MH043264.1
A	Ixodes persulcatus	NC_004370.1
A	Ixodes ricinus	KF197115.1
A	Ixodes tasmani	MH043269.1
A	Ixodes uriae	NC_006078.1
A	Navis striatus	KJ133582.1
A	Nothoaspsis amazoniensis	KX712088.1
A	Nuttalliella namaqua	KR907248.1
A	Ornithodoros brasiliensis	KC769593.1
A	Ornithodoros coriaceus	MG593161.1
A	Ornithodoros hermsi	MF818032.1
A	Ornithodoros moubata	KJ133594.1
A	Ornithodoros parkeri	MF818029.1
A	Ornithodoros porcinus	KJ133595.1
A	Ornithodoros rostratus	KC769592.1
A	Ornithodoros savignyi	KJ133603.1
A	Ornithodoros sonrai	MF818026.1
A	Ornithodoros tholozani	MF818023.1
A	Ornithodoros turicata	MF818021.1
A	Ornithodoros zumpti	KR907257.1
A	Otobius megnini	KC769589.1
A	Reticulinasus faini	KJ133589.1
B	Amblyomma americanum	NC_027609.1
B	Amblyomma cajennense	NC_020333.1
B	Amblyomma triguttatum	NC_005963.1
B	Aponomma fimbriatum	NC_017759.1
B	Bothriocroton concolor	JN863727.1
B	Dermacentor everestianus	MG986896.1
B	Dermacentor marginatus	MK905212.1
B	Dermacentor nuttalli	KT764942.1
B	Haemaphysalis bancrofti	MH043268.1
B	Haemaphysalis flava	MG604958.1
B	Haemaphysalis formosensis	JX573135.1
B	Haemaphysalis inermis	NC_020335.1
B	Haemaphysalis longicornis	MG450553.1
B	Hyalomma rufipes	KY457528.1
B	Rhipicentor nuttalli	NC_039828.1
B	Rhipicephalus australis	KC503255.1
B	Rhipicephalus geigyi	KC503263.1
B	Rhipicephalus microplus	KP143546.1
B	Rhipicephalus sanguineus	JX416325.1
